# Supplementary material for: Caloric restriction promotes functional changes involving short-chain fatty acid biosynthesis in the rat gut microbiota
Source: Sci Rep. 2018 Oct 3;8:14778. doi: 10.1038/s41598-018-33100-y (PMC6170429; doi:10.1038/s41598-018-33100-y)
Supplement: Supplementary file 2 — Dataset S1 [file 41598_2018_33100_MOESM2_ESM.xlsx]

## Sheet: Metrics
	AL_3W_1	AL_3W_2	AL_3W_3	CR_3W_1	CR_3W_2	CR_3W_3	AL_5W_1	AL_5W_2	AL_5W_3	CR_5W_1	CR_5W_2	CR_5W_3	AL_8W_1	AL_8W_2	AL_8W_3	CR_8W_1	CR_8W_2	CR_8W_3	AL_1.5y_1	AL_1.5y_2	AL_1.5y_3	CR_1.5y_1	CR_1.5y_2	CR_1.5y_3	CR_1.5y_4	CR_1.5y_5	CR->AL_1W_1	CR->AL_1W_2	CR->AL_1W_3	CR->AL_1W_4	CR->AL_1W_5	Mean	SD	CV
PSMs	8917	9746	8318	8733	7998	8141	7793	5917	8760	6409	6671	5779	8558	10405	8302	7275	8537	6683	12005	10559	11614	10545	8215	8184	9650	8600	11591	8550	10759	7420	9221	8705	1632.9	0.187582
# of phyla	23	21	19	20	22	19	21	18	21	15	17	15	24	23	21	15	21	16	17	17	20	20	18	20	22	20	19	18	20	17	21	19.3548	2.42966	0.125532
phylum-specific PSMs	7057	7987	6884	7255	6633	6604	6261	5021	7043	5338	5553	4791	7035	8648	6818	6142	7108	5404	10058	8994	9613	8707	6797	6877	7940	7130	9758	7175	8875	6306	7772	7212.39	1371.75	0.190193
# of genera	150	154	131	144	144	146	154	117	147	121	135	118	158	156	146	125	146	116	157	148	163	151	138	135	151	128	165	141	156	136	143	142.581	13.5887	0.0953051
genus-specific PSMs	3057	3159	2879	3148	3120	3323	2743	2117	3016	2896	2973	2409	2995	3481	3022	3001	3661	2894	3692	4004	3765	4454	3568	3300	3752	3948	4560	3427	4067	3071	3767	3331.26	550.144	0.165146
# of protein functions	496	538	481	507	454	440	451	450	475	400	397	389	485	536	501	418	493	425	598	583	590	587	500	515	547	541	594	502	589	527	555	502.065	62.349	0.124185
function-related PSMs	6066	6911	5867	6276	5720	5503	5397	4373	5971	4444	4669	4121	6040	7470	5826	5241	5857	4448	8764	7721	8366	7082	5540	5756	6364	5626	8138	5945	7391	5310	6484	6086.68	1184.44	0.194595

## Sheet: ID table
ORF	AL_3W_1	AL_3W_2	AL_3W_3	CR_3W_1	CR_3W_2	CR_3W_3	AL_5W_1	AL_5W_2	AL_5W_3	CR_5W_1	CR_5W_2	CR_5W_3	AL_8W_1	AL_8W_2	AL_8W_3	CR_8W_1	CR_8W_2	CR_8W_3	AL_1.5y_1	AL_1.5y_2	AL_1.5y_3	CR_1.5y_1	CR_1.5y_2	CR_1.5y_3	CR_1.5y_4	CR_1.5y_5	CR->AL_1W_1	CR->AL_1W_2	CR->AL_1W_3	CR->AL_1W_4	CR->AL_1W_5	domain	phylum	class	order	family	genus	function	COG	UniProt protein name	InterPro name	KO name	InterPro number	KO number	EC number
189:C52P6ACXX:2:1101:10416:96554_1_147_+	0	0	0	0	0	0	0	0	0	0	0	0	0	0	0	0	0	0	0	0	0	0	0	0	0	2	0	0	0	0	3
189:C52P6ACXX:2:1101:10419:27103_1_153_-	0	0	0	0	0	0	0	0	0	0	0	0	0	0	0	0	0	0	1	0	0	0	0	0	0	0	0	0	0	0	0	Bacteria	Firmicutes	Clostridia	Clostridiales			Glucose-1-phosphate adenylyltransferase	[G] Carbohydrate transport and metabolism	Glucose-1-phosphate adenylyltransferase	Glucose-1-phosphate adenylyltransferase GlgC, bacterial	glucose-1-phosphate adenylyltransferase	IPR023049	K00975	2.7.7.27
189:C52P6ACXX:2:1101:10598:67695_4_170_-	0	0	0	0	0	0	0	0	0	0	0	0	0	0	0	0	0	0	1	0	0	0	0	0	0	0	2	0	0	0	0	Bacteria						UPF0145 protein Fnod_0426		UPF0145 protein Fnod_0426
189:C52P6ACXX:2:1101:10606:87790_1_145_+	1	1	1	1	1	0	1	1	1	0	0	0	1	1	1	1	1	0	2	1	2	1	1	1	1	0	3	1	1	0	1	Bacteria	Firmicutes	Clostridia	Clostridiales			Chaperone protein DnaK	[O] Posttranslational modification, protein turnover, chaperones	Chaperone protein DnaK	Heat shock protein 70 family	molecular chaperone DnaK	IPR013126	K04043
189:C52P6ACXX:2:1101:10813:63214_1_169_-	0	0	0	0	0	0	0	0	0	0	0	0	0	0	0	0	1	0	0	0	0	1	1	0	1	0	1	0	0	0	0
189:C52P6ACXX:2:1101:12580:10786_1_129_+	0	0	0	0	0	0	0	0	0	0	1	0	0	0	0	0	0	0	0	0	0	0	0	0	0	0	0	0	0	1	0
189:C52P6ACXX:2:1101:12731:64163_1_159_+	0	0	0	0	0	0	0	0	0	0	0	0	0	0	0	0	0	0	0	0	0	0	0	0	0	0	1	0	0	0	0	Bacteria	Firmicutes
189:C52P6ACXX:2:1101:13798:15135_1_168_-	2	2	1	1	1	1	1	1	0	1	2	1	2	1	1	1	2	1	1	1	1	1	1	1	1	1	0	1	1	1	1	Bacteria	Bacteroidetes	Bacteroidia	Bacteroidales			Pyruvate, phosphate dikinase	[G] Carbohydrate transport and metabolism	Pyruvate, phosphate dikinase	Pyruvate, phosphate dikinase		IPR010121		2.7.9.1
189:C52P6ACXX:2:1101:13895:55925_1_116_+	0	0	0	0	0	0	0	0	0	0	0	0	0	0	0	0	0	0	0	0	0	0	0	1	0	1	0	0	0	0	0
189:C52P6ACXX:2:1101:14487:60768_1_157_+	0	0	0	0	0	0	0	1	0	0	0	0	0	0	0	0	0	0	0	0	0	0	0	0	0	0	0	0	0	0	0	Bacteria	Firmicutes	Clostridia	Clostridiales				[C] Energy production and conversion
189:C52P6ACXX:2:1101:14942:63490_1_123_+	0	0	0	0	0	0	0	0	0	0	0	0	0	1	0	0	1	0	0	0	0	0	1	0	0	0	0	0	1	0	0	Bacteria	Firmicutes	Clostridia	Clostridiales			Glutamate dehydrogenase	[E] Amino acid transport and metabolism	NADP-specific glutamate dehydrogenase	Glutamate dehydrogenase	glutamate dehydrogenase (NADP+)	IPR014362	K00262	1.4.1.4
189:C52P6ACXX:2:1101:15019:84478_1_132_+	0	0	0	0	0	0	0	0	0	0	0	0	0	1	0	1	0	0	0	0	0	0	0	0	0	0	0	0	0	0	0	Bacteria	Firmicutes
189:C52P6ACXX:2:1101:15423:15369_1_135_+	0	0	0	0	0	0	0	0	0	0	0	0	0	0	0	0	0	0	1	0	0	0	0	0	0	0	1	0	0	0	1	Bacteria	Proteobacteria					Taurine--pyruvate aminotransferase	[E] Amino acid transport and metabolism	Taurine--pyruvate aminotransferase	Aminotransferase class-III	taurine-pyruvate aminotransferase	IPR005814	K03851	2.6.1.77
189:C52P6ACXX:2:1101:15581:67075_1_142_+	0	0	0	0	0	0	0	0	0	0	0	0	0	0	0	0	0	0	2	0	0	0	0	0	0	0	3	0	0	0	3	Bacteria	Firmicutes	Clostridia	Clostridiales			Pyruvate-flavodoxin oxidoreductase	[C] Energy production and conversion		Pyruvate-flavodoxin oxidoreductase		IPR011895
189:C52P6ACXX:2:1101:15905:77208_1_159_-	0	0	0	0	0	0	0	0	0	0	0	0	0	0	0	0	0	0	0	1	0	1	1	1	0	0	0	0	1	0	0	Bacteria	Firmicutes						[G] Carbohydrate transport and metabolism
189:C52P6ACXX:2:1101:15930:59675_1_153_-	1	1	0	0	0	0	1	0	0	0	0	0	0	0	0	0	0	0	0	0	0	0	0	0	0	0	0	0	0	0	0
189:C52P6ACXX:2:1101:16192:40314_1_145_+	1	0	0	0	0	0	0	0	0	0	0	0	0	0	0	0	0	0	0	0	0	0	0	0	0	0	0	0	0	0	0	Bacteria						60 kDa chaperonin	[O] Posttranslational modification, protein turnover, chaperones	60 kDa chaperonin		chaperonin GroEL		K04077
189:C52P6ACXX:2:1101:16608:21440_1_168_+	0	0	0	0	0	0	0	0	0	0	0	0	0	1	0	0	0	0	0	0	0	0	0	0	0	0	0	0	0	0	0	Bacteria	Firmicutes					Acyl-CoA dehydrogenase	[I] Lipid transport and metabolism	Acyl-CoA dehydrogenase				K00257	1.3.99.-
189:C52P6ACXX:2:1101:1707:6322_1_151_-	1	0	0	1	0	2	0	0	0	1	0	0	1	0	1	1	1	1	0	0	0	0	1	0	1	1	1	0	2	1	1
189:C52P6ACXX:2:1101:17228:89296_1_101_+	1	0	0	1	1	0	1	0	0	0	1	0	0	0	0	0	0	1	0	0	1	0	0	0	0	0	0	0	0	0	0
189:C52P6ACXX:2:1101:17267:17990_1_140_+	0	0	0	0	0	0	0	0	0	0	0	0	0	0	0	0	0	0	0	0	1	0	0	0	0	0	0	0	0	0	0	Bacteria	Firmicutes	Clostridia	Clostridiales			Electron transfer flavoprotein	[C] Energy production and conversion		Electron transfer flavoprotein, alpha subunit		IPR001308
189:C52P6ACXX:2:1101:17504:34347_1_156_+	0	0	0	0	0	0	0	0	0	0	0	0	0	0	0	0	0	0	0	0	0	0	0	0	1	0	1	0	0	0	1	Bacteria	Firmicutes	Clostridia				Flagellin	[N] Cell motility	Flagellin	Flagellin	flagellin	IPR001492	K02406
189:C52P6ACXX:2:1101:17696:97676_1_169_-	1	1	1	1	1	0	2	0	2	0	0	0	0	1	0	0	0	0	1	1	2	0	0	0	0	0	0	0	0	0	0	Bacteria						60 kDa chaperonin	[O] Posttranslational modification, protein turnover, chaperones	60 kDa chaperonin		chaperonin GroEL		K04077
189:C52P6ACXX:2:1101:17743:78476_1_137_+	0	0	0	0	0	0	0	0	0	0	0	0	0	0	0	0	0	0	0	0	0	0	0	0	0	0	0	1	0	0	0
189:C52P6ACXX:2:1101:18532:25762_1_154_+	0	0	0	0	0	0	0	0	0	0	0	0	0	1	0	0	0	0	0	0	0	0	0	0	0	0	0	0	0	0	0	Bacteria	Firmicutes						[G] Carbohydrate transport and metabolism
189:C52P6ACXX:2:1101:18696:92381_1_155_-	0	0	0	0	0	0	0	0	0	0	0	0	0	0	0	0	0	0	8	0	2	0	0	0	0	0	1	0	0	0	0	Bacteria	Firmicutes					Glutamate dehydrogenase	[E] Amino acid transport and metabolism	NAD-specific glutamate dehydrogenase	Glutamate dehydrogenase		IPR014362		1.4.1.2
189:C52P6ACXX:2:1101:1884:31841_1_166_+	0	0	0	0	0	0	0	0	0	0	0	0	0	0	0	0	0	0	1	0	0	0	0	0	0	0	0	0	0	0	0
189:C52P6ACXX:2:1101:19161:35458_1_144_+	0	0	0	0	1	0	0	0	0	0	0	0	0	0	0	0	0	0	0	0	0	0	0	0	0	0	0	0	0	0	0
189:C52P6ACXX:2:1101:19480:36439_1_162_+	0	0	0	0	0	0	0	0	0	0	0	0	0	0	0	0	1	0	0	0	0	0	0	0	0	0	0	1	0	1	0	Bacteria	Spirochaetes	Spirochaetia	Spirochaetales	Spirochaetaceae		DNA-directed RNA polymerase	[K] Transcription	DNA-directed RNA polymerase subunit beta	DNA-directed RNA polymerase, subunit 2	DNA-directed RNA polymerase subunit beta	IPR015712	K03043	2.7.7.6
189:C52P6ACXX:2:1101:20757:66663_1_154_-	0	0	0	0	2	0	0	0	0	0	0	0	0	0	0	0	1	0	0	0	0	0	0	0	0	0	0	0	0	0	0	Bacteria	Firmicutes	Clostridia	Clostridiales	Lachnospiraceae	Dorea	L-lactate dehydrogenase	[C] Energy production and conversion	L-lactate dehydrogenase	L-lactate dehydrogenase	L-lactate dehydrogenase	IPR011304	K00016	1.1.1.27
189:C52P6ACXX:2:1101:20815:70590_1_125_-	2	3	1	1	0	0	1	1	3	0	0	1	1	3	2	1	1	0	1	8	4	3	4	2	2	0	3	3	3	0	2	Bacteria	Firmicutes	Clostridia	Clostridiales			ABC transporter ATP-binding protein YurJ	[G] Carbohydrate transport and metabolism	Uncharacterized ABC transporter ATP-binding protein YurJ	Creatininase/formamide hydrolase	multiple sugar transport system ATP-binding protein	IPR003785	K10112	3.6.3.-
189:C52P6ACXX:2:1101:20901:97394_1_138_-	0	1	0	0	0	1	0	0	0	0	0	0	0	0	0	0	1	0	0	0	0	0	0	0	0	0	0	0	0	0	0
189:C52P6ACXX:2:1101:20932:89339_1_161_-	0	0	1	0	1	0	0	0	1	0	0	1	1	0	0	0	0	0	3	1	3	1	1	0	0	0	3	1	3	0	1	Bacteria	Proteobacteria	Deltaproteobacteria	Desulfovibrionales	Desulfovibrionaceae	Desulfovibrio	Sulfite reductase, dissimilatory-type	[C] Energy production and conversion	Sulfite reductase, dissimilatory-type subunit alpha	Sulphite reductase, dissimilatory-type alpha subunit	dissimilatory sulfite reductase alpha subunit	IPR011806	K11180
189:C52P6ACXX:2:1101:2211:60877_1_145_+	1	0	1	0	0	0	1	1	0	0	0	0	0	1	1	0	0	0	0	0	0	0	0	0	0	0	0	0	0	0	0	Bacteria	Firmicutes	Clostridia	Clostridiales			Acetyl-CoA acetyltransferase	[I] Lipid transport and metabolism	Acetyl-CoA acetyltransferase	Thiolase	acetyl-CoA C-acetyltransferase	IPR002155	K00626	2.3.1.9
189:C52P6ACXX:2:1101:2316:23808_1_147_-	0	0	0	0	0	0	0	0	0	0	0	0	0	0	0	0	0	0	1	0	1	0	0	0	0	0	0	0	0	0	0	Bacteria	Firmicutes	Clostridia	Clostridiales	Lachnospiraceae			[G] Carbohydrate transport and metabolism
189:C52P6ACXX:2:1101:2389:88734_1_165_+	1	0	0	0	0	0	0	0	1	0	0	0	0	1	0	0	1	0	3	4	0	0	0	0	0	0	0	0	0	0	0
189:C52P6ACXX:2:1101:2683:45758_1_168_+	0	0	0	0	0	0	0	0	0	0	0	0	0	0	0	0	0	0	0	1	0	0	0	0	0	0	0	0	0	0	0	Bacteria	Firmicutes	Clostridia	Clostridiales	Clostridiaceae	Clostridium		[C] Energy production and conversion
189:C52P6ACXX:2:1101:2720:37354_16_116_-	0	1	0	0	0	0	0	0	0	0	0	0	1	1	0	0	0	0	1	0	1	2	1	0	0	0	1	0	1	0	0	Bacteria	Firmicutes					Butyryl-CoA dehydrogenase	[I] Lipid transport and metabolism	Acyl-CoA dehydrogenase, short-chain specific		butyryl-CoA dehydrogenase		K00248	1.3.8.1
189:C52P6ACXX:2:1101:2800:74570_1_154_-	1	1	1	1	1	0	1	1	1	1	1	0	1	1	1	0	1	1	1	1	1	1	0	0	0	0	0	1	1	1	0	Bacteria						60 kDa chaperonin	[O] Posttranslational modification, protein turnover, chaperones	60 kDa chaperonin 2		chaperonin GroEL		K04077
189:C52P6ACXX:2:1101:2964:47677_1_131_+	0	0	0	0	0	0	0	0	0	0	0	0	0	0	0	0	0	0	0	0	1	0	0	0	0	0	0	0	0	0	0	Bacteria	Firmicutes					50S ribosomal protein L6	[J] Translation, ribosomal structure and biogenesis	50S ribosomal protein L6	Ribosomal protein L6, bacterial-type	large subunit ribosomal protein L6	IPR019906	K02933
189:C52P6ACXX:2:1101:3158:85060_1_164_-	0	0	0	0	0	0	0	0	0	0	0	0	0	0	0	0	0	0	0	0	0	0	0	0	0	0	2	0	0	1	0	Bacteria	Bacteroidetes	Bacteroidia	Bacteroidales	Bacteroidaceae	Bacteroides	Glycoside hydrolase family 51	[G] Carbohydrate transport and metabolism	Intracellular exo-alpha-L-arabinofuranosidase					3.2.1.55
189:C52P6ACXX:2:1101:3267:100286_1_139_-	1	0	1	1	0	0	1	0	0	0	0	0	1	1	0	0	0	0	1	1	1	0	0	0	1	0	0	0	1	0	1	Bacteria							[E] Amino acid transport and metabolism
189:C52P6ACXX:2:1101:3503:78474_1_145_-	1	0	0	1	1	1	0	1	0	1	1	1	1	0	0	1	1	1	0	0	0	0	0	1	0	1	0	1	0	1	0	Bacteria	Bacteroidetes	Bacteroidia	Bacteroidales			50S ribosomal protein L11	[J] Translation, ribosomal structure and biogenesis	50S ribosomal protein L11	Ribosomal protein L11, bacterial-type	large subunit ribosomal protein L11	IPR006519	K02867
189:C52P6ACXX:2:1101:3662:95187_21_133_-	0	0	0	0	0	0	0	0	0	0	0	0	0	0	0	0	0	0	0	0	0	0	0	0	1	0	0	0	0	0	1	Bacteria	Firmicutes	Clostridia	Clostridiales				[G] Carbohydrate transport and metabolism
189:C52P6ACXX:2:1101:3996:53053_1_152_-	0	0	0	0	0	0	0	0	0	0	0	0	0	0	0	0	0	0	1	1	0	0	0	0	0	0	0	0	0	0	0	Bacteria	Firmicutes	Clostridia	Clostridiales	Oscillospiraceae
189:C52P6ACXX:2:1101:4285:44477_1_144_-	0	0	0	0	0	0	0	0	0	0	0	0	0	0	0	0	0	0	0	0	0	0	0	1	0	0	0	0	0	0	0	Bacteria	Firmicutes					Glycoside hydrolase family 30	[G] Carbohydrate transport and metabolism	Spermidine/putrescine import ATP-binding protein PotA	Glycoside hydrolase, family 30	spermidine/putrescine transport system ATP-binding protein	IPR001139	K11072	3.6.3.31
189:C52P6ACXX:2:1101:4311:94506_1_135_+	0	0	0	0	0	0	1	0	0	0	0	0	0	0	0	0	0	0	0	0	0	0	0	0	0	0	0	0	0	0	0	Bacteria	Firmicutes					Carbon monoxide dehydrogenase/acetyl-CoA synthase	[C] Energy production and conversion		CO dehydrogenase/acetyl-CoA synthase complex beta subunit		IPR004461
189:C52P6ACXX:2:1101:4621:75525_1_151_+	0	0	1	1	0	0	0	0	0	0	0	0	0	1	0	0	0	0	0	1	0	1	0	0	1	0	0	0	1	0	2	Bacteria	Firmicutes					50S ribosomal protein L15	[J] Translation, ribosomal structure and biogenesis	50S ribosomal protein L15		large subunit ribosomal protein L15		K02876
189:C52P6ACXX:2:1101:4704:37286_1_106_-	0	1	0	0	0	0	0	0	0	0	0	0	0	1	0	0	0	0	1	1	1	1	0	0	0	0	2	0	1	0	1	Bacteria	Firmicutes
189:C52P6ACXX:2:1101:4717:64307_1_163_-	1	1	0	1	1	1	1	1	1	1	1	1	1	1	1	1	0	1	1	1	1	1	1	1	1	0	1	1	1	1	1	Bacteria	Firmicutes					Transaldolase	[G] Carbohydrate transport and metabolism	Probable transaldolase		transaldolase		K00616	2.2.1.2
189:C52P6ACXX:2:1101:5239:54377_1_137_-	0	0	0	0	1	0	0	0	0	0	0	0	0	0	1	0	1	0	0	0	0	2	1	1	1	2	1	1	1	1	1	Bacteria	Bacteroidetes	Bacteroidia	Bacteroidales	Prevotellaceae	Prevotella
189:C52P6ACXX:2:1101:5274:41426_1_145_+	0	1	0	0	0	0	0	0	0	0	0	0	0	0	0	0	0	0	0	0	0	0	0	0	0	0	0	0	0	0	0	Bacteria						Butyryl-CoA dehydrogenase	[I] Lipid transport and metabolism	Acyl-CoA dehydrogenase, short-chain specific					1.3.8.1
189:C52P6ACXX:2:1101:6012:61627_1_157_+	0	0	0	0	0	0	0	0	0	0	0	0	0	0	0	0	0	0	1	1	0	0	0	0	0	0	0	0	0	0	0
189:C52P6ACXX:2:1101:6114:9046_1_156_-	0	0	0	0	0	0	0	0	0	0	0	0	0	0	0	0	0	0	0	0	0	1	0	1	0	0	0	1	0	0	0	Bacteria	Firmicutes					Pyruvate, phosphate dikinase	[G] Carbohydrate transport and metabolism	Pyruvate, phosphate dikinase	Pyruvate, phosphate dikinase		IPR010121		2.7.9.1
189:C52P6ACXX:2:1101:6805:73291_14_163_-	0	2	0	0	0	0	0	0	1	0	0	0	1	1	0	0	1	0	1	0	0	0	0	0	0	0	0	0	0	0	0	Bacteria	Firmicutes	Clostridia	Clostridiales			Glutamate synthase	[G] Carbohydrate transport and metabolism		Glutamate synthase, NADH/NADPH, small subunit 1		IPR006005
189:C52P6ACXX:2:1101:7122:49465_1_156_+	0	0	0	0	0	0	0	0	0	0	0	0	0	1	1	0	1	0	0	1	1	0	0	0	1	0	0	0	1	0	0	Bacteria	Firmicutes	Clostridia	Clostridiales	Peptostreptococcaceae	Intestinibacter	Transaldolase	[G] Carbohydrate transport and metabolism	Probable transaldolase		transaldolase		K00616	2.2.1.2
189:C52P6ACXX:2:1101:7212:85182_1_165_+	1	0	1	1	0	0	0	0	0	0	0	0	0	1	1	2	1	0	1	1	1	1	1	0	0	0	3	1	0	0	1	Bacteria	Firmicutes	Clostridia	Clostridiales	Lachnospiraceae		Formate acetyltransferase	[C] Energy production and conversion	Formate acetyltransferase	Formate acetyltransferase	formate C-acetyltransferase	IPR005949	K00656	2.3.1.54
189:C52P6ACXX:2:1101:7628:83163_1_146_+	0	0	0	0	0	0	0	0	0	0	0	0	0	0	0	0	0	0	0	0	1	0	0	0	0	0	0	0	0	0	0
189:C52P6ACXX:2:1101:7672:52955_1_162_+	0	0	0	0	0	0	0	0	0	0	0	0	0	1	0	0	0	0	0	0	0	0	0	0	0	0	0	0	0	0	0	Bacteria	Firmicutes	Clostridia	Clostridiales	Oscillospiraceae	Oscillibacter	Methyl-accepting chemotaxis protein	[T] Signal transduction mechanisms		Chemotaxis methyl-accepting receptor		IPR004090
189:C52P6ACXX:2:1101:8370:99211_1_123_-	1	0	0	0	0	0	0	0	0	0	0	0	1	1	0	0	1	0	0	0	0	0	0	0	0	0	0	0	0	0	0	Bacteria	Firmicutes	Clostridia	Clostridiales			Fructose-bisphosphate aldolase	[G] Carbohydrate transport and metabolism		Fructose-1,6-bisphosphate aldolase, class 2		IPR011289
189:C52P6ACXX:2:1101:8635:52336_1_102_+	0	1	0	0	0	0	0	0	1	0	0	0	0	0	0	0	0	0	0	2	0	1	1	1	0	0	1	1	1	1	0
189:C52P6ACXX:2:1101:8668:59179_1_108_+	0	0	0	0	0	0	0	0	0	0	0	0	2	0	0	0	0	0	0	0	1	0	0	0	0	0	0	0	0	0	0	Bacteria	Firmicutes	Clostridia	Clostridiales	Lachnospiraceae
189:C52P6ACXX:2:1101:8773:60573_1_123_+	0	1	0	0	0	1	0	0	0	0	0	0	0	0	0	0	0	0	0	0	0	0	0	0	0	0	0	0	0	0	0
189:C52P6ACXX:2:1101:8896:11760_1_155_-	1	0	0	0	1	0	0	1	0	0	0	0	1	1	0	0	1	0	0	0	0	0	0	0	0	0	0	0	0	0	0	Bacteria	Firmicutes
189:C52P6ACXX:2:1101:9326:84789_1_153_+	0	1	1	0	0	0	0	1	1	0	0	0	0	0	0	0	0	0	0	0	0	0	0	0	0	0	0	0	0	0	0	Bacteria	Firmicutes	Clostridia	Clostridiales			Butyryl-CoA dehydrogenase	[I] Lipid transport and metabolism	Acyl-CoA dehydrogenase, short-chain specific		butyryl-CoA dehydrogenase		K00248	1.3.8.1
189:C52P6ACXX:2:1102:10265:10149_1_141_+	0	0	0	0	0	0	0	0	0	0	0	0	0	0	0	0	0	0	0	0	0	3	3	0	0	1	1	2	0	0	0
189:C52P6ACXX:2:1102:10296:92077_1_133_-	0	0	0	0	0	1	0	0	0	0	0	0	0	0	0	0	0	0	0	0	0	1	0	0	0	1	1	0	0	0	1
189:C52P6ACXX:2:1102:10747:59298_1_151_-	0	0	0	0	0	0	0	0	0	0	0	0	0	0	0	0	0	0	0	0	0	0	0	0	1	0	0	0	0	0	0	Bacteria							[G] Carbohydrate transport and metabolism
189:C52P6ACXX:2:1102:11004:88322_1_163_-	0	0	0	0	0	0	0	0	0	0	0	0	0	0	0	0	0	0	1	0	0	0	0	0	0	0	0	0	0	0	0	Bacteria	Firmicutes	Clostridia	Clostridiales
189:C52P6ACXX:2:1102:11164:76707_1_139_+	0	0	0	1	2	0	0	0	0	0	0	0	0	1	0	0	0	0	0	0	0	1	0	0	0	0	0	0	0	1	0	Bacteria						Flagellin	[N] Cell motility		Flagellin		IPR001492
189:C52P6ACXX:2:1102:11431:46084_1_170_-	0	0	0	0	0	0	0	0	0	0	0	0	0	0	0	0	0	0	1	0	1	0	0	0	0	0	1	0	0	0	0	Bacteria	Firmicutes	Clostridia	Clostridiales	Clostridiaceae	Clostridium	Phosphoenolpyruvate carboxykinase	[C] Energy production and conversion	Phosphoenolpyruvate carboxykinase	Phosphoenolpyruvate carboxykinase, ATP-utilising	phosphoenolpyruvate carboxykinase (ATP)	IPR001272	K01610	4.1.1.49
189:C52P6ACXX:2:1102:11516:29152_1_147_+	0	0	0	0	0	0	1	0	0	0	0	0	0	0	0	0	0	0	1	0	0	1	0	0	0	0	1	0	0	0	0	Bacteria	Proteobacteria	Epsilonproteobacteria	Campylobacterales	Helicobacteraceae	Helicobacter	50S ribosomal protein L6	[J] Translation, ribosomal structure and biogenesis	50S ribosomal protein L6	Ribosomal protein L6, bacterial-type	large subunit ribosomal protein L6	IPR019906	K02933
189:C52P6ACXX:2:1102:11603:43357_1_162_-	0	0	0	0	0	0	0	0	0	0	0	0	0	0	1	0	0	0	0	1	1	0	0	0	0	0	1	0	0	0	0	Bacteria							[C] Energy production and conversion
189:C52P6ACXX:2:1102:11651:33341_1_158_+	0	0	0	0	0	0	0	0	0	0	0	0	0	0	0	0	0	0	0	0	0	0	0	0	0	0	0	0	1	0	0
189:C52P6ACXX:2:1102:12173:62315_1_154_-	0	0	0	0	0	0	0	0	0	0	0	0	0	0	0	0	0	0	0	1	1	0	0	0	0	0	1	0	1	0	0	Bacteria						Phosphoserine aminotransferase	[E] Amino acid transport and metabolism	Phosphoserine aminotransferase	Phosphoserine aminotransferase	phosphoserine aminotransferase	IPR022278	K00831	2.6.1.52
189:C52P6ACXX:2:1102:12395:13197_1_165_-	1	1	0	0	0	0	0	0	0	0	0	0	0	0	0	0	0	0	0	0	0	0	0	0	0	0	0	0	0	0	0	Bacteria	Firmicutes	Clostridia	Clostridiales	Clostridiaceae	Clostridium	Argininosuccinate synthase	[E] Amino acid transport and metabolism	Argininosuccinate synthase	Argininosuccinate synthase, type 1 subfamily	argininosuccinate synthase	IPR023434	K01940	6.3.4.5
189:C52P6ACXX:2:1102:12405:7805_1_142_+	0	0	1	0	0	0	0	0	0	0	0	0	0	0	0	0	0	0	0	0	0	0	0	0	0	0	0	0	0	0	0	Bacteria	Firmicutes	Clostridia	Clostridiales			Elongation factor G	[J] Translation, ribosomal structure and biogenesis	Elongation factor G	Translation elongation factor EFG/EF2	elongation factor G	IPR004540	K02355
189:C52P6ACXX:2:1102:12595:17982_1_160_-	0	0	0	0	0	0	0	0	0	0	0	0	0	0	0	0	0	0	1	0	1	0	0	0	0	0	0	0	1	0	0	Bacteria	Firmicutes	Clostridia	Clostridiales	Oscillospiraceae	Oscillibacter	Methyl-accepting chemotaxis protein	[T] Signal transduction mechanisms		Chemotaxis methyl-accepting receptor		IPR004090
189:C52P6ACXX:2:1102:12880:35628_1_169_+	0	0	0	0	0	0	0	0	0	0	0	0	0	0	0	0	0	0	1	0	0	0	0	0	0	0	0	0	0	0	0	Bacteria	Firmicutes					Serine--tRNA ligase	[J] Translation, ribosomal structure and biogenesis	Serine--tRNA ligase	Serine-tRNA ligase, type1	seryl-tRNA synthetase	IPR002317	K01875	6.1.1.11
189:C52P6ACXX:2:1102:13308:39641_1_138_+	0	1	1	0	0	0	0	0	1	0	0	0	0	0	1	0	0	0	0	0	0	0	0	0	0	0	0	0	0	0	0	Bacteria	Firmicutes	Clostridia	Clostridiales
189:C52P6ACXX:2:1102:13328:38744_1_166_-	0	0	0	0	0	0	0	0	0	0	0	0	0	0	0	0	0	0	0	0	0	1	0	0	0	0	0	0	0	0	0	Bacteria	Bacteroidetes	Bacteroidia	Bacteroidales	Prevotellaceae	Prevotella
189:C52P6ACXX:2:1102:14451:15627_1_158_+	0	0	0	0	0	0	0	0	0	0	0	0	0	0	0	0	0	0	1	1	0	0	1	0	0	0	0	0	0	0	0	Bacteria	Firmicutes	Clostridia	Clostridiales	Ruminococcaceae	Ruminococcus	Elongation factor G	[J] Translation, ribosomal structure and biogenesis	Elongation factor G	Translation elongation factor EFG/EF2	elongation factor G	IPR004540	K02355
189:C52P6ACXX:2:1102:14467:29747_1_127_-	0	0	0	0	0	0	0	0	0	0	0	0	0	0	0	0	0	0	0	0	1	0	0	0	0	0	0	0	0	0	0	Bacteria	Firmicutes	Clostridia	Clostridiales			Phosphoenolpyruvate carboxykinase	[C] Energy production and conversion	Phosphoenolpyruvate carboxykinase	Phosphoenolpyruvate carboxykinase, ATP-utilising	phosphoenolpyruvate carboxykinase (ATP)	IPR001272	K01610	4.1.1.49
189:C52P6ACXX:2:1102:15484:100894_1_137_-	0	0	0	0	0	0	0	0	0	0	0	0	0	0	0	0	0	0	0	0	0	0	0	0	0	0	0	0	0	0	1	Bacteria	Firmicutes
189:C52P6ACXX:2:1102:15739:91536_1_133_-	0	0	0	1	0	0	0	0	0	0	0	0	0	0	0	0	0	0	1	0	0	0	0	0	0	0	0	0	0	0	0
189:C52P6ACXX:2:1102:16073:46663_1_153_+	0	0	0	0	0	0	0	0	0	0	0	0	0	0	0	1	0	1	0	0	0	0	0	2	0	0	0	0	0	0	0
189:C52P6ACXX:2:1102:17936:74565_1_162_-	0	1	1	0	0	0	0	0	0	0	0	0	0	0	0	0	0	0	1	0	0	0	0	0	0	0	0	0	0	0	0	Bacteria	Firmicutes					Bifunctional purine biosynthesis protein PurH	[F] Nucleotide transport and metabolism		AICARFT/IMPCHase bienzyme		IPR002695
189:C52P6ACXX:2:1102:18109:50712_1_70_+	0	1	0	0	0	0	0	0	0	0	0	0	0	0	0	0	0	0	0	0	0	0	0	0	0	0	0	0	0	0	0	Bacteria	Firmicutes	Clostridia	Clostridiales
189:C52P6ACXX:2:1102:18113:29597_1_127_-	0	0	0	0	0	0	0	0	0	0	0	0	0	0	0	0	0	0	1	0	0	0	0	0	0	0	0	1	0	0	0	Bacteria						Ferric binding protein	[P] Inorganic ion transport and metabolism		Ferric binding protein		IPR026045
189:C52P6ACXX:2:1102:18178:24061_1_123_+	0	0	0	0	0	1	1	0	1	0	0	1	0	1	1	1	1	0	1	0	1	1	0	1	1	1	0	1	0	1	1
189:C52P6ACXX:2:1102:18597:54168_22_108_+	2	2	2	2	2	2	2	2	2	2	2	2	2	2	2	2	2	2	2	1	2	2	2	2	2	1	3	0	1	2	2	Bacteria
189:C52P6ACXX:2:1102:18998:75538_1_143_-	0	0	0	1	1	0	1	0	0	0	0	0	0	0	0	0	0	0	1	1	1	0	1	1	1	0	0	1	1	1	1	Bacteria						Peptidase M18	[O] Posttranslational modification, protein turnover, chaperones	Probable M18 family aminopeptidase 1					3.4.11.-
189:C52P6ACXX:2:1102:1911:16073_1_120_+	0	0	0	0	0	0	0	0	0	0	0	0	0	0	0	0	0	0	0	0	0	0	0	0	0	0	1	0	0	0	0	Bacteria	Firmicutes					Glycoside hydrolase family 51	[G] Carbohydrate transport and metabolism	Intracellular exo-alpha-(1->5)-L-arabinofuranosidase 1		alpha-N-arabinofuranosidase		K01209	3.2.1.55
189:C52P6ACXX:2:1102:19412:97025_1_154_-	0	0	0	0	0	0	1	0	0	0	0	0	0	0	0	0	0	0	0	0	0	0	0	0	1	0	0	0	2	0	1
189:C52P6ACXX:2:1102:19569:53526_1_101_+	0	0	0	0	0	0	0	0	0	0	0	0	0	0	0	0	0	0	0	0	0	0	0	0	0	0	0	0	0	0	1	Bacteria	Firmicutes	Clostridia	Clostridiales	Oscillospiraceae	Oscillibacter		[J] Translation, ribosomal structure and biogenesis
189:C52P6ACXX:2:1102:19759:67452_1_110_-	0	0	0	0	0	0	0	0	0	0	0	0	0	0	0	0	0	0	0	0	1	0	0	0	1	1	0	0	1	0	0
189:C52P6ACXX:2:1102:19869:95100_1_165_-	0	0	0	0	0	0	0	0	0	0	0	0	1	0	0	0	0	0	4	0	0	0	0	0	0	0	1	0	0	0	2	Bacteria	Bacteroidetes	Flavobacteriia	Flavobacteriales	Cryomorphaceae	Fluviicola	Taurine--pyruvate aminotransferase	[E] Amino acid transport and metabolism	Taurine--pyruvate aminotransferase	Aminotransferase class-III	taurine-pyruvate aminotransferase	IPR005814	K03851	2.6.1.77
189:C52P6ACXX:2:1102:20009:31726_1_131_-	0	0	0	0	0	0	0	0	0	0	0	0	0	0	0	0	0	0	0	0	1	1	0	0	0	0	0	0	0	0	0	Bacteria	Firmicutes	Clostridia				Flagellin	[N] Cell motility		Flagellin		IPR001492
189:C52P6ACXX:2:1102:20171:64523_1_168_+	0	0	0	0	0	0	0	0	0	0	0	0	0	0	0	0	0	0	0	1	0	0	0	1	0	0	0	0	0	0	0	Bacteria	Firmicutes	Clostridia	Clostridiales				[G] Carbohydrate transport and metabolism
189:C52P6ACXX:2:1102:20306:17085_1_130_-	0	0	0	0	0	0	0	0	0	0	0	0	0	0	0	0	0	0	0	1	0	0	0	0	0	0	0	0	0	0	0	Bacteria
189:C52P6ACXX:2:1102:20702:61832_1_160_+	1	0	1	1	1	0	0	0	0	0	0	0	1	0	1	0	1	0	0	1	0	0	0	0	0	0	0	0	0	0	0	Bacteria	Proteobacteria	Epsilonproteobacteria	Campylobacterales	Helicobacteraceae	Helicobacter	Fumarate reductase flavoprotein	[C] Energy production and conversion	Fumarate reductase flavoprotein subunit	Succinate dehydrogenase/fumarate reductase, flavoprotein subunit	fumarate reductase flavoprotein subunit	IPR014006	K00244	1.3.5.4
189:C52P6ACXX:2:1102:2922:81465_1_168_+	0	1	0	0	0	0	0	0	0	0	0	0	0	0	0	0	0	0	1	0	1	0	0	0	0	0	0	0	0	0	0	Bacteria	Firmicutes	Clostridia	Clostridiales	Lachnospiraceae		4-hydroxy-tetrahydrodipicolinate synthase	[E] Amino acid transport and metabolism	4-hydroxy-tetrahydrodipicolinate synthase	4-hydroxy-tetrahydrodipicolinate synthase, DapA	4-hydroxy-tetrahydrodipicolinate synthase	IPR005263	K01714	4.3.3.7
189:C52P6ACXX:2:1102:3163:98072_1_119_+	2	1	2	1	0	1	2	0	1	0	1	0	2	2	1	0	1	1	1	1	2	1	0	0	0	0	1	0	0	0	0	Bacteria	Bacteroidetes	Bacteroidia	Bacteroidales	Rikenellaceae	Alistipes	60 kDa chaperonin	[O] Posttranslational modification, protein turnover, chaperones	60 kDa chaperonin		chaperonin GroEL		K04077
189:C52P6ACXX:2:1102:3342:62494_1_164_+	0	0	0	0	0	0	0	0	0	0	0	0	0	0	0	0	0	0	1	0	0	0	0	0	0	0	0	0	0	0	0	Bacteria	Firmicutes	Clostridia	Clostridiales			Glucose-1-phosphate adenylyltransferase	[G] Carbohydrate transport and metabolism		Glucose-1-phosphate adenylyltransferase, GlgD subunit		IPR011832
189:C52P6ACXX:2:1102:4903:89119_1_149_+	2	6	5	6	4	4	4	3	4	4	2	4	3	6	5	3	6	4	7	6	5	6	5	3	4	3	3	4	5	4	4	Bacteria	Firmicutes	Clostridia	Clostridiales			Flagellin	[N] Cell motility	Flagellin	Flagellin	flagellin	IPR001492	K02406
189:C52P6ACXX:2:1102:5073:10418_1_124_+	1	1	1	1	1	1	2	1	1	0	1	0	1	1	1	1	1	1	1	0	1	1	1	0	1	1	1	1	1	1	1	Bacteria	Firmicutes	Clostridia	Clostridiales	Clostridiaceae		Glyceraldehyde-3-phosphate dehydrogenase	[G] Carbohydrate transport and metabolism	Glyceraldehyde-3-phosphate dehydrogenase 1	Glyceraldehyde/Erythrose phosphate dehydrogenase family	glyceraldehyde 3-phosphate dehydrogenase	IPR020831	K00134	1.2.1.12
189:C52P6ACXX:2:1102:5223:57098_1_137_-	0	0	0	0	0	0	0	0	0	0	0	0	1	0	1	0	0	0	0	0	0	0	0	0	0	0	0	0	0	0	0	Bacteria	Firmicutes	Clostridia	Clostridiales	Clostridiaceae	Clostridium		[U] Intracellular trafficking, secretion, and vesicular transport
189:C52P6ACXX:2:1102:5254:21989_1_159_-	0	0	0	0	0	0	0	0	1	0	0	0	0	0	0	0	0	0	0	0	0	0	0	0	0	0	0	0	0	0	0	Bacteria	Firmicutes	Clostridia	Clostridiales	Oscillospiraceae	Oscillibacter
189:C52P6ACXX:2:1102:5316:62386_1_164_+	0	0	0	0	0	0	0	0	0	0	0	0	0	0	0	0	0	0	2	0	0	0	0	0	0	0	0	0	0	0	0	Bacteria						Arginine deiminase	[E] Amino acid transport and metabolism	Arginine deiminase		arginine deiminase		K01478	3.5.3.6
189:C52P6ACXX:2:1102:5383:92243_1_145_-	1	0	0	0	0	0	0	1	1	0	0	0	0	1	5	0	0	0	0	0	2	0	0	0	0	0	0	0	0	0	0	Bacteria	Firmicutes	Clostridia	Clostridiales			Flagellin	[N] Cell motility	Flagellin	Flagellin	flagellin	IPR001492	K02406
189:C52P6ACXX:2:1102:5757:100402_1_145_+	0	0	0	0	0	0	0	0	0	0	0	0	0	0	0	0	0	0	0	0	0	1	0	0	0	0	0	0	0	0	0	Bacteria	Bacteroidetes					Pyruvate, phosphate dikinase	[G] Carbohydrate transport and metabolism		Pyruvate, phosphate dikinase		IPR010121
189:C52P6ACXX:2:1102:5812:2694_1_158_+	0	0	0	0	0	0	0	0	0	0	0	0	1	0	0	0	0	0	0	0	0	0	0	0	0	0	0	0	0	0	0	Bacteria	Firmicutes	Clostridia	Clostridiales	Clostridiaceae	Clostridium
189:C52P6ACXX:2:1102:5926:74520_1_167_+	0	0	0	0	2	0	0	0	0	0	0	0	0	0	0	0	0	0	0	0	0	0	0	0	0	0	1	0	0	0	0	Bacteria	Firmicutes	Clostridia	Clostridiales	Oscillospiraceae	Oscillibacter	Chaperone protein DnaK	[O] Posttranslational modification, protein turnover, chaperones	Chaperone protein DnaK	Heat shock protein 70 family	molecular chaperone DnaK	IPR013126	K04043
189:C52P6ACXX:2:1102:6161:31267_1_144_+	0	0	0	0	0	0	0	0	0	0	0	0	0	0	0	0	0	0	1	0	0	0	0	0	0	0	0	0	0	0	0	Bacteria	Firmicutes	Clostridia	Clostridiales			Phosphoenolpyruvate carboxykinase	[C] Energy production and conversion		Phosphoenolpyruvate carboxykinase, ATP-utilising		IPR001272
189:C52P6ACXX:2:1102:6306:52002_1_157_+	1	0	0	0	0	0	0	0	0	0	0	0	0	0	0	0	0	0	0	0	0	0	0	0	0	0	0	0	0	0	0
189:C52P6ACXX:2:1102:6420:68084_1_166_-	2	0	1	0	0	0	2	0	1	0	0	0	0	1	0	0	0	0	0	0	1	0	0	0	1	0	0	2	0	0	0	Bacteria	Firmicutes	Clostridia	Clostridiales			5'-Nucleotidase/apyrase	[F] Nucleotide transport and metabolism		5'-Nucleotidase/apyrase		IPR006179
189:C52P6ACXX:2:1102:6516:30741_1_108_-	2	0	0	0	0	0	0	0	0	0	0	0	0	0	0	0	0	0	0	0	0	0	0	0	0	0	0	0	0	0	0
189:C52P6ACXX:2:1102:6583:89195_1_166_+	0	0	0	0	0	0	0	0	0	0	0	0	0	0	0	0	0	0	1	0	0	0	0	0	0	0	0	0	0	0	0	Bacteria	Firmicutes					Threonine synthase	[E] Amino acid transport and metabolism		Threonine synthase, bacterial/archaeal		IPR026260
189:C52P6ACXX:2:1102:6716:26034_1_143_+	1	1	1	0	1	0	1	1	1	0	1	1	0	0	0	1	0	1	1	1	1	1	1	1	1	1	1	1	1	1	2	Bacteria	Firmicutes	Clostridia	Clostridiales	Lachnospiraceae			[G] Carbohydrate transport and metabolism
189:C52P6ACXX:2:1102:6821:30686_1_170_-	0	0	0	0	0	0	0	0	0	0	0	0	0	0	0	0	0	0	0	0	0	0	0	0	0	0	0	0	0	0	1	Bacteria	Bacteroidetes	Bacteroidia	Bacteroidales	Prevotellaceae	Prevotella
189:C52P6ACXX:2:1102:6936:79179_1_127_+	1	2	0	1	1	1	0	1	3	1	1	1	1	1	0	0	2	2	0	1	0	0	0	0	1	1	0	0	0	0	1
189:C52P6ACXX:2:1102:6970:71118_1_141_-	2	0	0	0	0	0	0	0	0	0	0	0	0	0	0	0	0	0	0	0	0	0	0	0	0	0	0	0	0	0	0
189:C52P6ACXX:2:1102:7776:58354_1_112_-	1	0	1	0	2	1	1	1	1	1	1	0	1	1	1	1	1	1	1	1	0	0	0	1	0	1	1	0	1	0	1	Bacteria	Bacteroidetes	Bacteroidia	Bacteroidales	Prevotellaceae		Elongation factor Tu	[J] Translation, ribosomal structure and biogenesis	Elongation factor Tu	Translation elongation factor EFTu/EF1A, bacterial/organelle	elongation factor Tu	IPR004541	K02358
189:C52P6ACXX:2:1102:7971:101619_1_159_-	0	2	2	2	0	0	0	0	2	0	0	0	0	0	0	0	0	0	1	1	1	1	0	0	0	0	1	1	0	1	1	Bacteria	Firmicutes	Clostridia	Clostridiales	Eubacteriaceae	Eubacterium	Pyruvate-flavodoxin oxidoreductase	[C] Energy production and conversion		Pyruvate-flavodoxin oxidoreductase		IPR011895
189:C52P6ACXX:2:1102:8353:16940_1_144_+	0	0	0	0	0	0	0	0	0	0	0	0	0	0	0	0	0	0	1	0	0	0	0	0	0	0	0	0	0	0	0
189:C52P6ACXX:2:1102:9239:30351_1_102_-	0	0	0	0	0	0	0	0	0	0	0	0	0	1	1	0	0	0	0	0	0	0	0	0	0	0	0	0	0	0	0	Bacteria	Firmicutes	Clostridia	Clostridiales	Lachnospiraceae		Carbohydrate ABC transporter substrate-binding, CPR0540	[G] Carbohydrate transport and metabolism		Carbohydrate ABC transporter substrate-binding, CPR0540		IPR022387
189:C52P6ACXX:2:1102:9756:14016_1_162_-	0	0	0	0	0	0	0	0	0	0	0	0	1	0	0	0	0	0	0	0	1	0	0	0	0	0	0	0	0	0	0	Bacteria	Firmicutes					50S ribosomal protein L24	[J] Translation, ribosomal structure and biogenesis	50S ribosomal protein L24	Ribosomal protein L24	large subunit ribosomal protein L24	IPR003256	K02895
189:C52P6ACXX:2:1103:10939:11706_1_143_+	0	2	4	0	0	2	0	0	2	0	0	0	1	1	0	0	0	0	0	0	3	2	1	0	2	0	1	0	1	0	1	Bacteria	Firmicutes	Clostridia	Clostridiales			Pyruvate-flavodoxin oxidoreductase	[C] Energy production and conversion		Pyruvate-flavodoxin oxidoreductase		IPR011895
189:C52P6ACXX:2:1103:10963:81409_1_122_-	0	0	0	0	0	0	2	0	0	0	0	0	0	0	0	0	0	0	0	0	0	0	0	0	0	0	0	0	0	0	0
189:C52P6ACXX:2:1103:11361:20760_1_151_-	0	0	1	0	0	0	0	0	0	0	0	0	0	0	0	0	0	0	0	0	0	0	0	0	0	0	0	0	0	0	0	Bacteria	Firmicutes	Clostridia	Clostridiales				[G] Carbohydrate transport and metabolism
189:C52P6ACXX:2:1103:11428:96958_1_166_+	0	0	0	0	0	0	0	0	0	0	0	0	0	0	0	0	0	0	0	0	0	0	0	0	0	0	1	0	0	0	1	Bacteria	Firmicutes	Clostridia	Clostridiales	Clostridiaceae	Clostridium	Phosphoenolpyruvate carboxykinase	[C] Energy production and conversion	Phosphoenolpyruvate carboxykinase	Phosphoenolpyruvate carboxykinase, ATP-utilising	phosphoenolpyruvate carboxykinase (ATP)	IPR001272	K01610	4.1.1.49
189:C52P6ACXX:2:1103:12057:87893_1_161_+	0	0	0	0	0	0	0	0	0	0	0	0	0	1	0	0	0	0	0	1	0	0	0	0	0	0	0	0	1	0	0
189:C52P6ACXX:2:1103:12482:26071_1_146_-	0	0	3	0	0	0	0	1	0	0	0	0	0	0	0	0	0	0	0	0	0	0	0	0	0	0	0	0	0	0	0	Bacteria	Firmicutes	Clostridia	Clostridiales	Eubacteriaceae	Eubacterium	50S ribosomal protein L6	[J] Translation, ribosomal structure and biogenesis	50S ribosomal protein L6	Ribosomal protein L6, bacterial-type	large subunit ribosomal protein L6	IPR019906	K02933
189:C52P6ACXX:2:1103:12748:76851_1_168_-	0	0	0	0	0	0	0	0	0	0	0	0	0	0	0	0	0	0	0	0	0	1	0	0	0	1	1	1	1	0	0	Bacteria	Bacteroidetes	Bacteroidia	Bacteroidales				[G] Carbohydrate transport and metabolism
189:C52P6ACXX:2:1103:13242:26372_1_112_+	0	0	0	0	0	0	0	0	0	0	0	0	0	0	0	0	0	0	0	0	0	0	0	0	1	0	0	0	0	0	0	Bacteria	Bacteroidetes	Bacteroidia	Bacteroidales	Prevotellaceae	Prevotella	Enolase	[G] Carbohydrate transport and metabolism		Enolase		IPR000941
189:C52P6ACXX:2:1103:13366:54314_1_150_-	1	0	0	1	0	0	0	0	1	1	0	0	1	1	0	0	0	0	0	0	1	0	1	0	1	1	1	1	0	0	0	Bacteria	Firmicutes	Clostridia	Clostridiales			Flagellin	[N] Cell motility		Flagellin		IPR001492
189:C52P6ACXX:2:1103:13466:34627_1_112_-	0	0	0	1	0	0	0	0	0	0	0	0	0	0	0	0	0	2	0	1	0	0	0	0	0	0	0	0	0	1	3	Bacteria	Firmicutes	Bacilli	Lactobacillales	Lactobacillaceae	Lactobacillus	Glyceraldehyde-3-phosphate dehydrogenase	[G] Carbohydrate transport and metabolism	Glyceraldehyde-3-phosphate dehydrogenase	Glyceraldehyde/Erythrose phosphate dehydrogenase family		IPR020831		1.2.1.12
189:C52P6ACXX:2:1103:13556:95893_1_167_-	0	0	0	0	0	0	0	0	0	0	0	0	0	0	0	0	0	0	1	0	0	0	0	0	0	0	0	0	0	0	0	Bacteria	Firmicutes	Clostridia	Clostridiales	Lachnospiraceae	Marvinbryantia		[C] Energy production and conversion
189:C52P6ACXX:2:1103:13810:42735_1_112_-	0	0	0	0	0	0	0	0	0	0	1	0	0	0	0	0	0	0	1	0	0	0	0	0	0	0	0	0	2	0	0	Bacteria						Glutamine synthetase	[E] Amino acid transport and metabolism	Glutamine synthetase	Glutamine synthetase type I		IPR004809		6.3.1.2
189:C52P6ACXX:2:1103:13873:59984_1_139_-	0	0	0	0	0	0	0	0	0	0	0	0	0	1	0	0	0	0	0	0	0	0	0	0	0	0	0	0	0	0	0	Bacteria
189:C52P6ACXX:2:1103:13957:92311_1_155_+	1	1	1	1	0	0	1	0	1	0	0	1	0	2	1	0	0	0	1	0	1	0	0	0	1	1	1	1	2	1	1	Bacteria	Firmicutes					Protein in adh 3'region	[C] Energy production and conversion	Uncharacterized protein in adh 3'region
189:C52P6ACXX:2:1103:13980:91392_1_151_+	1	0	0	0	0	1	1	0	0	0	1	0	0	0	1	1	0	1	0	0	0	0	1	0	0	0	0	1	0	0	1	Bacteria	Firmicutes					Flagellin	[N] Cell motility	Polar flagellin F	Flagellin	flagellin	IPR001492	K02406
189:C52P6ACXX:2:1103:13993:15943_1_148_-	0	0	0	1	0	0	0	0	0	0	0	0	0	0	1	0	0	1	0	0	2	0	0	0	0	0	0	0	0	0	2
189:C52P6ACXX:2:1103:14061:20715_1_155_-	0	0	0	0	0	1	0	0	2	0	0	0	0	0	0	0	0	1	0	0	1	1	1	0	0	0	1	1	0	0	0
189:C52P6ACXX:2:1103:14237:61584_1_160_+	1	0	0	0	0	0	0	0	0	0	0	0	0	1	0	0	0	0	0	2	0	0	0	0	0	0	0	0	0	0	1	Bacteria	Firmicutes						[G] Carbohydrate transport and metabolism
189:C52P6ACXX:2:1103:14264:48916_1_164_+	1	1	0	1	1	1	1	1	1	2	1	1	1	0	1	1	1	1	1	1	0	0	1	1	0	0	1	0	0	0	1	Bacteria						Chaperone protein DnaK	[O] Posttranslational modification, protein turnover, chaperones	Chaperone protein DnaK	Heat shock protein 70 family	molecular chaperone DnaK	IPR013126	K04043
189:C52P6ACXX:2:1103:14691:71187_1_149_+	0	0	0	0	0	0	0	0	0	0	0	0	0	0	0	0	0	0	1	0	0	0	0	0	0	0	0	0	0	0	0	Bacteria	Firmicutes	Clostridia	Clostridiales			Elongation factor G	[J] Translation, ribosomal structure and biogenesis	Elongation factor G	Translation elongation factor EFG/EF2	elongation factor G	IPR004540	K02355
189:C52P6ACXX:2:1103:14699:49482_1_154_+	1	1	0	1	1	2	0	1	1	1	1	1	1	1	1	1	1	1	0	1	1	1	1	1	0	0	0	0	1	0	0	Bacteria	Bacteroidetes
189:C52P6ACXX:2:1103:14742:64212_1_115_+	0	0	0	0	0	0	0	0	0	0	0	0	0	0	0	0	0	0	0	0	2	0	0	0	0	0	1	0	0	0	0	Bacteria						Short-chain-enoyl-CoA hydratase	[I] Lipid transport and metabolism		Crotonase superfamily		IPR001753
189:C52P6ACXX:2:1103:14979:99153_1_160_-	0	0	0	1	1	1	1	0	1	0	0	1	1	0	0	1	2	0	1	1	1	1	0	1	1	0	0	1	1	1	1	Bacteria	Firmicutes	Clostridia	Clostridiales			Butyryl-CoA:acetate CoA-transferase	[C] Energy production and conversion		Butyryl-CoA:acetate CoA-transferase		IPR023990
189:C52P6ACXX:2:1103:15444:76641_1_136_+	1	1	1	0	0	0	3	1	3	0	0	0	0	2	3	0	0	0	1	0	1	1	0	0	0	0	0	0	0	1	1
189:C52P6ACXX:2:1103:15701:40254_1_164_-	1	1	1	1	1	1	1	1	1	1	1	1	1	2	1	1	1	1	2	1	2	0	1	1	1	0	2	0	1	2	1	Bacteria	Firmicutes					50S ribosomal protein L19	[J] Translation, ribosomal structure and biogenesis	50S ribosomal protein L19	Ribosomal protein L19	large subunit ribosomal protein L19	IPR001857	K02884
189:C52P6ACXX:2:1103:15812:10212_1_167_-	0	1	1	0	0	0	0	1	1	0	0	0	1	1	1	0	0	0	0	0	0	0	0	0	0	0	0	0	0	0	0	Bacteria	Firmicutes	Clostridia	Clostridiales	Eubacteriaceae	Eubacterium		[E] Amino acid transport and metabolism
189:C52P6ACXX:2:1103:16560:61342_1_128_-	0	0	0	0	0	0	0	0	0	0	0	0	0	0	0	0	0	0	0	1	0	0	0	0	0	0	0	0	0	0	0	Bacteria	Firmicutes					ATP synthase	[C] Energy production and conversion	ATP synthase subunit beta	ATPase, F1 complex, beta subunit		IPR005722		3.6.3.14
189:C52P6ACXX:2:1103:16562:35866_1_140_+	0	0	0	0	0	0	0	0	0	0	0	0	0	0	0	0	0	0	0	0	0	0	0	0	1	0	0	0	0	0	0	Bacteria	Firmicutes	Clostridia	Clostridiales			Phosphoserine aminotransferase	[E] Amino acid transport and metabolism	Phosphoserine aminotransferase	Phosphoserine aminotransferase	phosphoserine aminotransferase	IPR022278	K00831	2.6.1.52
189:C52P6ACXX:2:1103:16613:85067_1_133_+	0	0	0	0	0	0	0	0	0	0	0	0	0	0	0	0	0	0	0	0	0	2	1	0	0	1	0	0	0	0	0	Bacteria	Firmicutes	Bacilli	Lactobacillales	Lactobacillaceae	Lactobacillus	Methionine-binding lipoprotein MetQ	[P] Inorganic ion transport and metabolism	Methionine-binding lipoprotein MetQ		D-methionine transport system substrate-binding protein		K02073
189:C52P6ACXX:2:1103:16722:76354_1_161_-	0	1	0	0	0	0	1	0	1	0	0	0	0	1	0	0	0	0	1	1	0	0	0	0	0	0	0	0	0	0	0	Bacteria	Firmicutes					Glutaconyl-CoA decarboxylase	[I] Lipid transport and metabolism	Glutaconyl-CoA decarboxylase subunit gamma		glutaconyl-CoA decarboxylase		K01615	4.1.1.70
189:C52P6ACXX:2:1103:16731:49614_1_153_-	0	0	0	0	0	0	0	0	0	0	0	0	0	0	0	0	0	0	0	0	1	0	0	0	0	0	0	0	0	0	0
189:C52P6ACXX:2:1103:16840:16860_1_163_+	0	0	0	0	0	0	0	0	0	0	0	0	0	1	0	0	0	0	2	1	0	0	0	0	0	0	1	0	0	0	1	Bacteria	Firmicutes	Clostridia	Clostridiales			Phosphoglycerate kinase	[G] Carbohydrate transport and metabolism	Phosphoglycerate kinase	Phosphoglycerate kinase	phosphoglycerate kinase	IPR001576	K00927	2.7.2.3
189:C52P6ACXX:2:1103:16849:84881_1_170_-	1	1	0	2	2	0	2	0	1	0	1	0	1	1	1	0	1	0	1	1	1	1	0	0	0	0	1	1	1	0	1	Bacteria						60 kDa chaperonin	[O] Posttranslational modification, protein turnover, chaperones	60 kDa chaperonin		chaperonin GroEL		K04077
189:C52P6ACXX:2:1103:17433:6878_1_156_+	0	0	0	0	0	0	0	0	0	0	0	0	0	0	0	0	0	0	0	1	0	0	0	0	0	0	0	0	0	0	0	Bacteria	Firmicutes	Clostridia	Clostridiales	Oscillospiraceae	Oscillibacter		[G] Carbohydrate transport and metabolism
189:C52P6ACXX:2:1103:17454:55219_1_153_-	0	0	0	0	0	0	0	0	0	0	0	0	0	0	0	0	0	0	1	0	0	0	0	0	0	0	0	0	0	1	0	Bacteria	Firmicutes	Clostridia	Clostridiales				[G] Carbohydrate transport and metabolism
189:C52P6ACXX:2:1103:17636:22790_1_167_+	0	0	0	0	0	0	0	0	0	0	0	0	0	0	0	0	0	0	0	3	0	0	0	0	0	0	0	0	0	0	0
189:C52P6ACXX:2:1103:17726:88303_1_165_+	0	1	0	1	0	0	0	0	0	0	0	0	1	0	1	0	0	0	1	1	1	0	0	0	0	0	0	0	0	1	0	Bacteria	Firmicutes	Clostridia	Clostridiales			Formate acetyltransferase	[C] Energy production and conversion	Formate acetyltransferase	Formate acetyltransferase	formate C-acetyltransferase	IPR005949	K00656	2.3.1.54
189:C52P6ACXX:2:1103:17988:11715_1_127_+	0	0	0	0	1	0	0	0	0	1	0	0	0	0	0	0	0	0	0	0	0	0	0	0	0	0	0	0	0	0	0
189:C52P6ACXX:2:1103:18214:62406_1_170_+	0	0	0	1	0	1	0	0	0	0	0	0	0	0	0	0	1	1	0	0	0	1	0	0	0	1	0	0	0	1	0	Bacteria	Firmicutes	Bacilli	Lactobacillales	Lactobacillaceae	Lactobacillus	ATP synthase	[C] Energy production and conversion	ATP synthase subunit beta	ATPase, F1 complex, beta subunit	F-type H+-transporting ATPase subunit beta	IPR005722	K02112	3.6.3.14
189:C52P6ACXX:2:1103:18226:34528_1_126_-	0	0	1	0	0	0	0	0	0	0	0	0	0	0	0	0	0	0	0	0	0	0	0	0	0	0	0	0	0	0	0	Bacteria	Firmicutes	Clostridia	Clostridiales	Lachnospiraceae		Maltose binding protein	[G] Carbohydrate transport and metabolism		Maltose binding protein		IPR006060
189:C52P6ACXX:2:1103:18324:69280_1_110_+	0	1	0	0	1	0	0	0	0	0	0	0	0	0	0	0	0	0	1	0	1	0	1	1	0	0	1	0	1	0	0	Bacteria	Firmicutes	Clostridia	Clostridiales			Chaperone protein DnaK	[O] Posttranslational modification, protein turnover, chaperones	Chaperone protein DnaK	Heat shock protein 70 family	molecular chaperone DnaK	IPR013126	K04043
189:C52P6ACXX:2:1103:18585:79114_1_151_-	0	0	0	0	0	0	0	0	0	0	0	0	0	0	0	0	0	0	1	0	0	0	0	0	0	0	0	0	0	0	0	Bacteria	Firmicutes	Clostridia	Clostridiales				[G] Carbohydrate transport and metabolism
189:C52P6ACXX:2:1103:19426:8462_1_142_+	1	1	1	1	0	1	1	1	1	0	0	1	1	1	0	0	1	0	1	1	0	2	0	1	1	1	2	0	1	1	2	Bacteria	Firmicutes	Clostridia	Clostridiales	Clostridiaceae	Clostridium	Flagellin	[N] Cell motility	Flagellin	Flagellin	flagellin	IPR001492	K02406
189:C52P6ACXX:2:1103:19556:40216_1_145_+	0	2	1	1	0	0	1	0	0	0	0	0	0	0	1	0	0	0	2	2	1	0	0	1	0	0	1	1	3	0	1	Bacteria	Firmicutes					Carbon monoxide dehydrogenase/acetyl-CoA synthase	[C] Energy production and conversion		CO dehydrogenase/acetyl-CoA synthase complex beta subunit		IPR004461
189:C52P6ACXX:2:1103:19874:35855_1_105_-	0	0	0	0	0	0	0	0	0	0	0	0	0	0	0	0	0	0	0	0	1	1	0	0	0	0	1	0	0	0	0
189:C52P6ACXX:2:1103:19989:26481_1_142_+	0	0	0	0	0	0	0	0	0	0	0	0	0	0	0	0	0	0	0	0	1	0	0	0	0	0	0	0	0	0	0
189:C52P6ACXX:2:1103:20177:83567_1_139_+	0	0	0	0	0	0	0	0	0	0	0	0	0	0	0	0	0	0	0	0	0	0	0	0	0	0	0	0	0	1	0	Bacteria	Firmicutes						[G] Carbohydrate transport and metabolism
189:C52P6ACXX:2:1103:20292:16923_1_161_+	0	0	0	0	0	0	0	0	0	0	0	0	0	0	1	0	0	0	0	0	0	0	0	0	1	0	0	0	0	0	0
189:C52P6ACXX:2:1103:20298:17388_1_156_-	0	0	0	0	0	0	0	0	0	0	0	0	0	0	0	0	0	0	0	0	0	0	0	0	0	0	1	1	0	1	1	Bacteria	Firmicutes	Clostridia	Clostridiales			50S ribosomal protein L20	[J] Translation, ribosomal structure and biogenesis	50S ribosomal protein L20	Ribosomal protein L20	large subunit ribosomal protein L20	IPR005813	K02887
189:C52P6ACXX:2:1103:20343:39795_1_156_+	0	0	0	0	0	0	0	0	0	0	0	0	0	0	1	0	0	0	0	0	0	0	0	0	0	0	0	0	0	0	0
189:C52P6ACXX:2:1103:20587:81465_1_151_-	0	0	0	1	0	0	0	0	0	0	0	0	1	1	1	0	0	0	0	0	0	1	0	0	0	0	2	0	0	0	0	Bacteria	Firmicutes	Clostridia	Clostridiales	Lachnospiraceae	Butyrivibrio		[G] Carbohydrate transport and metabolism
189:C52P6ACXX:2:1103:2061:20736_1_149_-	0	0	0	0	0	0	0	0	0	0	0	0	0	0	0	0	0	0	0	0	0	1	0	0	1	0	0	0	0	0	0	Bacteria	Bacteroidetes	Bacteroidia	Bacteroidales	Bacteroidaceae	Bacteroides		[P] Inorganic ion transport and metabolism
189:C52P6ACXX:2:1103:20649:27568_1_149_+	0	0	0	0	0	0	0	0	0	0	0	0	0	0	0	0	0	0	0	0	0	0	0	0	0	0	0	0	1	0	0
189:C52P6ACXX:2:1103:21034:17934_1_170_-	0	0	0	0	0	0	0	0	0	0	0	0	0	0	0	0	0	0	0	0	0	2	0	1	0	1	1	1	0	1	0
189:C52P6ACXX:2:1103:21162:25838_1_138_-	0	0	0	0	0	0	0	0	0	0	0	0	0	0	0	0	0	0	0	0	0	0	1	0	0	0	0	1	0	0	0
189:C52P6ACXX:2:1103:21213:22924_1_131_-	0	0	0	0	0	0	0	0	0	0	0	0	0	1	0	0	0	0	0	0	0	0	0	0	0	0	0	0	0	0	0
189:C52P6ACXX:2:1103:3162:53844_1_169_-	0	1	2	2	3	0	0	0	2	2	0	0	0	1	1	0	1	0	2	0	0	0	0	0	0	0	0	0	1	0	0	Bacteria	Firmicutes	Bacilli	Bacillales	Staphylococcaceae	Staphylococcus	Flagellin	[N] Cell motility		Flagellin		IPR001492
189:C52P6ACXX:2:1103:3874:27504_1_162_+	0	0	0	0	0	0	0	0	0	0	0	0	0	0	0	0	0	0	0	0	0	0	0	0	0	0	2	0	0	0	0
189:C52P6ACXX:2:1103:4358:55289_1_108_+	0	0	0	0	0	0	0	0	0	0	0	0	0	0	0	0	0	0	1	0	1	0	0	0	0	0	0	0	0	0	0	Bacteria	Firmicutes	Clostridia	Clostridiales			Carbohydrate ABC transporter substrate-binding, CPR0540	[G] Carbohydrate transport and metabolism		Carbohydrate ABC transporter substrate-binding, CPR0540		IPR022387
189:C52P6ACXX:2:1103:4384:11389_1_160_+	0	1	0	0	0	0	0	0	0	0	0	0	0	0	0	0	0	0	1	0	1	0	0	0	0	0	0	0	0	0	0	Bacteria	Firmicutes	Clostridia	Clostridiales	Lachnospiraceae	Coprococcus
189:C52P6ACXX:2:1103:4439:53869_1_161_+	1	1	1	1	1	1	1	0	1	1	1	1	1	1	1	1	1	1	1	1	1	1	1	1	1	0	1	1	1	0	1	Bacteria	Firmicutes					V-type ATP synthase	[C] Energy production and conversion	V-type ATP synthase beta chain	V-type ATP synthase regulatory subunit B/beta	V/A-type H+/Na+-transporting ATPase subunit B	IPR022879	K02118
189:C52P6ACXX:2:1103:5105:68524_1_145_-	0	2	0	0	0	0	0	0	0	0	0	0	0	0	0	0	1	0	0	4	6	0	0	0	0	1	0	0	0	0	0	Bacteria	Firmicutes	Clostridia	Clostridiales	Lachnospiraceae	Roseburia	Flagellin	[N] Cell motility		Flagellin		IPR001492
189:C52P6ACXX:2:1103:5467:98057_1_170_+	3	5	3	1	4	0	2	0	3	0	1	0	3	4	4	2	2	0	2	2	8	0	0	1	1	0	0	0	4	0	1	Bacteria	Firmicutes	Clostridia	Clostridiales			Formate acetyltransferase	[C] Energy production and conversion	Formate acetyltransferase	Formate acetyltransferase	formate C-acetyltransferase	IPR005949	K00656	2.3.1.54
189:C52P6ACXX:2:1103:5486:56401_1_121_-	0	0	0	0	0	0	0	0	0	0	0	0	0	0	0	1	0	0	0	0	0	1	0	1	1	1	0	1	0	0	0	Bacteria	Proteobacteria	Betaproteobacteria	Burkholderiales	Sutterellaceae	Parasutterella		[E] Amino acid transport and metabolism
189:C52P6ACXX:2:1103:5497:96462_1_103_+	0	0	0	0	0	0	0	0	0	0	0	0	0	0	0	0	0	0	0	0	0	0	0	0	0	0	0	0	1	0	0
189:C52P6ACXX:2:1103:6047:52123_1_165_-	0	0	0	0	0	0	0	0	0	0	0	0	0	0	0	0	0	0	2	0	0	1	0	0	0	0	0	0	0	0	0	Bacteria						ATP synthase	[C] Energy production and conversion	ATP synthase subunit beta	ATPase, F1 complex, beta subunit	F-type H+-transporting ATPase subunit beta	IPR005722	K02112	3.6.3.14
189:C52P6ACXX:2:1103:6064:52479_1_140_-	0	1	0	0	1	1	0	0	0	0	0	0	0	0	0	0	0	0	0	0	0	0	0	0	0	1	0	0	0	0	0
189:C52P6ACXX:2:1103:6307:52685_1_145_+	0	0	0	0	0	0	0	0	0	0	0	0	0	1	0	0	0	0	0	0	0	0	0	0	0	0	0	0	0	0	0	Bacteria	Firmicutes	Clostridia	Clostridiales	Ruminococcaceae		Leucine--tRNA ligase	[J] Translation, ribosomal structure and biogenesis	Leucine--tRNA ligase	Leucine-tRNA ligase	leucyl-tRNA synthetase	IPR002302	K01869	6.1.1.4
189:C52P6ACXX:2:1103:6353:13520_1_142_-	1	2	0	0	0	0	0	0	1	0	0	0	0	0	0	0	0	0	1	0	1	0	0	0	0	0	0	1	0	0	0	Bacteria	Firmicutes					Phosphoenolpyruvate carboxykinase	[C] Energy production and conversion	Phosphoenolpyruvate carboxykinase	Phosphoenolpyruvate carboxykinase, ATP-utilising		IPR001272		4.1.1.49
189:C52P6ACXX:2:1103:6632:99088_1_165_-	1	1	0	1	1	1	1	0	0	1	1	0	0	1	1	1	1	1	1	1	1	1	1	1	1	1	1	1	1	1	1	Bacteria						Elongation factor G	[J] Translation, ribosomal structure and biogenesis	Elongation factor G	Translation elongation factor EFG/EF2	elongation factor G	IPR004540	K02355
189:C52P6ACXX:2:1103:7102:79772_1_138_-	0	0	0	0	0	0	0	0	0	0	0	0	0	0	0	0	0	0	0	0	1	1	0	0	0	0	0	0	0	0	0
189:C52P6ACXX:2:1103:7120:91150_1_157_+	1	1	0	1	1	1	1	0	1	2	0	1	2	0	1	1	0	2	0	0	0	0	0	1	0	1	1	1	1	1	1	Bacteria	Firmicutes	Clostridia	Clostridiales	Eubacteriaceae	Eubacterium	30S ribosomal protein S6	[J] Translation, ribosomal structure and biogenesis	30S ribosomal protein S6	Ribosomal protein S6, plastid/chloroplast	small subunit ribosomal protein S6	IPR020814	K02990
189:C52P6ACXX:2:1103:7134:94653_1_130_-	0	0	0	0	0	0	0	0	0	0	0	0	0	0	0	0	0	0	1	1	0	0	0	0	0	0	0	0	0	0	0	Bacteria	Firmicutes					L-fucose isomerase	[G] Carbohydrate transport and metabolism		L-fucose isomerase		IPR005763
189:C52P6ACXX:2:1103:7380:38088_1_121_+	0	0	0	0	0	0	0	0	0	0	0	0	0	0	0	0	0	0	0	0	1	0	0	0	2	0	0	0	0	0	0	Bacteria	Firmicutes	Clostridia	Clostridiales				[C] Energy production and conversion
189:C52P6ACXX:2:1103:7815:79163_1_166_+	0	0	0	0	0	0	0	0	0	0	0	0	0	0	0	0	0	0	1	0	2	1	0	0	0	0	3	0	0	0	0
189:C52P6ACXX:2:1103:7949:28330_1_162_-	0	1	0	0	0	0	0	0	0	0	0	0	0	0	0	0	0	0	0	0	0	0	0	1	0	1	1	0	0	0	0	Bacteria							[C] Energy production and conversion
189:C52P6ACXX:2:1103:8110:13481_1_120_-	1	1	1	0	0	0	0	0	0	0	0	0	0	1	0	0	0	0	2	2	4	1	2	0	0	0	4	2	0	0	3	Bacteria	Firmicutes	Clostridia	Clostridiales	Clostridiaceae	Clostridium	Phosphoenolpyruvate carboxykinase	[C] Energy production and conversion	Phosphoenolpyruvate carboxykinase	Phosphoenolpyruvate carboxykinase, ATP-utilising	phosphoenolpyruvate carboxykinase (ATP)	IPR001272	K01610	4.1.1.49
189:C52P6ACXX:2:1103:8290:55995_1_134_-	0	1	0	0	0	0	0	0	0	0	0	0	0	0	1	0	0	0	1	0	0	0	0	0	0	0	0	0	0	0	0	Bacteria	Proteobacteria	Deltaproteobacteria	Desulfovibrionales	Desulfovibrionaceae	Desulfovibrio	Sulfate adenylyltransferase	[P] Inorganic ion transport and metabolism	Sulfate adenylyltransferase	Sulphate adenylyltransferase, prokaryotic-type	sulfate adenylyltransferase	IPR020792	K00958	2.7.7.4
189:C52P6ACXX:2:1103:8431:100194_1_169_+	0	0	1	0	1	0	0	0	0	0	0	0	0	0	0	0	1	0	0	0	0	0	0	0	0	0	0	0	0	0	0
189:C52P6ACXX:2:1103:8800:42711_1_104_+	1	1	1	0	0	1	1	0	1	0	0	1	0	1	0	0	0	0	1	0	0	0	0	0	0	0	0	0	0	0	0
189:C52P6ACXX:2:1103:8821:85643_65_134_-	0	1	0	0	0	0	0	0	0	0	0	0	0	1	0	0	0	0	0	0	0	0	0	0	0	0	0	0	0	0	0
189:C52P6ACXX:2:1103:9044:41936_1_135_-	1	0	1	1	1	0	1	1	0	0	1	0	1	2	1	0	1	0	3	3	4	3	1	1	1	0	2	1	2	0	1
189:C52P6ACXX:2:1103:9829:16742_1_158_+	0	1	1	1	1	1	1	1	1	0	0	0	1	1	1	0	0	0	0	1	1	1	1	1	1	1	1	1	1	1	1	Bacteria	Firmicutes					Butyryl-CoA dehydrogenase	[I] Lipid transport and metabolism	Acyl-CoA dehydrogenase, short-chain specific		butyryl-CoA dehydrogenase		K00248	1.3.8.1
189:C52P6ACXX:2:1104:10426:81827_1_123_-	2	3	3	2	2	2	2	4	2	0	2	1	2	2	2	2	2	1	2	2	2	1	1	1	0	1	0	1	1	1	1	Bacteria	Firmicutes	Clostridia	Clostridiales			Glyceraldehyde-3-phosphate dehydrogenase	[G] Carbohydrate transport and metabolism	Glyceraldehyde-3-phosphate dehydrogenase	Glyceraldehyde/Erythrose phosphate dehydrogenase family	glyceraldehyde 3-phosphate dehydrogenase	IPR020831	K00134	1.2.1.12
189:C52P6ACXX:2:1104:10477:66592_1_137_-	0	0	0	0	0	0	0	0	0	0	0	0	0	0	0	0	0	0	1	0	0	0	0	0	0	0	0	0	0	0	0	Bacteria	Firmicutes	Clostridia	Clostridiales				[G] Carbohydrate transport and metabolism
189:C52P6ACXX:2:1104:11120:2628_1_157_-	0	0	0	1	0	0	1	0	0	1	0	0	0	0	0	2	0	0	0	0	0	0	0	0	0	0	0	0	0	0	0
189:C52P6ACXX:2:1104:11499:2639_1_141_-	0	0	0	0	0	0	0	0	0	0	0	0	0	0	0	0	2	0	0	0	0	2	0	0	1	0	0	0	2	0	0	Bacteria	Firmicutes					Flagellin	[N] Cell motility		Flagellin		IPR001492
189:C52P6ACXX:2:1104:11789:45754_1_155_-	0	0	0	0	0	0	0	0	0	0	0	0	0	1	0	0	1	1	2	0	0	1	1	1	1	1	1	1	0	1	1	Bacteria	Firmicutes	Clostridia	Clostridiales	Eubacteriaceae	Eubacterium
189:C52P6ACXX:2:1104:12193:9707_1_115_+	0	0	0	0	0	0	0	0	0	0	0	0	0	0	0	0	0	0	1	0	0	0	0	0	0	0	0	0	0	0	1	Bacteria	Firmicutes					Pyruvate-flavodoxin oxidoreductase	[C] Energy production and conversion	Putative pyruvate-flavodoxin oxidoreductase	Pyruvate-flavodoxin oxidoreductase	pyruvate-ferredoxin/flavodoxin oxidoreductase	IPR011895	K03737	1.2.7.-
189:C52P6ACXX:2:1104:12376:61348_1_168_+	1	1	0	1	1	0	1	1	1	0	1	0	1	1	1	1	0	0	1	1	1	1	1	1	1	0	1	0	1	1	1	Bacteria	Firmicutes					Ribosome-binding ATPase YchF	[J] Translation, ribosomal structure and biogenesis	Ribosome-binding ATPase YchF	Ribosome-binding ATPase YchF/Obg-like ATPase 1	ribosome-binding ATPase	IPR004396	K06942
189:C52P6ACXX:2:1104:12513:91722_1_160_-	0	0	0	0	0	0	0	0	0	0	0	0	0	0	0	0	0	0	0	1	0	0	0	0	0	0	0	0	0	0	0	Bacteria	Firmicutes						[G] Carbohydrate transport and metabolism
189:C52P6ACXX:2:1104:12982:95453_1_159_+	0	0	0	0	0	0	0	0	0	0	0	0	0	0	0	0	0	0	0	0	0	1	1	0	0	0	0	1	0	0	0	Bacteria	Firmicutes	Clostridia	Clostridiales	Lachnospiraceae	Dorea		[G] Carbohydrate transport and metabolism
189:C52P6ACXX:2:1104:13135:90212_1_124_-	0	0	0	0	0	0	0	0	0	0	0	0	0	0	0	0	0	0	0	0	0	0	0	0	0	0	1	0	0	0	0	Bacteria	Firmicutes					Pyruvate-flavodoxin oxidoreductase	[C] Energy production and conversion	Pyruvate-flavodoxin oxidoreductase	Pyruvate-flavodoxin oxidoreductase		IPR011895		1.2.7.-
189:C52P6ACXX:2:1104:13165:62931_1_127_-	0	0	0	0	0	0	0	0	0	0	0	0	0	1	0	0	0	0	1	0	1	0	0	0	0	0	0	0	0	1	0	Bacteria	Firmicutes	Clostridia	Clostridiales
189:C52P6ACXX:2:1104:13577:61264_1_153_+	0	0	0	0	0	0	0	0	0	0	0	0	0	0	0	0	0	0	0	0	0	0	0	0	0	0	0	0	1	0	0	Bacteria	Firmicutes					Flagellin	[N] Cell motility		Flagellin		IPR001492
189:C52P6ACXX:2:1104:13824:46333_1_165_-	0	0	0	0	0	0	0	0	0	0	0	0	0	0	0	0	0	0	0	0	0	0	0	0	2	1	0	0	0	1	0
189:C52P6ACXX:2:1104:13887:63936_1_114_+	2	0	0	0	0	0	0	0	0	0	0	0	0	0	0	0	2	0	0	0	0	0	0	0	0	0	0	0	0	0	0
189:C52P6ACXX:2:1104:13944:69714_1_138_+	0	0	1	0	0	0	0	0	0	0	0	0	0	0	0	0	0	0	0	0	0	0	0	0	0	0	0	0	0	0	0	Bacteria	Firmicutes	Clostridia	Clostridiales	Lachnospiraceae	Roseburia		[L] Replication, recombination and repair
189:C52P6ACXX:2:1104:14816:71545_1_153_-	0	0	0	0	0	0	0	0	0	0	0	0	0	0	0	0	0	0	0	0	0	1	0	0	0	0	1	0	0	0	0
189:C52P6ACXX:2:1104:14870:74270_1_123_+	0	1	0	0	0	1	0	0	0	0	0	0	0	0	0	0	0	0	1	0	0	0	0	1	2	1	1	1	1	1	1
189:C52P6ACXX:2:1104:15381:41253_1_161_+	0	0	1	0	0	0	0	0	0	0	0	0	0	0	0	0	0	0	1	1	1	1	0	0	0	1	0	1	0	0	1	Bacteria	Firmicutes						[G] Carbohydrate transport and metabolism
189:C52P6ACXX:2:1104:15517:52936_1_165_+	0	0	0	0	0	0	0	0	0	0	0	0	0	1	0	0	0	0	1	0	0	0	0	0	0	0	0	0	0	0	0	Bacteria	Firmicutes	Clostridia	Clostridiales			60 kDa chaperonin	[O] Posttranslational modification, protein turnover, chaperones	60 kDa chaperonin		chaperonin GroEL		K04077
189:C52P6ACXX:2:1104:15563:87457_1_128_+	0	0	0	0	0	0	0	0	0	0	0	0	0	0	0	0	0	0	0	0	0	0	0	0	0	0	0	0	1	0	0	Bacteria	Firmicutes
189:C52P6ACXX:2:1104:15634:37429_1_122_+	1	1	1	0	0	1	1	1	1	0	0	1	1	1	0	1	1	1	1	1	1	1	1	1	0	1	1	1	1	1	1
189:C52P6ACXX:2:1104:15653:7897_1_155_+	0	0	0	0	0	0	0	0	0	0	0	0	0	0	0	0	0	0	0	0	0	0	0	0	0	0	0	0	0	0	1	Bacteria						Phosphoenolpyruvate carboxykinase	[C] Energy production and conversion	Phosphoenolpyruvate carboxykinase	Phosphoenolpyruvate carboxykinase, ATP-utilising	phosphoenolpyruvate carboxykinase (ATP)	IPR001272	K01610	4.1.1.49
189:C52P6ACXX:2:1104:15983:78223_1_164_-	0	0	0	0	0	0	0	0	0	0	0	0	0	0	0	0	0	0	0	1	0	0	0	0	0	0	0	0	0	0	0	Bacteria	Bacteroidetes	Bacteroidia	Bacteroidales	Odoribacteraceae	Odoribacter	NAD-dependent 4-hydroxybutyrate dehydrogenase	[C] Energy production and conversion	NAD-dependent 4-hydroxybutyrate dehydrogenase		4-hydroxybutyrate dehydrogenase		K18120	1.1.1.61
189:C52P6ACXX:2:1104:16222:59901_1_150_-	0	2	2	0	0	0	0	1	0	0	0	0	1	1	1	0	0	0	0	0	0	0	0	0	0	0	0	0	0	0	1	Bacteria	Firmicutes	Clostridia	Clostridiales			Elongation factor Ts	[J] Translation, ribosomal structure and biogenesis	Elongation factor Ts	Translation elongation factor EFTs/EF1B	elongation factor Ts	IPR001816	K02357
189:C52P6ACXX:2:1104:16523:67140_1_104_+	0	0	0	1	1	0	1	0	1	1	0	1	0	0	0	0	0	0	0	1	0	2	0	0	0	0	1	0	0	1	1
189:C52P6ACXX:2:1104:16535:65495_1_159_+	1	0	1	0	0	0	0	0	0	0	0	0	0	1	0	0	1	0	0	0	0	0	0	0	0	0	0	0	0	0	0
189:C52P6ACXX:2:1104:16917:74835_1_158_+	0	0	0	0	0	0	1	0	0	0	0	0	1	0	0	0	0	0	1	0	0	0	0	0	0	0	0	1	0	1	0	Bacteria	Firmicutes	Clostridia	Clostridiales			30S ribosomal protein S12	[J] Translation, ribosomal structure and biogenesis	30S ribosomal protein S12	Ribosomal protein S12/S23	small subunit ribosomal protein S12	IPR006032	K02950
189:C52P6ACXX:2:1104:17412:47932_1_163_-	0	1	0	0	0	0	1	0	1	0	0	0	0	0	0	0	0	0	0	0	0	0	0	0	0	0	0	0	0	0	0	Bacteria						Pyruvate-flavodoxin oxidoreductase	[C] Energy production and conversion	Pyruvate-flavodoxin oxidoreductase	Pyruvate-flavodoxin oxidoreductase		IPR011895		1.2.7.-
189:C52P6ACXX:2:1104:17801:4552_1_167_-	1	1	0	1	0	1	1	2	1	1	1	1	1	1	1	1	1	1	0	0	0	1	1	0	0	0	0	0	0	0	0	Bacteria	Bacteroidetes	Bacteroidia	Bacteroidales	Bacteroidaceae	Bacteroides
189:C52P6ACXX:2:1104:17896:77664_1_168_-	0	0	0	0	0	0	0	0	0	0	0	0	0	0	0	0	0	0	1	0	0	0	0	0	0	0	0	0	0	0	0	Bacteria	Firmicutes	Clostridia	Clostridiales				[G] Carbohydrate transport and metabolism
189:C52P6ACXX:2:1104:18455:73560_1_106_+	0	0	0	0	0	0	0	0	0	0	0	0	0	0	1	0	0	0	0	0	0	0	0	0	0	0	0	0	0	0	0	Bacteria	Firmicutes	Clostridia	Clostridiales	Ruminococcaceae	Ruminococcus	L-fucose isomerase	[G] Carbohydrate transport and metabolism	L-fucose isomerase	L-fucose isomerase	L-fucose/D-arabinose isomerase	IPR005763	K01818	5.3.1.25
189:C52P6ACXX:2:1104:18488:36128_1_105_+	0	0	1	0	0	0	0	0	0	0	0	0	0	0	0	0	0	0	0	1	0	0	0	0	0	0	0	0	0	0	0	Bacteria	Firmicutes	Clostridia	Clostridiales			Transaldolase	[G] Carbohydrate transport and metabolism	Probable transaldolase		transaldolase		K00616	2.2.1.2
189:C52P6ACXX:2:1104:18577:63393_1_125_-	1	0	0	1	1	0	1	0	0	0	0	0	1	1	0	0	0	0	0	0	0	0	0	0	0	0	0	0	0	0	0
189:C52P6ACXX:2:1104:18652:6636_1_121_+	0	0	0	0	0	0	0	0	0	0	0	0	0	1	0	0	0	0	0	0	0	0	0	0	0	0	0	0	0	0	0
189:C52P6ACXX:2:1104:18961:52821_1_142_+	0	0	0	0	0	0	0	1	0	0	0	0	0	0	1	0	0	0	0	0	0	0	0	0	0	0	0	0	0	0	0	Bacteria	Firmicutes	Clostridia	Clostridiales			ABC transporter ATP-binding protein YtfR	[P] Inorganic ion transport and metabolism	Uncharacterized ABC transporter ATP-binding protein YtfR	Aspartate decarboxylase	simple sugar transport system ATP-binding protein	IPR003190	K02056
189:C52P6ACXX:2:1104:19038:38824_1_132_-	0	2	3	0	0	0	0	3	0	0	0	0	3	1	1	0	0	0	0	0	0	0	0	0	0	0	0	0	0	0	0	Bacteria	Firmicutes	Clostridia	Clostridiales	Eubacteriaceae	Eubacterium	50S ribosomal protein L11	[J] Translation, ribosomal structure and biogenesis	50S ribosomal protein L11	Ribosomal protein L11, bacterial-type	large subunit ribosomal protein L11	IPR006519	K02867
189:C52P6ACXX:2:1104:19055:53098_1_162_-	0	0	0	0	0	0	0	0	0	0	0	0	0	0	0	0	0	0	1	0	0	0	0	0	0	0	0	0	0	0	0	Bacteria	Firmicutes	Clostridia	Clostridiales			Protein jag		Protein jag		spoIIIJ-associated protein		K06346
189:C52P6ACXX:2:1104:19116:68025_1_134_+	0	2	2	0	2	0	0	1	2	0	0	0	0	3	3	1	0	0	1	0	0	0	0	0	0	0	0	0	0	0	0
189:C52P6ACXX:2:1104:19333:29556_1_161_+	0	1	0	0	0	0	1	0	0	0	0	0	0	0	0	0	0	0	4	0	2	1	2	0	0	0	3	1	2	0	0	Bacteria	Firmicutes	Clostridia	Clostridiales			Acyl-CoA dehydrogenase	[I] Lipid transport and metabolism	Acyl-CoA dehydrogenase					1.3.99.-
189:C52P6ACXX:2:1104:19626:92638_1_161_-	0	0	0	0	0	0	0	0	0	0	0	0	0	0	0	0	1	0	0	0	0	0	1	0	0	0	0	0	0	0	0	Bacteria	Firmicutes	Clostridia	Clostridiales			Phosphoenolpyruvate carboxykinase	[C] Energy production and conversion	Phosphoenolpyruvate carboxykinase	Phosphoenolpyruvate carboxykinase, ATP-utilising	phosphoenolpyruvate carboxykinase (ATP)	IPR001272	K01610	4.1.1.49
189:C52P6ACXX:2:1104:19943:39334_1_100_+	0	0	0	0	0	0	0	0	0	0	0	0	0	0	0	0	0	0	0	0	0	0	0	0	0	0	1	1	0	1	0	Bacteria	Firmicutes	Clostridia	Clostridiales
189:C52P6ACXX:2:1104:20010:58845_1_168_+	0	0	0	0	0	0	0	0	0	0	0	0	0	0	0	0	0	0	0	0	0	0	0	0	0	1	0	0	0	0	0	Bacteria	Bacteroidetes	Bacteroidia	Bacteroidales	Prevotellaceae	Prevotella
189:C52P6ACXX:2:1104:20188:92725_1_116_-	1	0	0	0	0	0	0	0	0	0	0	0	0	0	0	0	0	0	0	0	1	0	0	0	0	0	0	0	0	0	0	Bacteria	Actinobacteria	Coriobacteriia	Eggerthellales	Eggerthellaceae	Slackia	Pyruvate-flavodoxin oxidoreductase	[C] Energy production and conversion		Pyruvate-flavodoxin oxidoreductase		IPR011895
189:C52P6ACXX:2:1104:20520:46974_1_162_-	0	1	0	1	0	0	0	0	0	0	0	0	0	0	0	0	0	0	1	0	1	1	0	0	1	1	2	1	0	1	1	Bacteria	Firmicutes					Flagellin	[N] Cell motility	Flagellin	Flagellin		IPR001492
189:C52P6ACXX:2:1104:20742:84729_1_125_-	0	0	0	0	0	0	0	0	0	0	0	0	0	0	0	0	0	0	0	0	0	0	0	0	0	0	1	0	0	0	0
189:C52P6ACXX:2:1104:20781:80415_1_107_-	0	0	0	0	0	0	0	0	0	0	0	0	0	0	0	0	0	0	0	0	0	0	0	0	0	0	0	0	1	0	0	Bacteria	Firmicutes	Clostridia	Clostridiales			Glycoside hydrolase family 3	[G] Carbohydrate transport and metabolism		Glycoside hydrolase family 3		IPR026892
189:C52P6ACXX:2:1104:20932:10658_1_154_-	1	1	0	0	0	1	0	0	0	0	1	0	1	0	0	1	0	0	1	1	1	0	0	1	1	1	0	1	0	0	0
189:C52P6ACXX:2:1104:2807:70083_1_131_-	0	0	0	0	0	0	0	0	0	0	0	0	0	1	0	0	0	0	0	0	0	0	0	0	0	0	0	0	0	0	0	Bacteria	Firmicutes	Clostridia	Clostridiales	Clostridiaceae	Clostridium	Chaperone protein DnaK	[O] Posttranslational modification, protein turnover, chaperones	Chaperone protein DnaK	Heat shock protein 70 family	molecular chaperone DnaK	IPR013126	K04043
189:C52P6ACXX:2:1104:2848:29385_1_170_+	0	2	0	0	0	0	0	0	0	0	0	0	0	1	0	0	0	0	1	1	1	1	0	0	0	0	1	1	3	0	0	Bacteria	Firmicutes	Clostridia	Clostridiales	Clostridiaceae			[G] Carbohydrate transport and metabolism
189:C52P6ACXX:2:1104:2853:52789_1_152_+	0	0	0	0	0	0	0	0	0	0	0	0	0	0	0	0	0	0	2	0	0	0	0	0	0	0	0	0	0	0	0	Bacteria	Firmicutes	Clostridia	Clostridiales	Lachnospiraceae		Carbohydrate ABC transporter substrate-binding, CPR0540	[G] Carbohydrate transport and metabolism		Carbohydrate ABC transporter substrate-binding, CPR0540		IPR022387
189:C52P6ACXX:2:1104:2864:26611_1_164_-	0	1	1	1	0	0	1	0	0	0	0	0	0	1	0	0	0	0	0	0	1	0	0	0	0	0	0	1	0	0	0	Bacteria	Firmicutes	Clostridia	Clostridiales			Electron transfer flavoprotein	[C] Energy production and conversion	Acryloyl-CoA reductase electron transfer subunit gamma	Electron transfer flavoprotein, beta subunit		IPR012255
189:C52P6ACXX:2:1104:3948:96568_1_132_+	0	0	1	0	0	0	0	0	0	0	0	0	0	0	0	0	0	0	0	0	0	0	0	0	0	0	0	0	0	0	0	Bacteria	Firmicutes	Clostridia	Clostridiales	Lachnospiraceae			[G] Carbohydrate transport and metabolism
189:C52P6ACXX:2:1104:3994:51565_1_160_+	0	0	0	0	1	0	0	0	0	0	0	0	0	0	0	0	0	0	0	0	0	0	0	0	0	0	0	0	0	0	0	Bacteria	Firmicutes	Clostridia	Clostridiales			60 kDa chaperonin	[O] Posttranslational modification, protein turnover, chaperones	60 kDa chaperonin		chaperonin GroEL		K04077
189:C52P6ACXX:2:1104:4539:92850_1_106_+	0	0	0	0	0	0	0	0	0	0	0	0	0	0	0	0	0	0	0	0	0	0	0	0	0	1	0	0	0	0	0	Bacteria	Bacteroidetes	Bacteroidia	Bacteroidales	Bacteroidaceae	Bacteroides
189:C52P6ACXX:2:1104:5180:36481_1_132_-	1	0	0	0	0	0	0	0	1	0	0	0	0	1	0	0	0	0	0	0	0	0	0	0	0	0	0	0	0	0	0	Bacteria	Firmicutes					V-type ATP synthase	[C] Energy production and conversion	V-type sodium ATPase catalytic subunit A	V-type ATP synthase catalytic alpha chain	V/A-type H+/Na+-transporting ATPase subunit A	IPR022878	K02117	3.6.3.15
189:C52P6ACXX:2:1104:5242:77699_1_154_-	0	0	0	0	0	0	0	0	0	0	0	0	0	0	0	0	0	0	1	0	0	0	0	0	0	0	0	1	0	0	0	Bacteria						Ketol-acid reductoisomerase	[E] Amino acid transport and metabolism	Ketol-acid reductoisomerase		ketol-acid reductoisomerase		K00053	1.1.1.86
189:C52P6ACXX:2:1104:5258:87696_1_151_-	0	1	0	0	0	0	1	1	2	0	1	0	2	0	0	0	0	0	0	0	0	1	0	0	1	2	0	0	0	2	1
189:C52P6ACXX:2:1104:5284:51922_1_154_+	1	1	0	1	1	0	1	0	0	0	0	0	0	0	0	1	1	1	1	1	0	1	2	0	1	1	1	1	1	0	0
189:C52P6ACXX:2:1104:6600:31062_1_121_-	0	1	0	0	0	0	0	0	0	0	0	0	0	1	0	0	0	0	0	0	0	0	0	0	0	0	0	0	0	0	0	Bacteria	Firmicutes					Flagellin	[N] Cell motility	Flagellar filament 31.3 kDa core protein	Flagellin		IPR001492
189:C52P6ACXX:2:1104:6870:30963_1_145_-	1	0	0	0	0	0	0	0	0	0	0	0	0	0	0	0	0	0	0	0	0	0	0	0	0	0	0	0	0	0	0	Bacteria	Firmicutes					Rubrerythrin	[C] Energy production and conversion	Rubrerythrin
189:C52P6ACXX:2:1104:7066:8045_1_161_-	0	0	0	0	0	0	0	0	0	0	0	0	0	0	0	0	0	0	1	1	0	0	0	1	0	1	1	1	1	1	1	Bacteria	Firmicutes	Clostridia	Clostridiales
189:C52P6ACXX:2:1104:7257:80971_1_130_+	0	0	0	1	0	0	0	0	0	0	0	0	0	0	0	0	0	0	1	0	0	0	0	0	0	0	0	1	0	1	0	Bacteria						60 kDa chaperonin	[O] Posttranslational modification, protein turnover, chaperones	60 kDa chaperonin		chaperonin GroEL		K04077
189:C52P6ACXX:2:1104:7674:93978_1_165_+	0	1	1	0	0	0	0	0	0	0	0	0	0	0	0	0	0	0	0	0	0	0	0	0	0	0	0	0	0	0	0
189:C52P6ACXX:2:1104:7684:9630_1_162_-	0	1	0	0	0	0	0	0	1	0	0	0	0	1	1	0	0	0	1	1	1	0	0	0	0	0	1	1	0	0	0	Bacteria	Firmicutes					50S ribosomal protein L17	[J] Translation, ribosomal structure and biogenesis	50S ribosomal protein L17	Ribosomal protein L17	large subunit ribosomal protein L17	IPR000456	K02879
189:C52P6ACXX:2:1104:7927:77961_1_169_-	1	1	0	1	0	0	1	0	1	1	1	1	0	1	1	0	0	0	0	1	1	0	0	0	0	0	0	0	0	0	0	Bacteria	Firmicutes	Clostridia	Clostridiales	Oscillospiraceae	Oscillibacter	Acetate kinase	[C] Energy production and conversion	Acetate kinase	Acetate/Proprionate kinase	acetate kinase	IPR004372	K00925	2.7.2.1
189:C52P6ACXX:2:1104:8365:29590_1_158_+	1	2	2	1	1	1	0	1	1	0	1	0	1	3	1	1	1	0	2	2	2	0	0	0	0	0	2	1	1	1	1	Bacteria	Firmicutes					Fructose-bisphosphate aldolase	[G] Carbohydrate transport and metabolism	Fructose-bisphosphate aldolase	Fructose-1,6-bisphosphate aldolase, class 2	fructose-bisphosphate aldolase, class II	IPR011289	K01624	4.1.2.13
189:C52P6ACXX:2:1104:8578:67526_1_128_-	0	0	0	0	0	0	0	0	0	0	0	0	0	0	0	0	0	0	1	0	1	0	0	0	0	0	0	0	0	0	0
189:C52P6ACXX:2:1104:9026:31658_1_149_-	0	0	0	0	0	0	1	0	0	0	0	0	0	0	0	0	0	0	0	0	0	0	0	0	0	0	0	0	0	0	0	Bacteria	Firmicutes					Threonine--tRNA ligase	[J] Translation, ribosomal structure and biogenesis	Threonine--tRNA ligase	Threonine-tRNA ligase, class IIa	threonyl-tRNA synthetase	IPR002320	K01868	6.1.1.3
189:C52P6ACXX:2:1104:9079:29529_1_164_+	0	2	1	1	0	0	1	0	2	0	0	0	1	2	1	0	1	0	2	2	3	0	1	1	2	0	2	2	1	2	2	Bacteria	Firmicutes	Clostridia	Clostridiales	Oscillospiraceae	Oscillibacter	Glycine cleavage system T protein	[E] Amino acid transport and metabolism		Glycine cleavage system T protein		IPR006223
189:C52P6ACXX:2:1104:9576:21974_1_139_+	0	0	1	0	0	0	0	0	0	0	0	0	0	0	0	0	0	0	0	0	1	0	0	0	0	0	0	0	0	0	1	Bacteria						Pyruvate, phosphate dikinase	[G] Carbohydrate transport and metabolism	Pyruvate, phosphate dikinase	Pyruvate, phosphate dikinase		IPR010121		2.7.9.1
189:C52P6ACXX:2:1105:10310:97894_1_170_-	0	1	0	0	0	1	0	0	0	0	0	0	0	0	1	0	0	0	1	0	0	0	0	1	0	1	1	0	2	0	0	Bacteria	Firmicutes					4-hydroxy-tetrahydrodipicolinate synthase	[E] Amino acid transport and metabolism	4-hydroxy-tetrahydrodipicolinate synthase	4-hydroxy-tetrahydrodipicolinate synthase, DapA	4-hydroxy-tetrahydrodipicolinate synthase	IPR005263	K01714	4.3.3.7
189:C52P6ACXX:2:1105:10410:22575_1_168_-	0	0	0	0	0	0	0	0	0	0	0	0	0	0	0	0	0	0	1	0	0	0	0	0	0	0	0	0	0	0	0	Bacteria	Firmicutes	Clostridia	Clostridiales	Clostridiaceae	Clostridium	Carbon monoxide dehydrogenase/acetyl-CoA synthase	[C] Energy production and conversion	Carbon monoxide dehydrogenase/acetyl-CoA synthase subunit alpha	CO dehydrogenase/acetyl-CoA synthase complex beta subunit		IPR004461		2.3.1.169
189:C52P6ACXX:2:1105:10422:91403_1_168_-	0	0	0	0	0	0	0	0	0	0	0	0	0	0	1	0	0	0	0	0	0	0	0	0	0	0	0	0	2	0	0
189:C52P6ACXX:2:1105:10686:78266_1_143_-	1	1	1	1	1	1	1	1	1	1	1	1	1	1	1	1	1	1	1	1	1	2	2	2	1	1	2	1	1	1	1	Bacteria	Firmicutes	Clostridia	Clostridiales				[K] Transcription
189:C52P6ACXX:2:1105:10860:60928_1_143_-	0	0	0	0	0	0	0	0	0	0	0	0	0	0	0	0	0	0	0	0	0	0	0	0	1	0	0	1	1	1	0	Bacteria	Firmicutes	Clostridia	Clostridiales			Fructose-bisphosphate aldolase	[G] Carbohydrate transport and metabolism	Fructose-bisphosphate aldolase	Fructose-1,6-bisphosphate aldolase, class 2		IPR011289		4.1.2.13
189:C52P6ACXX:2:1105:10893:35683_1_154_+	0	0	0	0	0	0	0	0	0	0	0	0	0	0	0	0	0	0	0	0	0	0	1	0	0	0	1	0	0	0	0	Bacteria	Firmicutes					Triosephosphate isomerase	[G] Carbohydrate transport and metabolism	Triosephosphate isomerase	Triosephosphate isomerase, bacterial/eukaryotic	triosephosphate isomerase (TIM)	IPR022896	K01803	5.3.1.1
189:C52P6ACXX:2:1105:10911:15232_1_146_+	0	0	0	0	0	0	0	0	0	0	0	0	0	0	0	0	0	0	0	0	0	0	0	0	1	0	0	0	0	0	0
189:C52P6ACXX:2:1105:11058:80340_1_144_+	2	3	1	1	1	1	1	1	1	1	0	0	1	1	1	0	0	0	1	2	1	1	1	0	1	0	1	1	1	1	2	Bacteria	Firmicutes	Clostridia	Clostridiales	Eubacteriaceae	Eubacterium	Glyceraldehyde-3-phosphate dehydrogenase	[G] Carbohydrate transport and metabolism		Glyceraldehyde/Erythrose phosphate dehydrogenase family		IPR020831
189:C52P6ACXX:2:1105:11132:31015_1_118_+	0	0	0	0	0	0	0	0	0	0	0	0	0	0	0	0	0	0	0	0	1	0	0	0	0	0	0	0	0	0	0
189:C52P6ACXX:2:1105:11396:4105_1_170_+	0	0	0	0	0	0	0	0	1	0	0	0	1	0	0	0	0	0	0	0	0	0	0	0	0	0	0	0	0	0	0	Bacteria	Firmicutes	Clostridia	Clostridiales			Electron transfer flavoprotein	[C] Energy production and conversion	Acryloyl-CoA reductase electron transfer subunit gamma	Electron transfer flavoprotein, beta subunit		IPR012255
189:C52P6ACXX:2:1105:11496:18207_1_167_-	0	0	1	0	0	0	0	0	2	0	0	0	0	1	0	0	0	0	1	0	1	0	0	0	0	0	0	0	1	0	0	Bacteria	Firmicutes	Clostridia	Clostridiales			Acryloyl-CoA reductase	[I] Lipid transport and metabolism	Acryloyl-CoA reductase	P-type ATPase, subfamily IB	acrylyl-CoA reductase (NADH)	IPR027256	K20143	1.3.1.95
189:C52P6ACXX:2:1105:11534:54404_1_168_+	2	2	0	0	2	3	0	2	0	0	0	0	2	2	2	0	0	0	0	0	0	0	0	0	0	0	0	0	0	0	0
189:C52P6ACXX:2:1105:11996:62232_1_165_+	0	1	0	0	0	0	0	0	0	0	0	0	0	1	0	0	0	0	0	0	0	0	0	0	0	0	0	0	0	0	0
189:C52P6ACXX:2:1105:12850:9810_1_166_-	1	0	0	0	0	0	1	0	0	0	0	0	1	0	1	0	0	0	0	0	0	1	0	1	0	0	0	0	0	0	0	Bacteria	Firmicutes	Clostridia	Clostridiales			Thioredoxin reductase	[O] Posttranslational modification, protein turnover, chaperones	Thioredoxin reductase	Thioredoxin reductase	thioredoxin reductase (NADPH)	IPR005982	K00384	1.8.1.9
189:C52P6ACXX:2:1105:13366:20127_1_156_+	0	0	0	0	0	0	0	0	0	0	0	0	0	0	0	0	0	0	1	0	0	0	0	0	0	0	0	0	0	0	0	Bacteria	Firmicutes	Clostridia	Clostridiales	Lachnospiraceae		Starch degradation products transport system permease protein AmyC	[G] Carbohydrate transport and metabolism	Probable starch degradation products transport system permease protein AmyC
189:C52P6ACXX:2:1105:13512:40137_1_163_+	0	0	0	0	0	0	0	0	0	0	0	0	0	0	0	0	0	0	0	0	0	1	0	0	0	0	1	0	0	0	0	Bacteria							[C] Energy production and conversion
189:C52P6ACXX:2:1105:13546:74940_1_163_+	1	1	0	0	0	0	0	0	0	0	1	0	0	0	0	0	0	0	0	0	0	1	0	0	0	0	0	0	0	0	0	Bacteria	Firmicutes					50S ribosomal protein L23	[J] Translation, ribosomal structure and biogenesis	50S ribosomal protein L23	Ribosomal protein L25/L23	large subunit ribosomal protein L23	IPR013025	K02892
189:C52P6ACXX:2:1105:13642:71679_1_115_-	0	0	1	0	0	0	0	0	0	0	0	0	0	1	0	0	1	0	0	0	0	0	0	0	0	0	0	0	0	0	0
189:C52P6ACXX:2:1105:13726:5156_1_167_+	0	0	0	0	0	0	0	0	0	0	0	0	0	0	0	0	0	0	0	0	0	1	0	0	1	0	0	0	1	0	0
189:C52P6ACXX:2:1105:13814:91975_1_168_+	0	0	0	1	0	0	0	0	0	0	0	0	0	0	0	0	0	0	0	0	0	0	0	0	0	0	0	0	0	0	0	Bacteria	Firmicutes						[C] Energy production and conversion
189:C52P6ACXX:2:1105:13944:77831_1_126_+	0	0	2	1	0	0	0	1	1	1	0	0	0	2	2	0	0	0	0	0	1	0	0	0	0	0	0	0	0	0	0	Bacteria	Firmicutes					Flagellin	[N] Cell motility		Flagellin		IPR001492
189:C52P6ACXX:2:1105:14024:97803_1_130_+	0	0	0	0	0	0	0	0	0	0	0	0	0	0	0	0	0	0	1	0	0	0	0	0	0	0	0	0	0	0	2	Bacteria	Firmicutes
189:C52P6ACXX:2:1105:14626:32186_1_114_+	1	0	0	0	0	0	0	0	0	0	0	0	0	1	0	0	0	0	0	0	0	1	0	0	0	0	0	0	0	0	0	Bacteria	Firmicutes						[T] Signal transduction mechanisms
189:C52P6ACXX:2:1105:14796:30860_1_164_-	0	1	0	1	1	0	1	0	0	0	1	0	1	1	0	0	1	0	1	0	1	1	0	1	2	0	0	0	0	0	0	Bacteria	Firmicutes					Glyceraldehyde-3-phosphate dehydrogenase	[G] Carbohydrate transport and metabolism	Glyceraldehyde-3-phosphate dehydrogenase	Glyceraldehyde/Erythrose phosphate dehydrogenase family	glyceraldehyde 3-phosphate dehydrogenase	IPR020831	K00134	1.2.1.12
189:C52P6ACXX:2:1105:14887:18158_1_125_-	1	1	0	0	0	0	1	0	0	0	0	0	0	0	0	0	0	0	1	1	0	1	0	0	0	0	1	0	1	0	1	Bacteria	Firmicutes	Clostridia	Clostridiales
189:C52P6ACXX:2:1105:14989:12806_1_164_-	0	0	0	0	0	0	0	0	0	0	0	0	0	0	0	0	0	0	1	0	0	0	1	0	1	0	0	2	1	0	1	Bacteria	Firmicutes	Clostridia	Clostridiales			Acetyl-CoA acetyltransferase	[I] Lipid transport and metabolism	Acetyl-CoA acetyltransferase	Thiolase	acetyl-CoA C-acetyltransferase	IPR002155	K00626	2.3.1.9
189:C52P6ACXX:2:1105:15328:76029_1_165_-	0	0	0	0	0	0	0	0	0	0	0	0	0	0	0	0	0	0	1	0	0	0	0	0	0	0	0	0	0	0	0	Bacteria	Firmicutes						[G] Carbohydrate transport and metabolism
189:C52P6ACXX:2:1105:15635:21875_1_151_+	1	1	1	0	0	1	1	1	1	0	0	0	1	0	1	1	0	0	1	1	1	0	0	0	1	0	1	1	1	2	1	Bacteria	Firmicutes	Clostridia	Clostridiales	Ruminococcaceae		Triosephosphate isomerase	[G] Carbohydrate transport and metabolism		Triosephosphate isomerase, bacterial/eukaryotic		IPR022896
189:C52P6ACXX:2:1105:15711:28909_1_164_-	1	1	1	0	0	0	0	0	0	0	0	0	0	1	0	0	0	0	0	0	1	0	0	0	0	0	0	0	0	0	0	Bacteria	Firmicutes					Adenylosuccinate synthetase	[F] Nucleotide transport and metabolism	Adenylosuccinate synthetase	Adenylosuccinate synthetase	adenylosuccinate synthase	IPR001114	K01939	6.3.4.4
189:C52P6ACXX:2:1105:15901:80667_1_124_+	0	0	0	0	0	0	0	0	0	0	0	0	0	0	0	0	0	0	1	0	0	0	0	0	0	0	0	0	0	0	0
189:C52P6ACXX:2:1105:16021:83657_1_170_-	0	0	0	0	0	0	0	0	0	0	0	0	0	0	0	0	0	0	1	0	0	0	0	0	0	0	0	0	0	0	0	Bacteria	Firmicutes	Clostridia	Clostridiales	Lachnospiraceae			[G] Carbohydrate transport and metabolism
189:C52P6ACXX:2:1105:16266:46733_1_133_+	0	0	0	0	0	0	0	0	0	0	0	0	0	0	0	0	0	0	1	1	0	0	0	0	0	0	0	0	0	0	0	Bacteria	Firmicutes					Glycerate dehydrogenase	[E] Amino acid transport and metabolism	Glycerate dehydrogenase		glycerate dehydrogenase		K00018	1.1.1.29
189:C52P6ACXX:2:1105:16440:85289_1_167_+	0	0	0	0	0	0	0	0	0	0	0	0	0	0	0	0	0	0	0	0	2	0	0	0	0	0	0	0	0	0	0	Bacteria	Firmicutes	Clostridia	Clostridiales			Methyl-accepting chemotaxis protein	[T] Signal transduction mechanisms	Putative sensory transducer protein	Chemotaxis methyl-accepting receptor	methyl-accepting chemotaxis protein	IPR004090	K03406
189:C52P6ACXX:2:1105:16549:34241_1_166_-	0	0	0	0	0	0	0	0	0	0	0	0	0	0	0	0	0	0	1	0	0	0	0	0	0	0	0	0	0	0	0	Bacteria	Firmicutes	Clostridia	Clostridiales			V-type ATP synthase	[C] Energy production and conversion	V-type ATP synthase alpha chain	V-type ATP synthase catalytic alpha chain	V/A-type H+/Na+-transporting ATPase subunit A	IPR022878	K02117	3.6.3.14
189:C52P6ACXX:2:1105:16555:70341_1_147_-	0	0	0	0	0	0	1	0	0	0	0	0	0	0	0	0	1	0	0	0	0	0	0	0	0	1	0	0	0	1	0	Bacteria	Firmicutes					Carbohydrate ABC transporter substrate-binding, CPR0540	[G] Carbohydrate transport and metabolism		Carbohydrate ABC transporter substrate-binding, CPR0540		IPR022387
189:C52P6ACXX:2:1105:16595:73292_1_146_-	3	2	2	0	0	1	2	1	1	0	0	0	2	1	3	0	0	0	0	1	0	1	0	0	0	0	0	0	0	0	0	Bacteria	Proteobacteria	Epsilonproteobacteria	Campylobacterales	Helicobacteraceae	Helicobacter	DNA-binding protein HU	[L] Replication, recombination and repair	DNA-binding protein HU	Histone-like DNA-binding protein	DNA-binding protein HU-beta	IPR000119	K03530
189:C52P6ACXX:2:1105:1680:35499_1_119_+	0	0	0	0	0	0	1	0	0	0	0	0	0	0	0	0	0	0	1	1	0	0	0	1	1	1	0	0	1	0	1
189:C52P6ACXX:2:1105:16853:35464_1_155_+	0	1	1	1	0	0	1	0	1	0	0	0	0	1	1	0	0	0	1	1	1	1	0	0	1	0	0	0	1	0	1	Bacteria	Firmicutes	Clostridia	Clostridiales	Oscillospiraceae	Oscillibacter	Glutamate dehydrogenase	[E] Amino acid transport and metabolism	NAD-specific glutamate dehydrogenase					1.4.1.2
189:C52P6ACXX:2:1105:16896:30926_1_103_-	0	0	0	0	0	0	0	0	0	0	0	0	0	0	0	0	0	0	1	0	1	0	0	0	0	0	0	0	2	0	0
189:C52P6ACXX:2:1105:17047:80834_1_131_-	0	0	0	1	0	0	0	0	0	0	0	0	0	0	0	0	0	0	0	0	0	0	0	0	0	0	0	0	0	0	0
189:C52P6ACXX:2:1105:17248:46352_1_134_+	1	0	0	0	0	1	0	0	0	0	0	0	0	1	0	0	0	0	1	1	0	0	0	0	0	0	0	0	0	0	0	Bacteria	Bacteroidetes	Flavobacteriia	Flavobacteriales	Flavobacteriaceae		Enolase	[G] Carbohydrate transport and metabolism	Enolase	Enolase	enolase	IPR000941	K01689	4.2.1.11
189:C52P6ACXX:2:1105:17428:83132_1_151_-	0	0	0	0	0	0	0	0	0	0	0	0	0	1	1	0	0	0	0	0	0	0	0	0	0	0	0	0	0	0	0	Bacteria	Firmicutes						[G] Carbohydrate transport and metabolism
189:C52P6ACXX:2:1105:17570:59026_1_166_-	1	1	0	0	0	0	0	0	0	0	0	0	0	0	0	0	0	0	0	0	0	0	0	0	0	0	0	0	0	0	0
189:C52P6ACXX:2:1105:17594:36879_1_144_+	1	1	1	1	0	1	1	1	1	0	0	0	0	1	1	0	1	0	1	1	1	0	0	0	0	0	1	1	1	0	0	Bacteria	Firmicutes	Clostridia	Clostridiales			Elongation factor G	[J] Translation, ribosomal structure and biogenesis	Elongation factor G	Translation elongation factor EFG/EF2	elongation factor G	IPR004540	K02355
189:C52P6ACXX:2:1105:17638:72049_1_140_+	0	1	0	0	0	0	0	0	0	0	0	0	0	0	1	0	0	0	0	0	0	0	0	0	0	0	0	0	0	0	0
189:C52P6ACXX:2:1105:17876:86734_1_141_-	0	0	0	0	0	0	0	0	0	0	0	0	0	0	0	0	0	0	2	0	0	0	0	0	0	0	0	0	1	0	0	Bacteria	Firmicutes	Clostridia	Clostridiales				[C] Energy production and conversion
189:C52P6ACXX:2:1105:18041:75716_1_158_+	0	0	0	0	0	0	0	0	0	0	0	0	0	0	0	0	0	0	0	0	0	0	1	0	0	1	0	1	1	0	0	Bacteria	Bacteroidetes	Bacteroidia	Bacteroidales	Prevotellaceae	Prevotella
189:C52P6ACXX:2:1105:18198:85753_1_135_+	0	0	0	0	0	0	0	0	0	0	0	0	0	0	0	0	0	0	0	0	1	0	0	0	0	0	0	0	0	0	0	Bacteria	Firmicutes	Clostridia	Clostridiales	Lachnospiraceae	Roseburia
189:C52P6ACXX:2:1105:18240:84757_1_131_+	0	0	0	0	0	0	0	0	0	0	0	0	0	0	0	0	0	0	1	0	0	0	0	0	0	0	0	0	1	1	0	Bacteria	Firmicutes	Clostridia	Clostridiales			50S ribosomal protein L21	[J] Translation, ribosomal structure and biogenesis	50S ribosomal protein L21	Ribosomal protein L21-like	large subunit ribosomal protein L21	IPR028909	K02888
189:C52P6ACXX:2:1105:18409:19599_1_168_-	0	0	0	0	0	0	0	0	0	0	0	0	0	0	0	0	0	0	1	1	0	0	0	0	0	0	0	0	0	0	0	Bacteria	Firmicutes					Sorbitol-6-phosphate 2-dehydrogenase		Sorbitol-6-phosphate 2-dehydrogenase					1.1.1.140
189:C52P6ACXX:2:1105:18553:8615_1_132_+	0	0	0	0	0	0	0	0	0	0	0	0	0	0	0	0	1	0	0	0	0	0	0	0	0	0	0	0	0	0	0	Bacteria	Firmicutes	Clostridia	Clostridiales			Pyruvate, phosphate dikinase	[G] Carbohydrate transport and metabolism	Pyruvate, phosphate dikinase	Pyruvate, phosphate dikinase		IPR010121		2.7.9.1
189:C52P6ACXX:2:1105:19136:76851_1_154_+	2	3	2	1	0	0	2	2	2	0	0	0	1	2	2	1	2	0	2	2	3	2	0	0	0	0	3	1	0	1	1	Bacteria	Firmicutes	Clostridia	Clostridiales			Glyceraldehyde-3-phosphate dehydrogenase	[G] Carbohydrate transport and metabolism	Glyceraldehyde-3-phosphate dehydrogenase	Glyceraldehyde/Erythrose phosphate dehydrogenase family	glyceraldehyde 3-phosphate dehydrogenase	IPR020831	K00134	1.2.1.12
189:C52P6ACXX:2:1105:19142:86202_1_163_+	0	0	0	0	0	0	0	0	0	0	0	0	0	0	0	0	0	0	0	3	0	0	0	0	0	0	0	0	0	0	0
189:C52P6ACXX:2:1105:19830:26630_1_127_+	0	0	0	0	0	0	0	0	0	0	0	0	0	0	0	0	0	0	0	0	0	0	0	0	0	0	0	0	1	0	0
189:C52P6ACXX:2:1105:20208:9438_1_153_+	1	1	0	2	1	0	1	0	1	0	0	0	0	1	0	1	1	0	0	0	0	1	0	1	1	0	1	1	0	1	1	Bacteria
189:C52P6ACXX:2:1105:20216:73767_1_122_+	0	1	2	0	1	1	1	0	1	0	1	1	0	1	0	1	2	1	2	1	1	1	1	1	1	1	1	1	1	1	1	Bacteria	Bacteroidetes	Sphingobacteriia	Sphingobacteriales	Sphingobacteriaceae	Pedobacter		[G] Carbohydrate transport and metabolism
189:C52P6ACXX:2:1105:20268:87305_1_150_-	0	1	0	0	0	0	0	0	0	0	0	0	0	0	0	0	0	0	1	0	0	0	0	0	0	0	0	0	0	0	0	Bacteria	Firmicutes	Clostridia	Clostridiales	Lachnospiraceae		50S ribosomal protein L10	[J] Translation, ribosomal structure and biogenesis	50S ribosomal protein L10	Ribosomal protein L10	large subunit ribosomal protein L10	IPR022973	K02864
189:C52P6ACXX:2:1105:20689:47527_1_119_+	0	0	0	1	0	1	1	0	0	1	1	1	0	1	0	1	0	1	0	1	0	0	1	1	1	1	1	2	2	1	1	Bacteria	Bacteroidetes	Bacteroidia	Bacteroidales			50S ribosomal protein L5	[J] Translation, ribosomal structure and biogenesis	50S ribosomal protein L5	Ribosomal protein L5, bacterial-type	large subunit ribosomal protein L5	IPR020930	K02931
189:C52P6ACXX:2:1105:20851:8184_1_119_-	0	0	0	0	0	1	0	0	0	0	0	0	0	0	0	0	0	0	0	2	0	1	1	1	1	1	0	0	1	1	0	Bacteria	Proteobacteria	Betaproteobacteria	Burkholderiales	Burkholderiaceae	Caballeronia	50S ribosomal protein L7/L12	[J] Translation, ribosomal structure and biogenesis	50S ribosomal protein L7/L12	Ribosomal protein L7/L12	large subunit ribosomal protein L7/L12	IPR000206	K02935
189:C52P6ACXX:2:1105:20929:61214_1_128_-	1	0	0	0	0	0	0	0	0	0	0	0	0	0	0	0	0	0	0	0	0	0	0	0	0	0	0	0	0	0	0
189:C52P6ACXX:2:1105:2212:50582_1_106_-	1	1	1	0	0	0	0	0	1	0	0	0	1	0	1	0	0	0	0	0	0	0	0	0	0	0	0	0	0	0	0
189:C52P6ACXX:2:1105:2320:92516_1_117_-	1	2	2	2	1	2	2	0	3	0	1	1	1	1	2	1	2	1	5	3	3	3	3	2	3	3	3	3	2	3	2	Bacteria	Firmicutes	Clostridia	Clostridiales	Lachnospiraceae		Flagellin	[N] Cell motility	Flagellin	Flagellin	flagellin	IPR001492	K02406
189:C52P6ACXX:2:1105:2576:50872_1_145_+	0	0	0	0	0	0	0	0	0	0	0	0	0	0	0	0	0	0	0	0	0	0	0	0	0	0	1	0	1	0	1	Bacteria	Firmicutes	Clostridia	Clostridiales			50S ribosomal protein L2	[J] Translation, ribosomal structure and biogenesis	50S ribosomal protein L2	Ribosomal protein L2, bacterial/organellar-type	large subunit ribosomal protein L2	IPR005880	K02886
189:C52P6ACXX:2:1105:2869:25498_1_121_+	0	0	0	0	0	0	0	0	0	0	0	0	0	0	0	0	0	0	1	0	0	1	0	0	0	0	1	0	0	0	0	Bacteria	Firmicutes	Clostridia	Clostridiales	Oscillospiraceae	Oscillibacter
189:C52P6ACXX:2:1105:2877:37875_1_131_+	0	0	0	0	0	0	0	0	0	0	0	0	0	0	0	0	0	0	1	0	0	0	0	0	0	0	0	0	1	0	0	Bacteria	Firmicutes	Clostridia	Clostridiales			50S ribosomal protein L2	[J] Translation, ribosomal structure and biogenesis	50S ribosomal protein L2	Ribosomal protein L2, bacterial/organellar-type	large subunit ribosomal protein L2	IPR005880	K02886
189:C52P6ACXX:2:1105:3579:76946_37_165_+	0	1	0	0	0	0	0	0	0	0	0	0	0	1	0	0	0	0	0	0	0	0	0	0	0	0	0	0	0	0	0	Bacteria	Firmicutes	Clostridia	Clostridiales	Ruminococcaceae	Ruminococcus	50S ribosomal protein L19	[J] Translation, ribosomal structure and biogenesis	50S ribosomal protein L19	Ribosomal protein L19	large subunit ribosomal protein L19	IPR001857	K02884
189:C52P6ACXX:2:1105:3671:52756_1_137_-	0	0	0	1	0	0	0	0	0	0	0	0	0	0	0	0	0	0	0	0	0	0	0	1	0	0	0	0	0	0	0	Bacteria	Firmicutes					Elongation factor Tu	[J] Translation, ribosomal structure and biogenesis	Elongation factor Tu-A	Translation elongation factor EFTu/EF1A, bacterial/organelle	elongation factor Tu	IPR004541	K02358
189:C52P6ACXX:2:1105:3719:6021_1_149_-	0	0	0	0	0	0	0	0	0	0	0	0	0	0	0	0	0	0	2	0	1	0	0	0	0	0	0	0	0	0	0	Bacteria	Firmicutes	Clostridia	Clostridiales	Lachnospiraceae	Roseburia	Chaperone protein ClpB	[O] Posttranslational modification, protein turnover, chaperones	Chaperone protein ClpB	Chaperonin ClpB	ATP-dependent Clp protease ATP-binding subunit ClpB	IPR017730	K03695
189:C52P6ACXX:2:1105:3853:56413_1_164_+	0	0	0	0	0	0	0	0	0	0	0	0	0	0	0	0	0	0	0	0	0	0	0	0	0	0	1	0	0	0	0	Bacteria	Firmicutes	Clostridia				L-lysine 2,3-aminomutase	[E] Amino acid transport and metabolism	L-lysine 2,3-aminomutase	Lysine-2,3-aminomutase	lysine 2,3-aminomutase	IPR022459	K01843	5.4.3.2
189:C52P6ACXX:2:1105:4336:30245_1_142_+	0	0	0	0	0	0	0	0	1	0	0	0	0	0	0	0	0	0	0	0	1	0	0	0	0	0	0	0	0	0	0	Bacteria	Firmicutes
189:C52P6ACXX:2:1105:4491:87572_1_118_+	0	0	0	0	0	0	0	0	0	0	0	0	0	0	0	0	0	0	0	0	0	0	0	0	0	0	0	0	0	0	1	Bacteria	Firmicutes	Clostridia	Clostridiales			Phosphoenolpyruvate carboxykinase	[C] Energy production and conversion	Phosphoenolpyruvate carboxykinase	Phosphoenolpyruvate carboxykinase, ATP-utilising		IPR001272		4.1.1.49
189:C52P6ACXX:2:1105:4633:53742_1_150_-	0	1	0	1	0	0	1	0	1	0	0	0	0	1	0	0	1	0	0	0	0	0	0	0	0	0	0	0	0	0	1	Bacteria	Firmicutes					Leu/Ile/Val-binding protein	[E] Amino acid transport and metabolism		Leu/Ile/Val-binding protein		IPR000709
189:C52P6ACXX:2:1105:5326:19280_1_156_-	0	1	0	0	0	0	0	0	0	0	0	0	0	0	0	0	0	0	0	0	0	0	0	0	0	0	0	0	0	0	0	Bacteria	Firmicutes	Clostridia	Clostridiales				[G] Carbohydrate transport and metabolism
189:C52P6ACXX:2:1105:5411:17353_1_114_-	0	0	0	0	0	0	0	0	0	0	0	0	0	0	0	0	0	0	1	0	0	0	0	0	0	0	0	0	0	0	0	Bacteria	Firmicutes	Clostridia	Clostridiales			Acetyl-CoA acetyltransferase	[I] Lipid transport and metabolism	Acetyl-CoA acetyltransferase	Thiolase	acetyl-CoA C-acetyltransferase	IPR002155	K00626	2.3.1.9
189:C52P6ACXX:2:1105:5704:99974_1_160_-	1	1	1	1	0	1	0	1	1	0	0	0	1	1	1	0	1	0	1	0	1	0	0	0	0	0	0	0	0	0	0	Bacteria	Firmicutes					Chaperone protein DnaK	[O] Posttranslational modification, protein turnover, chaperones	Chaperone protein DnaK	Heat shock protein 70 family	molecular chaperone DnaK	IPR013126	K04043
189:C52P6ACXX:2:1105:6413:67165_1_156_+	0	0	0	0	0	0	0	0	0	0	0	0	0	0	0	0	0	0	1	0	0	0	0	0	0	0	0	0	0	0	0	Bacteria	Proteobacteria	Deltaproteobacteria				Glutamine-binding periplasmic protein	[E] Amino acid transport and metabolism	Glutamine-binding periplasmic protein		glutamine transport system substrate-binding protein		K10036
189:C52P6ACXX:2:1105:6714:29476_1_123_-	0	0	0	0	0	0	0	0	0	0	0	0	0	0	0	0	0	0	0	0	1	0	0	0	0	0	0	0	0	0	0
189:C52P6ACXX:2:1105:6721:100194_1_124_-	1	0	0	0	0	0	0	0	0	0	0	0	0	0	0	0	0	0	0	0	0	1	0	0	0	0	2	0	0	0	0	Bacteria	Firmicutes	Clostridia	Clostridiales	Clostridiaceae	Clostridium	Flagellin	[N] Cell motility	Flagellin	Flagellin		IPR001492
189:C52P6ACXX:2:1105:6744:46464_1_166_+	1	0	0	0	0	0	0	0	0	0	0	0	0	0	0	0	0	0	0	0	0	1	0	0	0	0	0	0	1	0	0	Bacteria	Firmicutes	Clostridia	Clostridiales			Bacterial non-heme ferritin	[P] Inorganic ion transport and metabolism		Ferritin		IPR001519
189:C52P6ACXX:2:1105:6761:34740_1_169_+	0	0	0	0	0	0	0	0	0	0	0	0	0	0	0	0	0	0	0	0	0	0	0	0	0	1	0	0	0	0	0
189:C52P6ACXX:2:1105:6830:79047_1_166_+	0	1	0	0	0	0	0	0	0	0	0	0	0	0	0	0	0	0	0	0	0	0	0	0	0	0	0	0	0	0	0
189:C52P6ACXX:2:1105:7221:82398_1_159_+	1	2	0	0	0	0	0	0	2	0	0	0	0	2	0	0	1	0	0	1	1	1	1	0	0	0	3	1	2	1	1	Bacteria	Firmicutes	Clostridia	Clostridiales	Oscillospiraceae	Oscillibacter	3-keto-5-aminohexanoate cleavage enzyme		3-keto-5-aminohexanoate cleavage enzyme	3-keto-5-aminohexanoate cleavage enzyme	3-keto-5-aminohexanoate cleavage enzyme	IPR008567	K18013	2.3.1.247
189:C52P6ACXX:2:1105:7227:8565_1_164_-	0	0	0	0	0	0	0	0	0	0	0	0	0	0	0	0	0	0	0	0	0	0	0	0	0	0	0	0	3	0	0
189:C52P6ACXX:2:1105:7314:37647_1_154_+	0	1	0	0	0	0	0	0	0	0	0	0	0	1	0	0	0	0	1	0	2	0	0	0	0	0	0	0	0	0	0	Bacteria	Firmicutes	Clostridia	Clostridiales	Clostridiaceae	Clostridium
189:C52P6ACXX:2:1105:7315:82285_1_100_-	0	0	0	0	1	0	0	0	0	0	0	0	0	0	0	0	0	0	0	0	0	0	0	0	0	0	0	0	0	0	0	Bacteria	Firmicutes					Aldose 1-epimerase	[G] Carbohydrate transport and metabolism		Aldose 1-epimerase		IPR015443
189:C52P6ACXX:2:1105:7368:98639_1_159_+	0	0	0	0	0	0	0	0	0	0	0	0	0	0	0	0	0	1	0	0	0	0	0	0	0	0	0	0	0	0	0
189:C52P6ACXX:2:1105:7865:84003_1_131_+	0	0	0	0	0	0	0	0	0	0	0	0	0	0	0	0	0	0	0	0	0	0	0	0	0	0	0	1	0	0	0	Bacteria	Firmicutes	Clostridia	Clostridiales	Lachnospiraceae			[G] Carbohydrate transport and metabolism
189:C52P6ACXX:2:1105:7871:22582_1_152_+	0	0	0	0	0	0	0	0	0	0	0	0	0	0	0	0	0	0	0	0	1	0	0	0	0	0	0	0	0	0	0	Bacteria	Firmicutes					Phosphoglycerate mutase	[G] Carbohydrate transport and metabolism	2,3-bisphosphoglycerate-independent phosphoglycerate mutase	Phosphoglycerate mutase, 2,3-bisphosphoglycerate-independent	2,3-bisphosphoglycerate-independent phosphoglycerate mutase	IPR005995	K15633	5.4.2.12
189:C52P6ACXX:2:1105:7911:43730_1_120_+	1	1	1	0	1	1	0	1	1	1	1	0	1	1	1	1	1	0	1	1	1	2	0	1	1	0	0	0	1	1	0	Bacteria	Firmicutes	Clostridia	Clostridiales			Serine hydroxymethyltransferase	[E] Amino acid transport and metabolism	Serine hydroxymethyltransferase	Serine hydroxymethyltransferase	glycine hydroxymethyltransferase	IPR001085	K00600	2.1.2.1
189:C52P6ACXX:2:1105:8138:83799_1_114_-	0	0	0	1	0	0	0	0	0	0	0	0	0	1	0	0	0	0	0	0	0	0	0	0	0	1	1	0	0	0	0	Bacteria	Firmicutes						[C] Energy production and conversion
189:C52P6ACXX:2:1105:8174:93301_1_167_+	0	0	0	0	0	0	0	0	0	0	0	0	0	0	0	0	0	0	0	0	1	0	0	0	0	0	0	0	0	0	0	Bacteria	Firmicutes	Clostridia	Clostridiales		Flavonifractor
189:C52P6ACXX:2:1105:8198:17343_1_163_+	0	0	0	0	0	0	0	0	0	0	0	0	0	0	0	0	0	0	0	1	0	0	0	0	0	0	0	0	0	0	0	Bacteria	Firmicutes	Clostridia	Clostridiales			Chemotaxis protein CheA	[T] Signal transduction mechanisms	Chemotaxis protein CheA		two-component system, chemotaxis family, sensor kinase CheA		K03407	2.7.13.3
189:C52P6ACXX:2:1105:8695:47075_1_109_-	0	0	0	0	0	0	0	0	0	0	0	0	0	0	0	0	0	0	1	0	0	0	0	0	1	0	0	0	0	0	0
189:C52P6ACXX:2:1105:8828:34050_1_160_+	0	0	0	0	0	0	0	0	0	0	0	0	0	0	0	0	0	0	2	0	0	0	0	0	0	0	0	0	0	0	0
189:C52P6ACXX:2:1105:9032:3344_1_147_+	1	1	2	0	0	0	2	0	1	0	0	0	1	1	0	0	1	0	2	2	3	2	3	0	2	0	3	1	2	1	1	Bacteria	Firmicutes	Clostridia	Clostridiales				[J] Translation, ribosomal structure and biogenesis
189:C52P6ACXX:2:1105:9292:19578_1_121_+	0	0	0	0	0	0	0	0	0	0	0	0	0	1	0	0	0	0	0	0	0	0	0	0	0	0	0	0	1	0	0	Bacteria	Firmicutes					Chaperone protein DnaK	[O] Posttranslational modification, protein turnover, chaperones	Chaperone protein DnaK	Heat shock protein 70 family	molecular chaperone DnaK	IPR013126	K04043
189:C52P6ACXX:2:1105:9556:76477_1_166_+	0	0	0	0	0	0	0	0	0	0	0	0	0	0	0	0	0	0	0	0	0	0	0	0	2	1	0	0	0	0	0	Bacteria	Firmicutes	Erysipelotrichia	Erysipelotrichales	Erysipelotrichaceae
189:C52P6ACXX:2:1105:9837:95998_1_113_+	0	1	0	0	0	0	0	0	0	0	0	0	0	0	0	0	0	0	0	0	0	0	0	0	0	0	0	0	0	0	0
189:C52P6ACXX:2:1105:9920:44611_1_143_-	0	0	0	0	0	0	0	0	0	0	0	0	0	0	0	0	0	0	0	1	0	0	0	0	0	0	0	0	0	0	0	Bacteria	Firmicutes	Clostridia	Clostridiales	Clostridiaceae	Clostridium	30S ribosomal protein S4	[J] Translation, ribosomal structure and biogenesis	30S ribosomal protein S4	Ribosomal protein S4/S9	small subunit ribosomal protein S4	IPR022801	K02986
189:C52P6ACXX:2:1106:10006:36745_1_145_-	0	0	1	0	0	0	1	0	0	0	0	0	2	1	0	0	0	0	0	0	1	0	0	0	0	0	0	0	0	0	0
189:C52P6ACXX:2:1106:10020:69261_1_167_+	0	0	0	0	0	0	0	0	0	0	0	0	0	0	0	0	0	0	0	0	0	0	0	0	0	0	1	0	0	0	0	Bacteria						Chaperone protein DnaK	[O] Posttranslational modification, protein turnover, chaperones	Chaperone protein DnaK	Heat shock protein 70 family	molecular chaperone DnaK	IPR013126	K04043
189:C52P6ACXX:2:1106:10371:39195_1_144_+	0	0	0	0	0	0	0	0	0	0	0	0	0	0	0	0	0	0	0	1	0	0	0	1	0	0	1	0	0	0	0	Bacteria	Firmicutes	Clostridia	Clostridiales
189:C52P6ACXX:2:1106:10388:45868_1_144_+	0	0	0	0	0	0	0	0	0	0	0	0	0	0	0	0	0	0	1	1	3	2	2	0	3	3	1	1	0	1	2	Bacteria	Firmicutes	Clostridia	Clostridiales
189:C52P6ACXX:2:1106:10883:35854_1_135_+	0	0	0	0	0	0	0	0	0	0	0	0	0	0	0	0	0	0	0	0	0	0	0	0	1	0	0	0	0	0	0
189:C52P6ACXX:2:1106:10966:50850_1_126_-	0	0	0	0	0	0	0	0	0	0	0	0	0	0	0	0	0	0	0	1	0	0	0	0	0	0	1	0	1	0	0	Bacteria	Firmicutes					Glycoside hydrolase family 36	[G] Carbohydrate transport and metabolism	Alpha-galactosidase	Glycoside hydrolase family 36	alpha-galactosidase	IPR002252	K07407	3.2.1.22
189:C52P6ACXX:2:1106:11291:30886_1_141_-	0	0	0	1	1	3	0	0	0	2	0	0	0	0	0	0	1	0	0	0	0	0	0	0	0	0	0	0	0	0	0	Bacteria	Firmicutes	Clostridia	Clostridiales				[G] Carbohydrate transport and metabolism
189:C52P6ACXX:2:1106:11329:11724_1_164_+	0	0	0	0	0	0	0	0	0	0	1	0	0	0	0	0	0	0	0	0	0	0	0	0	0	0	0	0	0	0	0
189:C52P6ACXX:2:1106:11425:77440_1_164_+	0	0	0	0	0	0	0	0	0	0	0	0	0	1	0	0	0	0	0	0	0	0	0	0	0	0	0	0	0	0	0							V-type ATP synthase	[C] Energy production and conversion	V-type ATP synthase alpha chain	V-type ATP synthase catalytic alpha chain	V/A-type H+/Na+-transporting ATPase subunit A	IPR022878	K02117	3.6.3.14
189:C52P6ACXX:2:1106:11509:94960_1_119_+	0	0	0	0	0	0	0	0	0	0	0	0	0	0	0	0	0	0	1	0	0	0	0	1	0	0	0	0	1	0	1	Bacteria
189:C52P6ACXX:2:1106:11593:99775_1_160_+	0	0	0	0	0	0	0	0	0	0	0	0	0	0	0	0	0	0	1	0	0	0	0	0	1	0	0	0	0	1	0	Bacteria							[C] Energy production and conversion
189:C52P6ACXX:2:1106:11669:41614_1_162_-	0	0	0	0	0	0	0	0	0	0	0	0	0	1	0	0	0	0	1	0	0	1	0	0	0	0	1	0	0	0	0	Bacteria	Firmicutes	Clostridia	Clostridiales		Pseudoflavonifractor	Enolase	[G] Carbohydrate transport and metabolism	Enolase	Enolase	enolase	IPR000941	K01689	4.2.1.11
189:C52P6ACXX:2:1106:11848:95122_1_141_-	1	1	0	0	0	0	0	0	0	0	0	0	1	0	0	0	0	0	0	0	0	0	0	0	0	0	0	0	0	0	0	Bacteria	Firmicutes						[G] Carbohydrate transport and metabolism
189:C52P6ACXX:2:1106:12316:98167_1_153_+	0	0	0	0	0	0	0	0	0	0	0	0	0	0	0	0	0	0	1	0	1	0	0	0	0	0	1	1	0	0	1	Bacteria	Proteobacteria						[E] Amino acid transport and metabolism
189:C52P6ACXX:2:1106:12363:4544_1_133_-	0	1	0	0	0	0	0	0	1	0	0	0	0	1	1	0	0	0	0	0	0	0	0	0	0	0	1	0	0	0	0
189:C52P6ACXX:2:1106:12367:90293_1_166_+	0	0	0	0	0	0	0	0	1	0	0	0	0	1	1	0	0	0	1	0	0	0	0	0	0	0	0	0	0	0	0
189:C52P6ACXX:2:1106:12740:4723_1_159_-	0	0	0	0	0	0	0	0	0	0	0	0	0	0	0	0	0	0	0	0	0	0	1	0	0	0	0	0	0	0	0	Bacteria	Firmicutes					Chaperone protein DnaK	[O] Posttranslational modification, protein turnover, chaperones	Chaperone protein DnaK	Heat shock protein 70 family	molecular chaperone DnaK	IPR013126	K04043
189:C52P6ACXX:2:1106:12806:72000_1_153_+	1	0	0	0	0	0	0	0	0	0	0	0	0	0	0	0	0	0	0	0	0	0	0	0	0	0	1	0	0	0	0	Bacteria	Firmicutes						[G] Carbohydrate transport and metabolism
189:C52P6ACXX:2:1106:12906:94148_1_132_+	0	0	0	0	0	0	0	0	0	0	0	0	0	0	0	0	0	0	0	0	0	0	1	0	0	0	1	1	0	1	1	Bacteria	Firmicutes	Clostridia	Clostridiales	Clostridiaceae	Clostridium		[G] Carbohydrate transport and metabolism
189:C52P6ACXX:2:1106:13148:28118_1_165_-	0	0	1	1	1	0	0	0	0	1	0	0	0	2	1	1	0	0	0	0	0	2	1	0	0	1	1	1	0	1	1	Bacteria	Firmicutes					Flagellin	[N] Cell motility	Flagellin	Flagellin		IPR001492
189:C52P6ACXX:2:1106:13250:95620_1_131_+	0	3	2	2	0	0	2	0	0	0	0	0	1	0	2	0	0	2	0	0	1	2	0	0	0	0	1	2	0	0	0	Eukaryota	Ascomycota	Dothideomycetes	Pleosporales	Pleosporaceae	Pyrenophora
189:C52P6ACXX:2:1106:14438:73989_1_147_+	0	0	0	0	0	0	0	0	0	0	0	0	0	0	0	0	0	0	0	1	1	0	0	0	0	0	0	0	0	0	0	Bacteria	Firmicutes					6-phosphofructokinase	[G] Carbohydrate transport and metabolism		ATP-dependent 6-phosphofructokinase		IPR022953
189:C52P6ACXX:2:1106:14549:86787_1_124_-	0	0	0	0	0	0	0	0	0	0	0	0	0	0	0	0	0	0	0	2	0	0	0	0	0	0	1	0	0	0	0	Bacteria	Proteobacteria	Epsilonproteobacteria	Campylobacterales	Helicobacteraceae	Helicobacter	Chaperone protein DnaK	[O] Posttranslational modification, protein turnover, chaperones	Chaperone protein DnaK	Heat shock protein 70 family	molecular chaperone DnaK	IPR013126	K04043
189:C52P6ACXX:2:1106:15293:71140_1_159_+	0	0	0	0	0	0	0	0	0	0	0	0	0	0	0	0	0	0	0	0	0	0	0	0	0	0	1	0	0	0	0	Bacteria	Firmicutes					Tryptophan synthase	[E] Amino acid transport and metabolism		Tryptophan synthase beta chain/beta chain-like		IPR023026
189:C52P6ACXX:2:1106:15767:47639_1_169_-	1	0	0	0	0	0	0	0	0	0	0	0	0	1	0	0	0	0	1	0	0	0	0	0	1	1	1	2	1	0	2	Bacteria	Firmicutes	Clostridia	Clostridiales			Pyruvate, phosphate dikinase	[G] Carbohydrate transport and metabolism	Pyruvate, phosphate dikinase	Pyruvate, phosphate dikinase	pyruvate, orthophosphate dikinase	IPR010121	K01006	2.7.9.1
189:C52P6ACXX:2:1106:15909:77308_1_150_-	0	0	0	0	0	0	0	0	0	0	0	0	0	0	0	0	1	0	0	0	0	0	0	0	0	0	0	0	0	0	0
189:C52P6ACXX:2:1106:16190:51038_1_148_+	0	0	0	0	1	2	1	0	0	0	0	0	0	0	0	1	1	2	0	1	2	0	0	0	1	0	0	0	0	0	0	Bacteria						ATP synthase	[C] Energy production and conversion		ATPase, F0 complex, subunit C, bacterial/chloroplast		IPR005953
189:C52P6ACXX:2:1106:16265:87064_1_164_+	0	0	0	0	0	0	0	0	0	0	0	0	0	0	0	0	0	0	0	0	0	0	0	0	0	0	1	1	0	0	0	Bacteria	Firmicutes	Clostridia	Clostridiales			Pyruvate-flavodoxin oxidoreductase	[C] Energy production and conversion		Pyruvate-flavodoxin oxidoreductase		IPR011895
189:C52P6ACXX:2:1106:16530:12223_1_163_+	0	0	1	0	0	0	0	1	0	0	0	1	1	1	0	0	0	1	1	0	1	0	0	1	0	0	0	0	1	0	0	Bacteria	Firmicutes					Electron transfer flavoprotein	[C] Energy production and conversion	Acryloyl-CoA reductase electron transfer subunit beta	Electron transfer flavoprotein, alpha subunit		IPR001308
189:C52P6ACXX:2:1106:16647:35854_1_145_+	0	0	0	0	0	0	0	0	0	0	0	0	0	1	0	0	0	0	1	0	1	1	0	0	0	0	0	0	0	0	0	Bacteria	Firmicutes	Clostridia	Clostridiales	Lachnospiraceae	Butyrivibrio		[G] Carbohydrate transport and metabolism
189:C52P6ACXX:2:1106:17045:23526_1_163_-	0	0	0	0	0	0	1	1	0	0	0	0	0	0	0	0	0	0	0	0	1	0	0	0	0	0	0	0	0	0	0	Bacteria	Firmicutes	Clostridia	Clostridiales
189:C52P6ACXX:2:1106:17076:21385_1_159_+	0	0	0	0	0	0	0	0	0	0	0	0	0	0	0	0	0	0	2	0	0	0	0	0	0	0	0	0	0	0	0	Bacteria	Firmicutes	Clostridia	Clostridiales	Lachnospiraceae	Oribacterium	Pyruvate-flavodoxin oxidoreductase	[C] Energy production and conversion	Pyruvate-flavodoxin oxidoreductase	Pyruvate-flavodoxin oxidoreductase		IPR011895		1.2.7.-
189:C52P6ACXX:2:1106:17348:20487_1_114_+	0	0	0	0	0	0	0	0	0	0	0	0	0	0	0	0	0	0	0	0	0	0	0	0	0	0	0	0	1	0	0	Bacteria	Firmicutes	Clostridia	Clostridiales	Oscillospiraceae	Oscillibacter
189:C52P6ACXX:2:1106:17411:51213_1_120_-	0	0	0	0	0	0	0	0	0	0	0	0	0	0	0	0	0	0	1	0	0	0	0	0	1	0	0	0	0	1	0	Bacteria	Firmicutes						[E] Amino acid transport and metabolism
189:C52P6ACXX:2:1106:17416:64917_1_156_+	0	0	1	0	0	0	0	0	0	0	0	0	0	0	0	0	0	0	0	0	0	0	0	0	0	0	0	0	0	0	0	Bacteria	Firmicutes	Clostridia	Clostridiales	Lachnospiraceae	Dorea	50S ribosomal protein L10	[J] Translation, ribosomal structure and biogenesis	50S ribosomal protein L10	Ribosomal protein L10	large subunit ribosomal protein L10	IPR022973	K02864
189:C52P6ACXX:2:1106:17844:94914_1_134_-	0	0	0	0	0	0	0	0	0	0	0	0	0	0	0	0	0	0	0	0	1	0	0	0	0	0	0	0	0	0	0	Bacteria	Firmicutes	Clostridia	Clostridiales			Phosphoglycerate mutase	[G] Carbohydrate transport and metabolism	2,3-bisphosphoglycerate-independent phosphoglycerate mutase	Phosphoglycerate mutase, 2,3-bisphosphoglycerate-independent	2,3-bisphosphoglycerate-independent phosphoglycerate mutase	IPR005995	K15633	5.4.2.12
189:C52P6ACXX:2:1106:18234:66768_1_156_+	1	0	1	0	0	1	0	0	0	0	1	0	1	1	0	0	1	0	1	2	1	0	0	0	0	0	0	0	0	0	0	Bacteria	Firmicutes	Clostridia	Clostridiales			Phosphoglycerate kinase	[G] Carbohydrate transport and metabolism	Phosphoglycerate kinase	Phosphoglycerate kinase	phosphoglycerate kinase	IPR001576	K00927	2.7.2.3
189:C52P6ACXX:2:1106:18400:91217_1_154_-	1	0	0	0	1	1	1	0	1	0	1	0	1	0	0	0	1	1	0	0	0	0	0	0	0	0	0	0	0	0	0	Bacteria	Bacteroidetes	Bacteroidia	Bacteroidales	Prevotellaceae	Prevotella	30S ribosomal protein S9	[J] Translation, ribosomal structure and biogenesis	30S ribosomal protein S9	Ribosomal protein S9, bacterial/plastid	small subunit ribosomal protein S9	IPR023035	K02996
189:C52P6ACXX:2:1106:18436:48154_9_165_-	0	0	0	0	0	0	0	0	0	0	0	0	0	0	0	0	0	0	0	0	1	0	0	0	0	0	0	0	0	0	0	Bacteria	Firmicutes					Small heat shock protein HSP20	[O] Posttranslational modification, protein turnover, chaperones		Small heat shock protein HSP20		IPR031107
189:C52P6ACXX:2:1106:1856:98854_1_128_+	0	1	0	0	0	0	0	0	1	0	0	0	0	0	0	0	0	0	0	0	1	0	0	0	1	0	0	0	0	0	0
189:C52P6ACXX:2:1106:19048:97242_1_143_+	0	0	0	0	0	0	0	0	0	0	0	0	0	0	0	0	0	0	0	0	0	1	0	0	0	1	0	0	0	0	0	Bacteria	Bacteroidetes	Bacteroidia	Bacteroidales				[P] Inorganic ion transport and metabolism
189:C52P6ACXX:2:1106:19280:3092_1_154_+	0	0	0	0	0	0	0	0	0	0	0	0	0	0	0	0	0	0	0	0	0	0	0	0	0	0	1	0	0	0	0	Bacteria	Firmicutes	Bacilli	Lactobacillales	Aerococcaceae	Eremococcus	Pyrrolidone-carboxylate peptidase	[O] Posttranslational modification, protein turnover, chaperones	Pyrrolidone-carboxylate peptidase	Pyroglutamyl peptidase I, bacterial-type	pyroglutamyl-peptidase	IPR029762	K01304	3.4.19.3
189:C52P6ACXX:2:1106:19523:47185_1_160_+	1	1	1	1	1	1	1	0	0	1	1	1	1	1	1	1	1	0	1	1	1	1	0	1	1	1	1	1	0	1	1	Bacteria						30S ribosomal protein S2	[J] Translation, ribosomal structure and biogenesis	30S ribosomal protein S2	Ribosomal protein S2, bacteria/mitochondria/plastid	small subunit ribosomal protein S2	IPR005706	K02967
189:C52P6ACXX:2:1106:19927:4033_1_159_-	0	0	0	0	1	0	0	0	0	0	0	0	0	0	0	1	0	0	0	0	0	0	0	0	1	0	0	0	0	0	0	Bacteria	Firmicutes					30S ribosomal protein S2	[J] Translation, ribosomal structure and biogenesis	30S ribosomal protein S2	Ribosomal protein S2, bacteria/mitochondria/plastid	small subunit ribosomal protein S2	IPR005706	K02967
189:C52P6ACXX:2:1106:20034:98289_1_98_+	0	0	0	1	0	0	0	0	0	0	0	0	0	0	0	1	0	0	0	0	0	0	0	0	0	0	0	0	0	0	0	Bacteria	Bacteroidetes	Bacteroidia	Bacteroidales
189:C52P6ACXX:2:1106:20749:54757_1_125_-	0	1	0	1	1	0	0	1	1	1	1	0	1	0	0	0	0	1	0	0	1	1	1	1	1	1	1	1	1	1	1	Bacteria	Bacteroidetes	Bacteroidia	Bacteroidales
189:C52P6ACXX:2:1106:20873:49961_1_126_-	0	0	1	0	0	0	0	1	0	0	0	0	0	0	0	0	0	0	0	0	0	0	0	0	0	0	0	0	0	0	0	Bacteria	Proteobacteria	Deltaproteobacteria				50S ribosomal protein L5	[J] Translation, ribosomal structure and biogenesis	50S ribosomal protein L5	Ribosomal protein L5, bacterial-type	large subunit ribosomal protein L5	IPR020930	K02931
189:C52P6ACXX:2:1106:21361:61448_8_133_-	0	0	0	0	0	0	0	0	0	0	0	0	0	0	0	0	0	0	1	0	0	0	0	0	0	0	0	0	0	0	0	Bacteria	Firmicutes	Clostridia	Clostridiales			Beta-glucanase	[G] Carbohydrate transport and metabolism		Beta-glucanase		IPR008264
189:C52P6ACXX:2:1106:2199:17176_1_112_+	1	3	2	1	0	0	0	2	2	0	0	0	2	2	2	0	0	0	2	0	2	0	0	0	0	0	0	0	0	0	0	Bacteria	Firmicutes	Clostridia	Clostridiales			Chemotaxis protein CheY	[T] Signal transduction mechanisms	Chemotaxis protein CheY		two-component system, chemotaxis family, response regulator CheY		K03413
189:C52P6ACXX:2:1106:2304:13812_1_142_-	0	0	0	0	0	0	0	0	0	0	0	0	0	0	0	0	0	0	0	0	0	0	0	0	0	1	0	0	0	0	1
189:C52P6ACXX:2:1106:2305:47840_1_156_-	0	0	1	0	0	0	0	0	0	0	0	0	0	1	0	0	0	0	0	0	0	0	0	0	0	0	0	0	0	0	0	Bacteria	Firmicutes	Clostridia	Clostridiales	Oscillospiraceae	Oscillibacter	Methyl-accepting chemotaxis protein	[T] Signal transduction mechanisms		Chemotaxis methyl-accepting receptor		IPR004090
189:C52P6ACXX:2:1106:2510:87598_1_161_-	0	0	1	0	0	0	1	1	0	0	1	0	1	1	0	0	0	0	0	0	0	0	0	0	1	0	0	0	0	0	0	Eukaryota	Streptophyta	Liliopsida	Dioscoreales	Burmanniaceae		ATP synthase	[C] Energy production and conversion	ATP synthase subunit beta	ATPase, F1 complex, beta subunit	F-type H+-transporting ATPase subunit beta	IPR005722	K02112	3.6.3.14
189:C52P6ACXX:2:1106:2601:10293_30_137_-	0	0	0	1	0	1	0	0	0	0	0	0	0	0	0	0	0	0	0	0	0	0	0	0	0	0	0	0	0	0	0	Bacteria	Firmicutes	Bacilli	Lactobacillales	Lactobacillaceae	Lactobacillus
189:C52P6ACXX:2:1106:2804:66019_1_157_-	0	0	0	0	1	0	1	0	0	0	0	0	0	0	0	0	0	0	0	0	0	0	0	0	0	0	0	0	0	0	1
189:C52P6ACXX:2:1106:3447:9428_1_155_+	1	0	0	0	1	0	0	0	0	0	0	0	0	0	1	0	0	0	0	0	0	0	0	0	0	0	0	0	0	0	0
189:C52P6ACXX:2:1106:3613:48667_1_113_-	0	0	0	0	0	0	0	0	0	0	0	0	0	0	0	0	0	0	1	0	0	0	0	0	0	0	0	0	0	0	0	Bacteria	Firmicutes	Clostridia	Clostridiales			Carbohydrate ABC transporter substrate-binding, CPR0540	[G] Carbohydrate transport and metabolism		Carbohydrate ABC transporter substrate-binding, CPR0540		IPR022387
189:C52P6ACXX:2:1106:3857:101060_1_151_+	0	0	0	0	0	0	0	0	0	0	0	0	0	0	0	0	0	0	0	0	0	0	0	0	0	0	0	0	1	0	0	Bacteria	Firmicutes	Clostridia	Clostridiales			Glycoside hydrolase family 3	[G] Carbohydrate transport and metabolism	Thermostable beta-glucosidase B	Glycoside hydrolase family 3	beta-glucosidase	IPR026892	K05349	3.2.1.21
189:C52P6ACXX:2:1106:4034:78746_1_163_+	0	0	1	0	0	0	0	0	0	0	0	0	0	0	0	0	0	0	0	0	1	0	0	0	0	0	0	0	0	0	0
189:C52P6ACXX:2:1106:4074:42651_1_127_-	0	0	0	0	0	0	0	0	0	0	0	0	0	0	0	0	0	0	0	0	0	0	0	0	1	0	0	0	0	0	0	Bacteria	Firmicutes
189:C52P6ACXX:2:1106:4200:94658_1_170_+	0	1	0	0	0	0	0	0	0	0	0	0	0	1	0	0	0	0	0	0	0	0	0	0	0	0	0	0	1	0	0	Bacteria	Firmicutes					Fructose-bisphosphate aldolase	[G] Carbohydrate transport and metabolism	Fructose-bisphosphate aldolase	Fructose-1,6-bisphosphate aldolase, class 2	fructose-bisphosphate aldolase, class II	IPR011289	K01624	4.1.2.13
189:C52P6ACXX:2:1106:4374:43803_1_168_+	0	0	0	0	0	0	0	0	0	0	0	0	0	0	0	0	0	0	0	0	0	0	0	0	0	1	0	0	0	0	0	Bacteria	Bacteroidetes	Bacteroidia	Bacteroidales			Phosphoserine aminotransferase	[E] Amino acid transport and metabolism	Phosphoserine aminotransferase	Phosphoserine aminotransferase	phosphoserine aminotransferase	IPR022278	K00831	2.6.1.52
189:C52P6ACXX:2:1106:4758:82091_1_118_-	0	0	0	0	0	0	0	0	0	0	0	0	0	0	0	0	0	0	1	1	2	0	1	0	0	0	0	1	1	0	0
189:C52P6ACXX:2:1106:4856:47742_1_118_-	0	0	1	0	0	0	0	0	0	0	0	0	0	0	0	0	1	0	0	1	1	0	1	0	0	0	0	0	1	0	0	Bacteria	Firmicutes	Clostridia	Clostridiales			Glucose-1-phosphate adenylyltransferase	[G] Carbohydrate transport and metabolism		Glucose-1-phosphate adenylyltransferase GlgC, bacterial		IPR023049
189:C52P6ACXX:2:1106:4963:73949_1_164_+	0	0	0	1	0	0	0	0	0	0	0	0	0	0	1	0	0	0	0	0	0	0	0	0	0	0	0	0	0	0	0	Bacteria
189:C52P6ACXX:2:1106:5406:19809_1_158_+	3	2	2	2	1	1	2	1	3	1	1	1	2	5	2	2	2	2	5	4	5	2	1	2	5	2	2	4	5	4	4	Bacteria	Firmicutes	Clostridia	Clostridiales			Glutamate dehydrogenase	[E] Amino acid transport and metabolism	NAD-specific glutamate dehydrogenase	Glutamate dehydrogenase		IPR014362		1.4.1.2
189:C52P6ACXX:2:1106:5633:22959_1_153_+	0	1	1	0	0	0	1	0	1	0	0	0	0	1	0	0	0	0	0	0	1	0	0	0	0	0	1	0	0	0	0	Bacteria						Leu/Ile/Val-binding protein	[E] Amino acid transport and metabolism		Leu/Ile/Val-binding protein		IPR000709
189:C52P6ACXX:2:1106:5766:57863_1_168_+	0	0	0	1	0	1	0	0	0	0	0	0	0	0	0	0	0	0	0	0	0	0	0	0	0	0	0	0	0	0	0	Bacteria	Firmicutes	Clostridia	Clostridiales
189:C52P6ACXX:2:1106:5793:23176_1_116_+	0	0	0	0	0	0	1	0	1	0	0	1	0	1	0	0	0	0	0	2	0	0	0	0	0	0	1	1	1	1	0	Bacteria						Fructose-bisphosphate aldolase	[G] Carbohydrate transport and metabolism	Fructose-bisphosphate aldolase	Fructose-1,6-bisphosphate aldolase, class 2	fructose-bisphosphate aldolase, class II	IPR011289	K01624	4.1.2.13
189:C52P6ACXX:2:1106:5981:32211_13_148_-	0	0	0	0	0	0	1	0	1	0	0	0	0	0	0	0	0	0	0	0	0	1	0	0	0	0	0	0	0	0	0	Bacteria	Firmicutes					50S ribosomal protein L15	[J] Translation, ribosomal structure and biogenesis	50S ribosomal protein L15		large subunit ribosomal protein L15		K02876
189:C52P6ACXX:2:1106:6019:7327_1_146_-	0	0	0	0	0	0	0	0	0	0	0	0	0	0	0	0	0	0	0	0	0	0	0	0	0	0	1	0	0	0	0	Bacteria	Firmicutes	Clostridia	Clostridiales			Ketol-acid reductoisomerase	[E] Amino acid transport and metabolism	Ketol-acid reductoisomerase		ketol-acid reductoisomerase		K00053	1.1.1.86
189:C52P6ACXX:2:1106:6020:90213_1_161_-	0	1	2	0	0	0	0	0	0	0	0	0	0	0	0	0	0	0	3	0	0	0	0	1	0	0	0	0	2	0	2	Bacteria	Firmicutes	Clostridia	Clostridiales				[C] Energy production and conversion
189:C52P6ACXX:2:1106:6065:75287_1_144_+	0	0	0	0	0	0	0	0	0	0	0	0	1	0	0	0	0	0	0	1	1	0	0	0	0	0	0	0	0	0	0	Bacteria	Firmicutes	Clostridia	Clostridiales	Eubacteriaceae	Eubacterium
189:C52P6ACXX:2:1106:7112:78692_1_170_+	1	0	1	0	0	0	0	0	0	0	0	0	0	0	0	0	0	0	0	0	0	0	0	0	0	0	0	0	0	0	0	Bacteria	Firmicutes	Clostridia	Clostridiales			Ferric binding protein	[P] Inorganic ion transport and metabolism		Ferric binding protein		IPR026045
189:C52P6ACXX:2:1106:7320:5228_1_134_+	1	1	1	1	1	1	1	0	1	1	1	1	0	1	1	1	1	1	1	1	1	2	1	0	1	0	1	1	0	1	0
189:C52P6ACXX:2:1106:7393:42241_1_150_+	1	1	0	0	0	0	1	0	0	0	0	0	0	1	1	0	0	0	1	2	0	0	0	0	0	0	0	0	0	0	0	Bacteria	Firmicutes					Glyoxylate/hydroxypyruvate reductase	[E] Amino acid transport and metabolism	Glyoxylate/hydroxypyruvate reductase A		glyoxylate/hydroxypyruvate reductase A		K12972	1.1.1.79
189:C52P6ACXX:2:1106:7592:52813_1_169_-	0	0	0	0	0	0	0	0	0	0	0	0	0	0	0	0	0	0	0	0	0	0	0	0	1	0	0	0	0	0	0	Bacteria	Firmicutes					Flagellin	[N] Cell motility		Flagellin		IPR001492
189:C52P6ACXX:2:1106:7690:39032_1_148_-	0	0	0	0	0	0	0	0	0	0	0	0	0	0	0	0	0	0	0	0	0	0	0	0	0	0	0	0	1	0	0	Bacteria	Firmicutes	Clostridia	Clostridiales				[G] Carbohydrate transport and metabolism
189:C52P6ACXX:2:1106:8070:67924_1_127_+	0	0	0	0	0	0	0	0	0	0	0	0	0	0	0	0	0	0	2	1	1	0	0	0	0	0	1	1	1	1	0	Bacteria	Firmicutes	Clostridia	Clostridiales			Formate acetyltransferase	[C] Energy production and conversion	Formate acetyltransferase	Formate acetyltransferase	formate C-acetyltransferase	IPR005949	K00656	2.3.1.54
189:C52P6ACXX:2:1106:8407:77910_1_144_+	1	3	1	1	1	2	3	1	1	0	0	0	1	3	1	1	2	1	3	2	5	1	4	3	4	2	5	4	3	3	4	Bacteria	Firmicutes					Pyruvate-flavodoxin oxidoreductase	[C] Energy production and conversion	Pyruvate-flavodoxin oxidoreductase	Pyruvate-flavodoxin oxidoreductase		IPR011895		1.2.7.-
189:C52P6ACXX:2:1106:8539:58329_1_166_-	0	1	0	0	0	0	0	0	0	0	0	0	0	1	0	0	0	0	0	0	0	0	0	0	0	0	0	0	0	0	0	Bacteria	Firmicutes	Clostridia	Clostridiales			Pyruvate-flavodoxin oxidoreductase	[C] Energy production and conversion		Pyruvate-flavodoxin oxidoreductase		IPR011895
189:C52P6ACXX:2:1106:8677:69162_1_136_+	0	1	0	0	0	0	0	0	0	0	0	0	0	0	0	0	0	0	0	0	0	0	0	0	0	0	0	0	0	0	0	Bacteria	Firmicutes	Clostridia	Clostridiales			50S ribosomal protein L2	[J] Translation, ribosomal structure and biogenesis	50S ribosomal protein L2	Ribosomal protein L2, bacterial/organellar-type	large subunit ribosomal protein L2	IPR005880	K02886
189:C52P6ACXX:2:1106:8875:96380_1_119_+	0	0	0	0	0	0	0	0	0	0	0	0	0	0	0	0	0	0	1	0	1	0	0	0	0	0	1	0	0	0	1	Bacteria	Firmicutes	Clostridia	Clostridiales	Clostridiaceae	Clostridium
189:C52P6ACXX:2:1106:9694:21699_1_143_+	0	0	0	0	0	0	0	0	0	0	0	0	0	0	0	0	0	0	1	0	0	0	0	0	0	0	1	0	0	0	1	Bacteria	Firmicutes	Clostridia	Clostridiales	Oscillospiraceae	Oscillibacter	50S ribosomal protein L11	[J] Translation, ribosomal structure and biogenesis	50S ribosomal protein L11	Ribosomal protein L11, bacterial-type	large subunit ribosomal protein L11	IPR006519	K02867
189:C52P6ACXX:2:1106:9768:74579_1_166_+	0	0	0	0	0	0	0	0	0	0	0	0	0	0	0	0	0	0	1	1	1	0	0	0	0	0	0	0	1	0	0	Bacteria	Firmicutes	Clostridia	Clostridiales	Clostridiaceae	Clostridium	Chaperone protein HtpG	[O] Posttranslational modification, protein turnover, chaperones		Heat shock protein Hsp90 family		IPR001404
189:C52P6ACXX:2:1106:9821:64950_1_126_+	0	0	0	0	0	0	0	0	0	0	0	0	0	0	0	0	0	0	2	0	1	0	0	0	0	0	0	0	1	0	0	Bacteria	Firmicutes					Fructose-bisphosphate aldolase	[G] Carbohydrate transport and metabolism	Fructose-bisphosphate aldolase	Fructose-1,6-bisphosphate aldolase, class 2	fructose-bisphosphate aldolase, class II	IPR011289	K01624	4.1.2.13
189:C52P6ACXX:2:1106:9937:88588_1_141_-	1	0	0	0	0	0	0	0	0	0	0	0	0	0	1	0	1	0	0	0	0	1	0	0	1	0	0	0	1	0	0	Bacteria	Firmicutes	Clostridia	Clostridiales	Oscillospiraceae	Oscillibacter	Acetyl-CoA acetyltransferase	[I] Lipid transport and metabolism		Thiolase		IPR002155
189:C52P6ACXX:2:1107:10013:36827_1_111_+	0	0	0	0	0	0	0	0	0	0	0	0	0	0	0	0	0	0	1	0	0	0	0	0	0	0	0	0	0	0	0
189:C52P6ACXX:2:1107:10134:15640_1_110_-	0	0	0	0	0	0	0	0	0	0	0	0	0	0	0	0	0	0	0	0	0	0	0	0	0	0	0	1	0	0	0
189:C52P6ACXX:2:1107:10320:3435_1_132_+	0	0	0	0	0	0	0	0	0	0	0	0	0	0	0	0	0	0	0	0	0	0	0	0	1	1	0	0	0	0	1	Bacteria	Firmicutes
189:C52P6ACXX:2:1107:10364:11063_1_146_-	0	0	0	0	0	0	0	0	0	0	0	0	0	0	0	0	0	0	0	0	0	1	0	0	1	1	0	0	1	0	0
189:C52P6ACXX:2:1107:10385:95870_1_170_+	1	1	1	1	1	1	1	0	1	0	1	1	1	1	1	0	1	0	2	1	1	1	1	1	1	1	2	0	1	1	0	Bacteria	Firmicutes	Negativicutes	Veillonellales	Veillonellaceae	Megasphaera	Glutamate dehydrogenase	[E] Amino acid transport and metabolism	NADP-specific glutamate dehydrogenase	Glutamate dehydrogenase	glutamate dehydrogenase (NADP+)	IPR014362	K00262	1.4.1.4
189:C52P6ACXX:2:1107:10868:72520_1_118_-	1	0	0	0	0	0	0	0	0	0	1	0	0	0	0	1	1	0	0	0	0	0	0	0	1	1	0	0	0	0	0
189:C52P6ACXX:2:1107:10887:62278_1_139_-	0	1	1	0	0	0	0	0	1	0	0	0	0	0	0	0	0	0	0	0	0	0	0	0	0	0	0	0	0	0	0	Bacteria	Firmicutes	Clostridia	Clostridiales			Electron transfer flavoprotein	[C] Energy production and conversion	Acryloyl-CoA reductase electron transfer subunit beta	Electron transfer flavoprotein, alpha subunit		IPR001308
189:C52P6ACXX:2:1107:11158:56907_1_170_+	0	0	0	0	0	0	0	0	0	0	0	0	0	0	0	0	0	0	1	0	0	0	0	0	0	0	0	0	0	0	0	Bacteria	Firmicutes					Glucose-6-phosphate isomerase	[G] Carbohydrate transport and metabolism	Glucose-6-phosphate isomerase	Phosphoglucose isomerase (PGI)	glucose-6-phosphate isomerase	IPR001672	K01810	5.3.1.9
189:C52P6ACXX:2:1107:11279:87451_1_165_-	0	0	0	0	0	0	0	0	0	0	0	0	0	0	0	0	0	0	0	0	1	0	0	0	0	0	0	0	0	0	0	Bacteria	Firmicutes	Clostridia	Clostridiales			Phosphoglycerate kinase	[G] Carbohydrate transport and metabolism	Phosphoglycerate kinase	Phosphoglycerate kinase	phosphoglycerate kinase	IPR001576	K00927	2.7.2.3
189:C52P6ACXX:2:1107:11295:68515_1_170_-	1	0	1	1	0	1	0	0	0	1	1	1	1	0	1	1	1	0	1	0	1	1	1	0	0	1	1	1	1	1	0	Bacteria						Elongation factor Tu	[J] Translation, ribosomal structure and biogenesis	Elongation factor Tu	Translation elongation factor EFTu/EF1A, bacterial/organelle	elongation factor Tu	IPR004541	K02358
189:C52P6ACXX:2:1107:11318:96333_1_149_+	0	0	0	0	0	0	0	0	0	0	0	0	0	0	0	0	0	0	1	1	1	0	0	0	0	0	1	1	0	0	0	Bacteria	Firmicutes	Clostridia	Clostridiales			L-fucose isomerase	[G] Carbohydrate transport and metabolism	L-fucose isomerase	L-fucose isomerase	L-fucose/D-arabinose isomerase	IPR005763	K01818	5.3.1.25
189:C52P6ACXX:2:1107:12018:71401_1_146_-	0	0	0	0	0	0	0	0	0	0	0	0	0	0	0	0	0	0	0	0	1	0	0	0	0	0	0	0	0	0	0
189:C52P6ACXX:2:1107:13201:74344_1_117_+	0	0	0	0	0	0	0	0	0	0	0	0	0	0	0	0	0	0	1	0	1	1	0	0	0	0	1	0	0	0	1	Bacteria	Firmicutes						[E] Amino acid transport and metabolism
189:C52P6ACXX:2:1107:13254:18016_1_170_-	1	2	0	0	0	0	0	1	1	0	0	0	0	1	0	0	0	0	2	0	0	0	0	0	0	0	0	0	0	0	0	Bacteria						Pyruvate-flavodoxin oxidoreductase	[C] Energy production and conversion		Pyruvate-flavodoxin oxidoreductase		IPR011895
189:C52P6ACXX:2:1107:14689:68981_1_166_-	0	0	0	0	0	1	0	0	0	1	0	0	1	1	1	0	0	0	0	0	0	2	0	0	0	1	1	1	3	1	1	Bacteria	Bacteroidetes	Bacteroidia	Bacteroidales	Prevotellaceae	Prevotella	Large-conductance mechanosensitive channel	[U] Intracellular trafficking, secretion, and vesicular transport		Large-conductance mechanosensitive channel		IPR001185
189:C52P6ACXX:2:1107:14745:81026_1_162_+	1	1	2	0	0	0	0	0	1	0	0	0	1	1	1	0	0	0	0	0	0	0	0	0	0	0	0	0	0	0	0	Bacteria	Firmicutes					L-methionine gamma-lyase	[E] Amino acid transport and metabolism	L-methionine gamma-lyase	Methionine gamma-lyase	methionine-gamma-lyase	IPR006237	K01761	4.4.1.11
189:C52P6ACXX:2:1107:14789:62005_1_119_-	0	0	0	0	0	0	0	0	0	0	0	0	0	0	0	0	0	0	1	0	1	0	0	0	0	0	1	0	1	0	0	Bacteria						Butyryl-CoA dehydrogenase	[I] Lipid transport and metabolism	Acyl-CoA dehydrogenase, short-chain specific					1.3.8.1
189:C52P6ACXX:2:1107:14826:19367_1_155_-	0	0	0	0	0	0	0	0	0	0	0	0	0	0	0	0	0	0	1	0	0	0	0	0	0	0	0	0	0	0	1	Bacteria						Glyceraldehyde-3-phosphate dehydrogenase	[G] Carbohydrate transport and metabolism	Glyceraldehyde-3-phosphate dehydrogenase	Glyceraldehyde/Erythrose phosphate dehydrogenase family		IPR020831		1.2.1.12
189:C52P6ACXX:2:1107:15038:40188_1_108_-	0	0	0	0	0	0	0	0	0	0	0	0	1	1	0	0	0	0	1	0	0	0	1	0	1	0	1	1	1	0	0	Bacteria	Firmicutes	Clostridia	Clostridiales
189:C52P6ACXX:2:1107:15052:78094_1_122_+	0	0	0	0	0	0	1	0	1	0	0	0	1	1	1	0	0	0	0	0	0	0	0	0	0	0	0	0	0	0	0
189:C52P6ACXX:2:1107:15451:6542_1_136_-	0	0	0	1	0	0	0	0	0	0	0	0	0	0	0	0	0	1	0	0	0	0	0	0	0	1	0	0	0	0	0	Bacteria						Threonine--tRNA ligase	[J] Translation, ribosomal structure and biogenesis	Threonine--tRNA ligase	Threonine-tRNA ligase, class IIa	threonyl-tRNA synthetase	IPR002320	K01868	6.1.1.3
189:C52P6ACXX:2:1107:15500:94079_1_156_+	1	0	0	0	0	0	1	0	0	0	0	0	0	0	0	0	0	0	0	0	0	0	0	0	0	0	0	0	0	0	0	Bacteria	Firmicutes	Clostridia	Clostridiales				[E] Amino acid transport and metabolism
189:C52P6ACXX:2:1107:15726:61146_1_169_-	0	1	0	0	0	0	1	0	2	0	0	0	0	0	1	0	0	0	0	0	1	0	0	0	0	0	0	0	1	0	0
189:C52P6ACXX:2:1107:16061:43881_1_160_-	0	0	0	0	0	0	0	0	0	0	0	0	0	0	0	0	0	0	0	0	1	0	0	0	0	0	0	0	0	0	0	Bacteria	Firmicutes					Phosphotransferase system, enzyme I	[G] Carbohydrate transport and metabolism		Phosphotransferase system, enzyme I		IPR024692
189:C52P6ACXX:2:1107:16106:95279_1_158_+	0	0	0	0	0	0	0	0	0	0	0	0	1	0	0	0	0	0	0	0	0	0	0	0	0	0	0	0	0	0	0	Bacteria	Firmicutes						[E] Amino acid transport and metabolism
189:C52P6ACXX:2:1107:16200:38925_1_128_+	0	0	1	1	0	0	0	0	0	0	0	0	0	1	0	0	0	0	0	0	0	0	0	0	0	0	0	0	0	0	0	Bacteria
189:C52P6ACXX:2:1107:16223:9080_1_165_+	0	0	0	0	0	0	0	0	0	0	0	0	0	0	0	0	0	0	1	0	0	3	0	0	0	0	1	0	1	0	1	Bacteria	Firmicutes	Clostridia
189:C52P6ACXX:2:1107:16590:98104_1_117_+	0	0	0	0	0	0	0	0	0	0	0	0	0	1	0	0	0	0	0	0	0	0	0	0	0	0	0	0	0	0	0	Bacteria	Firmicutes					Ferric binding protein	[P] Inorganic ion transport and metabolism		Ferric binding protein		IPR026045
189:C52P6ACXX:2:1107:16807:10377_1_118_-	0	0	0	0	0	0	0	0	0	0	0	0	0	0	0	0	1	0	0	0	0	0	0	1	0	0	0	0	1	0	0	Bacteria	Firmicutes					Glutamate dehydrogenase	[E] Amino acid transport and metabolism	NAD-specific glutamate dehydrogenase	Glutamate dehydrogenase		IPR014362		1.4.1.2
189:C52P6ACXX:2:1107:16844:17821_1_151_+	2	2	2	2	1	1	2	1	2	1	0	1	0	2	2	1	0	1	2	1	1	1	1	0	1	1	1	2	1	1	0	Bacteria						Glyceraldehyde-3-phosphate dehydrogenase	[G] Carbohydrate transport and metabolism	Glyceraldehyde-3-phosphate dehydrogenase	Glyceraldehyde/Erythrose phosphate dehydrogenase family	glyceraldehyde 3-phosphate dehydrogenase	IPR020831	K00134	1.2.1.12
189:C52P6ACXX:2:1107:1692:33096_1_167_+	1	1	1	1	1	1	1	1	1	1	1	1	2	1	1	1	1	1	5	3	3	3	1	1	3	1	3	3	2	1	2	Bacteria	Proteobacteria	Deltaproteobacteria	Desulfovibrionales	Desulfovibrionaceae	Desulfovibrio	Sulfoacetaldehyde acetyltransferase	[E] Amino acid transport and metabolism		Sulphoacetaldehyde acetyltransferase		IPR017820
189:C52P6ACXX:2:1107:17212:78428_1_102_-	0	0	1	0	0	0	0	0	0	0	0	0	0	0	0	0	0	0	0	0	0	0	0	0	0	0	0	0	0	0	0	Bacteria	Firmicutes	Clostridia	Clostridiales	Oscillospiraceae	Oscillibacter		[G] Carbohydrate transport and metabolism
189:C52P6ACXX:2:1107:17458:26727_1_164_+	0	1	0	0	0	0	0	0	0	0	0	0	0	0	0	0	0	0	0	0	0	0	0	0	0	0	0	0	0	0	0	Bacteria	Firmicutes	Clostridia	Clostridiales	Ruminococcaceae		Glycogen synthase	[G] Carbohydrate transport and metabolism	Glycogen synthase	Bacterial/plant glycogen synthase	starch synthase	IPR011835	K00703	2.4.1.21
189:C52P6ACXX:2:1107:17579:57936_1_162_-	0	0	0	0	0	0	0	0	0	0	0	0	0	0	0	0	0	0	0	0	1	0	0	0	0	0	0	0	0	0	0	Bacteria	Bacteroidetes	Bacteroidia	Bacteroidales	Prevotellaceae	Prevotella	Chaperone protein ClpB	[O] Posttranslational modification, protein turnover, chaperones	Chaperone protein ClpB	Chaperonin ClpB	ATP-dependent Clp protease ATP-binding subunit ClpB	IPR017730	K03695
189:C52P6ACXX:2:1107:17719:38901_1_148_+	1	1	0	1	1	1	1	1	1	1	1	1	1	1	1	1	1	1	1	1	0	1	1	1	1	1	1	1	1	1	1	Bacteria	Bacteroidetes	Bacteroidia	Bacteroidales			50S ribosomal protein L16	[J] Translation, ribosomal structure and biogenesis	50S ribosomal protein L16	Ribosomal protein L16	large subunit ribosomal protein L16	IPR000114	K02878
189:C52P6ACXX:2:1107:18152:96049_1_111_-	0	0	0	0	0	0	0	0	0	0	0	0	0	0	0	0	0	0	1	0	1	0	0	0	0	0	1	1	1	0	1
189:C52P6ACXX:2:1107:18540:31812_1_166_-	0	0	1	0	0	0	1	0	1	0	0	0	1	1	1	0	0	0	0	0	0	0	0	0	0	0	0	0	0	0	0	Bacteria	Firmicutes	Clostridia	Clostridiales	Oscillospiraceae	Oscillibacter
189:C52P6ACXX:2:1107:18657:50722_1_152_+	0	0	0	0	0	0	1	0	0	0	0	0	0	0	0	0	0	0	0	0	0	0	0	0	0	0	0	0	0	0	0	Bacteria	Firmicutes
189:C52P6ACXX:2:1107:19282:30403_1_141_-	0	1	0	0	0	0	0	0	1	0	0	0	0	0	0	0	0	0	0	0	1	1	0	0	0	0	1	0	0	0	1	Bacteria	Firmicutes					sn-glycerol-3-phosphate import ATP-binding protein UgpC	[G] Carbohydrate transport and metabolism	sn-glycerol-3-phosphate import ATP-binding protein UgpC		sn-glycerol 3-phosphate transport system ATP-binding protein		K05816	3.6.3.20
189:C52P6ACXX:2:1107:19325:84358_1_169_-	1	1	1	1	0	1	1	1	1	0	1	3	2	1	1	1	1	1	1	1	1	1	1	1	2	1	1	1	1	1	1	Bacteria	Firmicutes	Clostridia	Clostridiales	Oscillospiraceae	Oscillibacter
189:C52P6ACXX:2:1107:19333:98878_1_151_-	0	0	0	0	0	0	0	0	0	0	0	0	0	1	1	0	0	0	0	0	0	0	0	0	0	0	0	0	0	0	0	Bacteria	Firmicutes	Clostridia	Clostridiales	Lachnospiraceae		L-fucose isomerase	[G] Carbohydrate transport and metabolism	L-fucose isomerase	L-fucose isomerase	L-fucose/D-arabinose isomerase	IPR005763	K01818	5.3.1.25
189:C52P6ACXX:2:1107:19355:42180_1_163_-	1	0	1	0	0	0	0	0	0	0	0	0	1	0	1	0	0	0	1	0	1	0	0	0	1	0	0	0	0	1	1	Bacteria	Firmicutes						[C] Energy production and conversion
189:C52P6ACXX:2:1107:19488:26260_1_132_-	0	0	0	1	0	0	0	0	0	0	0	0	0	0	0	0	0	0	0	0	0	0	0	0	0	0	0	0	0	0	0	Bacteria	Firmicutes					Flagellin	[N] Cell motility	Polar flagellin C	Flagellin	flagellin	IPR001492	K02406
189:C52P6ACXX:2:1107:1955:79156_1_145_-	0	0	0	0	0	0	0	0	0	0	0	0	0	0	0	0	0	0	1	1	1	0	0	0	0	0	1	0	0	0	0	Bacteria	Firmicutes	Clostridia				Chaperone protein DnaK	[O] Posttranslational modification, protein turnover, chaperones	Chaperone protein DnaK	Heat shock protein 70 family	molecular chaperone DnaK	IPR013126	K04043
189:C52P6ACXX:2:1107:19559:91628_1_145_+	0	0	0	0	0	0	0	0	0	0	0	0	0	0	0	0	0	0	0	0	0	0	0	0	0	0	1	0	0	0	0	Bacteria	Firmicutes					Aspartokinase	[E] Amino acid transport and metabolism		Aspartate kinase, monofunctional class		IPR005260
189:C52P6ACXX:2:1107:19893:71934_1_122_+	0	0	0	1	1	0	0	0	0	1	0	0	0	0	0	1	0	0	0	0	0	0	0	0	0	0	0	0	0	0	0
189:C52P6ACXX:2:1107:20280:29462_1_146_+	0	1	0	0	0	0	1	0	2	0	0	0	1	2	1	0	0	0	2	0	1	1	0	0	2	0	1	1	2	0	1	Bacteria	Firmicutes	Clostridia	Clostridiales	Lachnospiraceae	Blautia	Pyruvate, phosphate dikinase	[G] Carbohydrate transport and metabolism	Pyruvate, phosphate dikinase	Pyruvate, phosphate dikinase	pyruvate, orthophosphate dikinase	IPR010121	K01006	2.7.9.1
189:C52P6ACXX:2:1107:20392:39058_1_164_-	1	1	1	0	0	0	0	0	0	0	0	0	1	1	0	0	0	0	1	2	1	0	0	0	0	0	1	1	1	1	1	Bacteria	Firmicutes	Clostridia	Clostridiales	Clostridiaceae	Clostridium
189:C52P6ACXX:2:1107:20630:58048_1_169_+	0	0	0	0	0	0	0	0	0	0	0	0	0	0	0	0	0	0	1	0	0	0	0	0	0	0	0	0	0	0	0	Bacteria	Firmicutes					Glutaconate CoA-transferase	[I] Lipid transport and metabolism	Glutaconate CoA-transferase subunit A		glutaconate CoA-transferase, subunit A		K01039	2.8.3.12
189:C52P6ACXX:2:1107:20823:9277_1_110_-	2	2	2	1	1	1	1	2	2	1	1	1	1	1	1	1	1	1	6	3	3	1	1	1	1	1	3	3	3	1	2
189:C52P6ACXX:2:1107:20847:31762_1_161_-	0	2	2	0	0	0	1	2	1	0	0	0	1	1	2	0	0	0	1	0	0	0	0	0	0	0	0	0	1	0	0	Bacteria	Firmicutes	Clostridia	Clostridiales			Pyruvate synthase	[C] Energy production and conversion	Pyruvate synthase	Pyruvate-flavodoxin oxidoreductase		IPR011895		1.2.7.1
189:C52P6ACXX:2:1107:21272:82700_1_166_+	0	1	0	0	0	1	0	0	0	0	0	0	0	0	0	0	0	0	0	0	0	0	0	4	2	2	0	0	2	0	0
189:C52P6ACXX:2:1107:2565:28467_1_148_+	1	1	1	1	0	0	1	0	1	1	0	1	0	1	0	1	0	0	0	0	0	0	0	0	0	0	0	0	0	0	0
189:C52P6ACXX:2:1107:2663:98363_1_161_+	0	0	0	0	0	0	0	0	0	0	0	0	0	0	0	0	0	0	0	1	0	0	0	0	0	0	0	0	0	0	0	Bacteria	Firmicutes					50S ribosomal protein L7/L12	[J] Translation, ribosomal structure and biogenesis	50S ribosomal protein L7/L12	Ribosomal protein L7/L12	large subunit ribosomal protein L7/L12	IPR000206	K02935
189:C52P6ACXX:2:1107:2690:11623_1_167_+	0	0	0	0	0	0	0	0	0	0	0	0	0	0	0	0	0	0	2	0	0	0	0	0	0	0	0	0	0	0	0	Bacteria	Firmicutes	Clostridia	Clostridiales	Oscillospiraceae	Oscillibacter	60 kDa chaperonin	[O] Posttranslational modification, protein turnover, chaperones	60 kDa chaperonin		chaperonin GroEL		K04077
189:C52P6ACXX:2:1107:2858:57290_1_146_+	0	0	0	0	0	0	0	0	0	0	0	0	0	0	0	0	1	0	0	0	0	0	0	0	0	0	0	0	0	0	0	Bacteria						Enolase	[G] Carbohydrate transport and metabolism	Enolase	Enolase	enolase	IPR000941	K01689	4.2.1.11
189:C52P6ACXX:2:1107:3347:31762_1_82_-	1	1	3	0	1	0	2	1	1	0	0	0	2	2	0	0	0	0	2	2	2	0	0	0	0	0	0	1	1	0	1	Bacteria	Firmicutes	Clostridia	Clostridiales	Ruminococcaceae	Ruminococcus
189:C52P6ACXX:2:1107:3665:67433_1_146_+	0	0	0	0	0	0	0	0	0	0	0	0	0	0	0	0	0	0	0	0	0	0	0	0	0	0	0	0	0	0	1	Bacteria
189:C52P6ACXX:2:1107:3879:100356_1_166_-	0	0	0	0	0	0	0	0	0	0	0	0	0	0	0	0	0	0	1	2	1	0	0	0	0	0	0	0	1	0	0	Bacteria	Firmicutes	Clostridia	Clostridiales	Lachnospiraceae	Shuttleworthia	Aldo/keto reductase	[C] Energy production and conversion		Aldo/keto reductase		IPR020471
189:C52P6ACXX:2:1107:4056:53269_1_118_+	1	0	0	0	0	0	0	0	0	0	0	0	1	1	0	0	0	0	0	0	1	0	0	0	0	0	0	0	0	0	0	Bacteria	Firmicutes	Clostridia	Clostridiales			Chaperone protein HtpG	[O] Posttranslational modification, protein turnover, chaperones		Heat shock protein Hsp90 family		IPR001404
189:C52P6ACXX:2:1107:4120:32303_1_168_+	1	0	1	0	0	0	1	0	1	0	1	0	0	1	0	1	1	0	1	0	1	1	1	1	0	0	1	0	0	1	0	Bacteria	Firmicutes	Clostridia	Clostridiales			30S ribosomal protein S3	[J] Translation, ribosomal structure and biogenesis	30S ribosomal protein S3	Ribosomal protein S3, bacterial	small subunit ribosomal protein S3	IPR005704	K02982
189:C52P6ACXX:2:1107:4209:38899_1_161_+	0	0	0	0	0	1	0	0	1	0	0	1	0	2	0	0	0	0	1	0	0	0	0	0	0	0	1	0	0	0	0
189:C52P6ACXX:2:1107:4224:34478_1_156_-	1	1	1	0	0	1	0	1	1	0	1	0	1	1	1	0	1	0	1	1	1	0	0	0	0	0	0	1	1	0	0	Bacteria	Firmicutes	Clostridia	Clostridiales			30S ribosomal protein S9	[J] Translation, ribosomal structure and biogenesis	30S ribosomal protein S9	Ribosomal protein S9, bacterial/plastid	small subunit ribosomal protein S9	IPR023035	K02996
189:C52P6ACXX:2:1107:4259:68301_1_120_+	0	0	2	0	0	0	0	0	0	0	0	0	0	0	0	0	0	0	0	0	0	0	0	0	0	0	0	1	0	0	0	Bacteria	Firmicutes						[E] Amino acid transport and metabolism
189:C52P6ACXX:2:1107:4341:77007_1_164_+	0	0	0	0	0	0	0	0	0	0	0	0	0	0	0	1	0	0	0	0	0	0	0	0	0	0	0	0	0	0	0	Bacteria	Bacteroidetes	Bacteroidia	Bacteroidales	Bacteroidaceae	Bacteroides	Chaperone protein ClpB	[O] Posttranslational modification, protein turnover, chaperones	Chaperone protein ClpB	Chaperonin ClpB	ATP-dependent Clp protease ATP-binding subunit ClpB	IPR017730	K03695
189:C52P6ACXX:2:1107:4491:20596_1_163_-	1	0	0	1	1	1	1	1	0	0	1	0	0	1	1	1	0	1	0	0	0	0	0	0	0	0	0	0	0	0	0	Bacteria	Bacteroidetes	Bacteroidia	Bacteroidales			Xylose isomerase	[G] Carbohydrate transport and metabolism	Xylose isomerase	Xylose isomerase, bacterial-type	xylose isomerase	IPR013452	K01805	5.3.1.5
189:C52P6ACXX:2:1107:4647:71489_1_162_+	1	0	0	0	0	1	0	0	0	0	0	0	0	0	0	0	1	0	0	0	0	0	0	0	0	0	0	0	0	0	0	Bacteria	Bacteroidetes	Bacteroidia	Bacteroidales			50S ribosomal protein L7/L12	[J] Translation, ribosomal structure and biogenesis	50S ribosomal protein L7/L12	Ribosomal protein L7/L12	large subunit ribosomal protein L7/L12	IPR000206	K02935
189:C52P6ACXX:2:1107:4732:29214_1_170_+	0	0	0	0	0	0	0	0	0	0	0	0	0	1	0	0	0	0	0	0	0	0	0	0	0	0	0	0	0	0	0	Bacteria	Firmicutes
189:C52P6ACXX:2:1107:4824:43177_1_162_+	0	1	0	0	0	0	1	0	1	0	0	0	0	1	1	0	0	0	0	0	0	0	0	0	0	0	0	0	0	0	0
189:C52P6ACXX:2:1107:4914:40570_1_140_+	0	1	1	0	0	0	0	0	0	0	0	0	0	0	0	0	0	0	1	1	1	1	1	1	1	1	1	2	1	1	1	Bacteria						Taurine--pyruvate aminotransferase	[E] Amino acid transport and metabolism		Aminotransferase class-III		IPR005814
189:C52P6ACXX:2:1107:5024:45119_1_161_+	1	0	0	1	0	1	0	0	0	0	0	1	1	0	0	1	1	1	0	0	0	1	0	1	0	1	0	0	1	0	0	Bacteria	Firmicutes	Clostridia	Clostridiales			30S ribosomal protein S5	[J] Translation, ribosomal structure and biogenesis	30S ribosomal protein S5	Ribosomal protein S5, bacterial-type	small subunit ribosomal protein S5	IPR005712	K02988
189:C52P6ACXX:2:1107:5185:71515_1_155_-	0	1	0	0	0	0	0	0	0	0	0	0	0	0	0	0	0	0	0	0	0	1	0	1	1	0	1	0	2	2	0	Bacteria	Firmicutes	Clostridia	Clostridiales	Lachnospiraceae	Butyrivibrio		[E] Amino acid transport and metabolism
189:C52P6ACXX:2:1107:5194:66466_1_166_+	0	1	3	0	0	0	1	2	1	0	0	0	2	2	2	0	0	0	1	2	1	0	0	1	0	0	0	1	0	0	1	Bacteria	Spirochaetes	Spirochaetia	Spirochaetales	Spirochaetaceae	Treponema	Flagellar filament outer layer protein FlaA	[N] Cell motility		Flagellar filament outer layer protein FlaA		IPR006714
189:C52P6ACXX:2:1107:5265:66626_1_158_-	1	0	0	0	0	0	0	0	0	0	0	0	0	0	0	0	0	0	0	0	0	0	0	0	0	0	0	0	0	1	0	Bacteria	Firmicutes	Clostridia	Clostridiales	Ruminococcaceae	Subdoligranulum		[G] Carbohydrate transport and metabolism
189:C52P6ACXX:2:1107:5325:68015_1_159_-	0	0	0	0	0	0	0	0	0	0	0	0	0	0	0	1	0	0	0	0	0	0	0	0	0	0	0	0	1	0	0	Bacteria	Firmicutes	Clostridia	Clostridiales	Lachnospiraceae
189:C52P6ACXX:2:1107:5441:77108_1_110_-	0	0	0	0	0	0	0	0	0	0	0	0	0	0	0	0	0	0	0	0	0	0	0	0	1	0	0	0	0	0	0	Bacteria	Firmicutes						[G] Carbohydrate transport and metabolism
189:C52P6ACXX:2:1107:5546:82825_4_148_-	1	0	0	0	0	1	1	0	0	0	0	0	1	0	0	0	0	0	0	0	0	0	0	0	0	0	0	0	0	0	0	Bacteria	Firmicutes	Clostridia	Clostridiales	Oscillospiraceae	Oscillibacter	4-hydroxy-3-methylbut-2-enyl diphosphate reductase	[I] Lipid transport and metabolism		4-hydroxy-3-methylbut-2-enyl diphosphate reductase		IPR003451
189:C52P6ACXX:2:1107:5674:43001_1_120_+	0	0	0	0	0	0	0	0	0	0	0	1	0	0	0	0	0	0	0	0	0	0	0	0	2	1	0	0	0	0	0	Bacteria	Bacteroidetes	Bacteroidia	Bacteroidales	Bacteroidaceae	Bacteroides
189:C52P6ACXX:2:1107:6014:42441_1_162_+	0	0	0	0	0	0	0	0	0	0	0	0	0	0	0	0	0	0	1	0	0	0	0	0	0	0	0	0	0	0	0	Bacteria	Firmicutes					Serine hydroxymethyltransferase	[E] Amino acid transport and metabolism	Serine hydroxymethyltransferase	Serine hydroxymethyltransferase	glycine hydroxymethyltransferase	IPR001085	K00600	2.1.2.1
189:C52P6ACXX:2:1107:6248:13172_1_168_-	0	0	0	0	0	0	0	0	0	0	0	0	0	0	0	0	0	0	1	0	0	0	0	0	0	0	0	0	0	0	0	Bacteria	Firmicutes	Clostridia	Clostridiales			Iron hydrogenase	[C] Energy production and conversion	Iron hydrogenase 1		ferredoxin hydrogenase		K00532	1.12.7.2
189:C52P6ACXX:2:1107:6785:5842_1_146_+	1	0	0	0	1	1	0	0	0	0	1	0	0	0	0	0	1	0	0	0	0	0	0	0	0	0	0	0	0	0	0
189:C52P6ACXX:2:1107:6920:55604_1_110_-	0	1	0	0	0	0	0	0	0	0	0	0	0	0	0	0	0	0	0	0	0	0	0	0	0	0	0	0	0	0	0	Bacteria	Firmicutes	Clostridia	Clostridiales			30S ribosomal protein S6	[J] Translation, ribosomal structure and biogenesis	30S ribosomal protein S6	Ribosomal protein S6, plastid/chloroplast	small subunit ribosomal protein S6	IPR020814	K02990
189:C52P6ACXX:2:1107:7007:57147_1_143_+	0	0	0	1	0	1	0	0	1	0	0	0	0	0	1	0	1	0	2	2	1	0	0	0	0	0	0	0	0	0	0	Bacteria	Firmicutes					Flagellin	[N] Cell motility		Flagellin		IPR001492
189:C52P6ACXX:2:1107:7193:54963_1_139_+	1	0	0	0	0	0	0	0	0	0	0	0	0	0	0	0	0	0	0	0	0	0	0	0	0	0	0	0	0	0	0	Bacteria							[G] Carbohydrate transport and metabolism
189:C52P6ACXX:2:1107:7357:59393_1_152_+	0	1	0	0	0	0	0	0	0	0	0	0	0	0	1	0	0	0	0	0	0	0	0	0	0	0	0	0	0	0	0	Bacteria	Firmicutes	Clostridia	Clostridiales			Autoinducer 2-binding protein LsrB/rhamnose-binding protein RhaS	[G] Carbohydrate transport and metabolism		Autoinducer 2-binding protein LsrB/rhamnose-binding protein RhaS		IPR030159
189:C52P6ACXX:2:1107:7375:72543_1_126_+	0	0	0	0	0	0	0	0	1	0	0	0	0	0	0	0	0	0	0	0	0	0	0	0	0	0	0	0	0	0	2
189:C52P6ACXX:2:1107:7695:68074_1_143_+	0	0	0	0	0	0	0	0	0	0	0	0	0	0	0	0	0	0	1	2	0	0	0	0	0	0	0	0	0	0	0	Bacteria	Firmicutes						[G] Carbohydrate transport and metabolism
189:C52P6ACXX:2:1107:7785:94750_1_167_-	0	1	0	0	1	1	1	0	1	0	0	0	2	1	1	0	0	0	1	1	0	0	0	0	1	1	1	0	1	0	1	Bacteria	Firmicutes	Clostridia	Clostridiales			Pyruvate, phosphate dikinase	[G] Carbohydrate transport and metabolism	Pyruvate, phosphate dikinase	Pyruvate, phosphate dikinase		IPR010121		2.7.9.1
189:C52P6ACXX:2:1107:8020:70692_1_111_-	0	0	0	0	0	0	0	0	0	0	0	0	0	0	1	0	0	0	0	0	0	0	0	0	0	0	0	0	0	0	0
189:C52P6ACXX:2:1107:8096:90592_1_130_-	0	0	0	0	0	0	0	0	0	0	0	0	0	0	0	0	0	0	0	0	0	0	0	0	0	0	3	1	0	0	1	Bacteria	Firmicutes	Clostridia	Clostridiales	Oscillospiraceae	Oscillibacter
189:C52P6ACXX:2:1107:8275:99809_1_123_+	2	1	2	1	1	0	0	0	2	0	2	1	0	2	2	1	0	2	0	0	1	1	1	1	0	1	1	0	1	0	1	Bacteria	Firmicutes	Clostridia				Flagellin	[N] Cell motility		Flagellin		IPR001492
189:C52P6ACXX:2:1107:8624:51081_1_152_-	0	1	1	1	1	2	1	0	1	0	0	0	1	1	1	1	0	0	2	1	1	1	2	0	0	0	1	1	1	0	1	Bacteria	Firmicutes					Flagellin	[N] Cell motility	Flagellar filament 33 kDa core protein	Flagellin	flagellin	IPR001492	K02406
189:C52P6ACXX:2:1107:8625:37719_1_167_-	0	0	0	0	0	0	0	0	0	0	0	0	0	0	0	0	0	0	2	0	0	0	0	0	0	0	1	0	0	0	0	Bacteria	Firmicutes	Clostridia	Clostridiales			Formate acetyltransferase	[C] Energy production and conversion	Formate acetyltransferase 1	Formate acetyltransferase	formate C-acetyltransferase	IPR005949	K00656	2.3.1.54
189:C52P6ACXX:2:1107:8769:28982_1_167_+	0	0	0	0	0	0	0	0	0	0	0	0	0	1	0	0	0	0	0	0	0	0	0	0	0	0	0	0	0	0	0	Bacteria	Firmicutes					Propanediol utilization protein PduA	[E] Amino acid transport and metabolism	Propanediol utilization protein PduA
189:C52P6ACXX:2:1107:8833:90073_1_129_+	0	0	0	0	0	0	0	0	0	0	0	0	0	0	0	0	0	0	0	1	0	0	0	0	0	0	0	0	0	0	0	Bacteria	Proteobacteria	Epsilonproteobacteria	Campylobacterales	Helicobacteraceae		Elongation factor Tu	[J] Translation, ribosomal structure and biogenesis	Elongation factor Tu	Translation elongation factor EFTu/EF1A, bacterial/organelle	elongation factor Tu	IPR004541	K02358
189:C52P6ACXX:2:1107:8857:100223_1_132_-	0	1	1	1	0	0	1	0	0	1	0	0	0	1	0	0	0	0	1	1	0	0	1	1	1	1	1	1	0	1	1	Bacteria	Firmicutes	Clostridia	Clostridiales	Lachnospiraceae			[G] Carbohydrate transport and metabolism
189:C52P6ACXX:2:1107:9022:94401_1_158_-	0	0	0	0	0	0	0	0	0	0	0	0	0	0	0	0	0	0	1	0	0	0	0	0	0	0	1	0	4	0	1
189:C52P6ACXX:2:1107:9045:82463_1_147_-	0	0	0	0	0	0	0	0	0	0	0	0	0	0	0	0	0	0	0	0	0	0	0	0	0	0	0	0	1	0	0	Bacteria	Proteobacteria	Alphaproteobacteria	Rhodospirillales	Acetobacteraceae	Acidiphilium	Pyruvate, phosphate dikinase	[G] Carbohydrate transport and metabolism	Pyruvate, phosphate dikinase	Pyruvate, phosphate dikinase		IPR010121		2.7.9.1
189:C52P6ACXX:2:1107:9125:9309_1_158_-	0	0	0	0	0	0	0	0	0	0	0	0	0	0	0	0	0	0	0	0	0	0	0	0	0	0	1	0	0	0	0
189:C52P6ACXX:2:1107:9182:28640_1_156_+	0	0	0	0	0	0	0	0	0	0	0	0	0	0	0	0	0	0	1	0	0	0	0	0	0	0	0	0	0	0	0	Bacteria	Firmicutes	Clostridia	Clostridiales	Eubacteriaceae	Eubacterium		[G] Carbohydrate transport and metabolism
189:C52P6ACXX:2:1107:9209:90375_1_113_-	1	1	1	1	1	0	1	1	1	0	0	0	1	1	1	1	0	0	0	0	0	0	0	0	0	0	0	0	0	0	0	Bacteria	Firmicutes	Clostridia	Clostridiales			ATP synthase	[C] Energy production and conversion	ATP synthase subunit alpha	ATPase, F1 complex, alpha subunit	F-type H+-transporting ATPase subunit alpha	IPR005294	K02111	3.6.3.14
189:C52P6ACXX:2:1107:9259:11697_1_165_-	0	0	0	0	0	0	0	0	0	0	0	0	0	0	0	0	0	0	0	0	4	0	0	0	0	0	0	0	0	0	0	Bacteria	Firmicutes	Clostridia	Clostridiales	Lachnospiraceae			[G] Carbohydrate transport and metabolism
189:C52P6ACXX:2:1107:9908:78100_1_165_+	1	0	0	1	0	0	0	0	0	0	0	0	0	0	0	0	0	0	0	0	0	0	1	0	1	1	0	0	1	1	1	Bacteria						Glyceraldehyde-3-phosphate dehydrogenase	[G] Carbohydrate transport and metabolism	Glyceraldehyde-3-phosphate dehydrogenase	Glyceraldehyde/Erythrose phosphate dehydrogenase family		IPR020831		1.2.1.12
189:C52P6ACXX:2:1108:10016:4986_1_145_+	0	0	0	0	0	0	0	0	0	0	0	1	0	0	0	0	0	0	0	1	0	0	1	0	0	0	0	0	0	0	0	Bacteria	Firmicutes
189:C52P6ACXX:2:1108:10017:71851_1_104_-	0	0	0	0	0	0	0	0	0	0	0	0	0	0	0	0	0	0	0	0	1	0	0	0	0	0	0	0	0	0	0							Chaperone protein DnaK	[O] Posttranslational modification, protein turnover, chaperones	Chaperone protein DnaK	Heat shock protein 70 family	molecular chaperone DnaK	IPR013126	K04043
189:C52P6ACXX:2:1108:10019:35408_1_170_-	1	1	1	1	0	1	1	0	1	0	0	0	0	1	0	0	1	0	1	0	1	0	0	0	0	0	0	0	0	0	0	Bacteria						Phosphoenolpyruvate carboxykinase	[C] Energy production and conversion	Phosphoenolpyruvate carboxykinase	Phosphoenolpyruvate carboxykinase, ATP-utilising	phosphoenolpyruvate carboxykinase (ATP)	IPR001272	K01610	4.1.1.49
189:C52P6ACXX:2:1108:10163:24216_1_157_-	0	0	0	0	0	0	0	0	0	0	0	0	0	0	0	0	0	0	0	0	0	0	0	0	0	0	0	0	0	0	1	Bacteria	Firmicutes	Clostridia	Clostridiales			Elongation factor Ts	[J] Translation, ribosomal structure and biogenesis		Translation elongation factor EFTs/EF1B		IPR001816
189:C52P6ACXX:2:1108:10444:68009_1_161_-	0	1	1	0	0	0	0	0	0	0	0	0	0	0	0	0	0	0	0	0	1	0	0	0	0	0	0	0	0	0	0	Bacteria						LL-diaminopimelate aminotransferase	[E] Amino acid transport and metabolism	LL-diaminopimelate aminotransferase	LL-diaminopimelate aminotransferase	LL-diaminopimelate aminotransferase	IPR019942	K10206	2.6.1.83
189:C52P6ACXX:2:1108:10509:36128_1_131_+	0	0	0	0	0	0	0	0	0	0	0	0	0	0	0	0	1	0	0	0	0	0	0	0	0	0	0	0	0	0	0	Bacteria	Firmicutes	Clostridia	Clostridiales	Lachnospiraceae
189:C52P6ACXX:2:1108:10550:99032_1_164_-	0	0	0	0	0	0	0	0	1	0	0	0	0	0	0	0	0	0	0	0	0	0	0	0	0	0	0	0	0	0	0	Bacteria	Firmicutes	Clostridia	Clostridiales	Clostridiaceae	Clostridium	Carbon monoxide dehydrogenase/acetyl-CoA synthase	[C] Energy production and conversion	Carbon monoxide dehydrogenase/acetyl-CoA synthase subunit alpha	CO dehydrogenase/acetyl-CoA synthase complex beta subunit		IPR004461		2.3.1.169
189:C52P6ACXX:2:1108:10993:34408_47_154_+	0	0	0	0	0	0	0	0	0	0	0	0	0	0	0	0	0	0	1	0	1	0	0	0	0	0	1	1	0	0	0	Bacteria	Firmicutes						[G] Carbohydrate transport and metabolism
189:C52P6ACXX:2:1108:11146:94638_1_164_-	0	1	0	0	0	0	0	0	0	0	0	0	0	0	0	0	0	0	0	0	0	0	0	0	0	0	0	0	0	0	0	Bacteria	Firmicutes	Clostridia	Clostridiales	Oscillospiraceae	Oscillibacter
189:C52P6ACXX:2:1108:11161:88057_1_77_-	0	0	0	0	0	0	0	0	0	0	0	0	0	0	0	0	0	0	1	0	0	0	0	0	0	0	0	0	0	0	0	Bacteria	Firmicutes	Clostridia	Clostridiales	Lachnospiraceae
189:C52P6ACXX:2:1108:11222:63553_1_129_+	1	1	1	1	0	0	0	0	0	0	0	0	0	0	0	0	0	0	1	1	1	1	1	1	1	1	1	1	1	2	1	Bacteria	Proteobacteria	Deltaproteobacteria	Desulfovibrionales	Desulfovibrionaceae	Bilophila		[G] Carbohydrate transport and metabolism
189:C52P6ACXX:2:1108:11600:16282_1_163_+	0	0	0	0	0	0	0	0	0	0	0	0	0	0	0	0	0	0	0	0	0	0	0	0	0	0	0	0	1	0	0	Bacteria	Firmicutes	Clostridia	Clostridiales
189:C52P6ACXX:2:1108:11635:7157_1_163_-	1	3	2	2	2	1	1	2	2	0	0	0	1	1	2	0	1	0	2	2	1	1	0	1	2	0	2	1	1	1	1	Bacteria	Firmicutes					S-adenosylmethionine synthase	[H] Coenzyme transport and metabolism	S-adenosylmethionine synthase	S-adenosylmethionine synthetase	S-adenosylmethionine synthetase	IPR002133	K00789	2.5.1.6
189:C52P6ACXX:2:1108:11802:33491_1_168_-	0	2	0	0	0	0	0	1	0	0	0	0	2	2	1	0	0	0	0	0	2	0	0	0	0	0	3	0	0	0	0	Bacteria	Firmicutes	Clostridia	Clostridiales			Glucose-6-phosphate isomerase	[G] Carbohydrate transport and metabolism	Glucose-6-phosphate isomerase	Phosphoglucose isomerase (PGI)	glucose-6-phosphate isomerase	IPR001672	K01810	5.3.1.9
189:C52P6ACXX:2:1108:11836:99969_1_157_+	0	0	0	0	0	0	0	0	0	0	0	0	0	0	0	0	0	0	1	0	0	0	0	0	0	0	0	0	1	0	0	Bacteria						60 kDa chaperonin	[O] Posttranslational modification, protein turnover, chaperones	60 kDa chaperonin		chaperonin GroEL		K04077
189:C52P6ACXX:2:1108:12161:39589_1_144_+	0	0	0	0	0	0	0	0	0	0	0	0	0	0	0	0	0	0	0	0	0	1	0	0	0	0	0	0	0	1	0	Bacteria	Firmicutes					30S ribosomal protein S3	[J] Translation, ribosomal structure and biogenesis	30S ribosomal protein S3	Ribosomal protein S3, bacterial	small subunit ribosomal protein S3	IPR005704	K02982
189:C52P6ACXX:2:1108:12687:21063_1_153_+	0	0	0	0	0	0	0	0	0	0	0	0	0	0	0	0	0	0	0	1	0	0	0	0	0	0	0	0	0	0	0	Bacteria	Firmicutes					Sialidase	[G] Carbohydrate transport and metabolism		Sialidase family		IPR026856
189:C52P6ACXX:2:1108:12706:30769_1_170_-	2	2	2	2	2	2	2	2	2	1	1	1	2	2	2	1	2	1	2	2	2	1	2	2	2	0	0	0	1	1	1	Bacteria	Firmicutes					Elongation factor Tu	[J] Translation, ribosomal structure and biogenesis	Elongation factor Tu	Translation elongation factor EFTu/EF1A, bacterial/organelle	elongation factor Tu	IPR004541	K02358
189:C52P6ACXX:2:1108:12709:88087_1_152_-	0	0	0	1	0	0	0	0	0	1	0	0	0	0	0	0	0	0	0	1	0	0	0	0	0	0	0	0	0	0	0
189:C52P6ACXX:2:1108:12731:39742_1_168_-	1	1	1	0	0	1	1	1	1	0	1	1	1	1	1	0	1	1	1	1	1	0	1	1	1	1	1	1	1	1	1	Bacteria	Firmicutes	Clostridia	Clostridiales			Transaldolase	[G] Carbohydrate transport and metabolism	Probable transaldolase		transaldolase		K00616	2.2.1.2
189:C52P6ACXX:2:1108:12845:26783_19_142_-	0	0	0	0	0	0	0	0	0	0	0	0	0	0	0	0	0	0	0	0	0	0	0	0	0	0	1	0	0	0	0	Bacteria	Firmicutes						[G] Carbohydrate transport and metabolism
189:C52P6ACXX:2:1108:13583:66996_1_133_-	2	1	2	0	0	1	0	1	3	0	0	1	1	2	1	0	0	0	2	3	3	2	0	0	2	1	3	1	2	2	2	Bacteria	Firmicutes	Clostridia	Clostridiales			D-methionine-binding lipoprotein MetQ	[P] Inorganic ion transport and metabolism	Probable D-methionine-binding lipoprotein MetQ		D-methionine transport system substrate-binding protein		K02073
189:C52P6ACXX:2:1108:13638:47398_1_163_+	1	0	0	3	0	0	0	0	0	1	0	0	0	0	1	0	1	0	1	2	0	0	0	1	1	0	0	2	1	1	0	Bacteria	Firmicutes	Clostridia	Clostridiales			30S ribosomal protein S13	[J] Translation, ribosomal structure and biogenesis	30S ribosomal protein S13	Ribosomal protein S13, bacterial-type	small subunit ribosomal protein S13	IPR019980	K02952
189:C52P6ACXX:2:1108:13712:31442_1_100_-	0	0	0	0	0	0	0	0	0	0	0	0	0	0	0	0	0	0	2	0	0	0	0	0	0	0	0	0	0	0	0	Bacteria	Firmicutes	Clostridia	Clostridiales				[G] Carbohydrate transport and metabolism
189:C52P6ACXX:2:1108:13785:33244_1_138_-	0	0	0	0	0	0	0	0	0	0	0	0	0	0	0	0	0	0	1	0	1	0	1	1	1	0	1	0	0	0	0	Bacteria							[P] Inorganic ion transport and metabolism
189:C52P6ACXX:2:1108:13834:99484_1_169_-	0	1	0	0	0	0	1	0	0	0	0	0	0	1	1	0	0	0	1	0	1	0	0	0	1	0	1	1	0	1	0	Bacteria	Firmicutes					Urocanate hydratase	[E] Amino acid transport and metabolism		Urocanase		IPR023637
189:C52P6ACXX:2:1108:13900:52326_1_165_+	1	1	0	1	0	0	0	0	1	0	0	0	0	1	1	0	0	0	0	1	1	0	0	0	0	0	0	0	1	0	1	Bacteria	Firmicutes					50S ribosomal protein L10	[J] Translation, ribosomal structure and biogenesis	50S ribosomal protein L10	Ribosomal protein L10	large subunit ribosomal protein L10	IPR022973	K02864
189:C52P6ACXX:2:1108:13949:11330_1_159_+	0	0	0	0	0	0	0	0	0	0	0	0	0	0	0	0	3	0	0	0	0	0	0	0	0	0	0	0	0	0	0
189:C52P6ACXX:2:1108:13960:71807_1_152_-	0	0	0	0	0	0	1	0	0	0	0	0	0	0	0	0	0	0	0	0	1	0	0	0	0	0	0	0	0	0	0
189:C52P6ACXX:2:1108:14191:57166_1_168_-	0	0	0	0	0	0	0	0	0	0	0	0	0	0	0	0	0	0	0	0	0	1	0	0	0	0	0	0	3	0	0	Bacteria	Firmicutes	Clostridia
189:C52P6ACXX:2:1108:14289:16570_1_167_-	0	0	0	0	0	1	0	0	1	0	0	0	0	1	2	0	0	1	0	0	0	0	0	0	0	0	0	0	0	0	0
189:C52P6ACXX:2:1108:14496:26776_1_164_-	2	1	1	1	1	1	1	1	0	0	1	0	1	2	1	1	0	0	2	2	3	2	1	1	1	1	3	2	2	1	2	Bacteria	Firmicutes	Clostridia	Clostridiales	Oscillospiraceae	Oscillibacter	Butyryl-CoA dehydrogenase	[I] Lipid transport and metabolism	Acyl-CoA dehydrogenase, short-chain specific		butyryl-CoA dehydrogenase		K00248	1.3.8.1
189:C52P6ACXX:2:1108:14536:49567_1_169_-	1	0	2	0	0	0	0	0	0	0	0	0	0	0	1	0	0	0	0	0	0	0	0	0	0	0	0	0	0	0	0	Bacteria	Firmicutes					Pyruvate-flavodoxin oxidoreductase	[C] Energy production and conversion	Probable pyruvate-flavodoxin oxidoreductase	Pyruvate-flavodoxin oxidoreductase	pyruvate-ferredoxin/flavodoxin oxidoreductase	IPR011895	K03737	1.2.7.-
189:C52P6ACXX:2:1108:14547:75461_1_117_-	0	0	1	0	0	0	0	0	0	0	0	0	0	0	0	0	0	0	0	0	0	0	0	0	1	0	0	1	0	0	0	Bacteria	Firmicutes	Clostridia	Clostridiales	Lachnospiraceae		Flagellin	[N] Cell motility		Flagellin		IPR001492
189:C52P6ACXX:2:1108:14753:40632_1_161_+	2	2	0	0	0	0	2	0	2	0	2	0	0	2	2	0	2	0	0	0	1	2	1	0	0	0	2	2	0	0	0
189:C52P6ACXX:2:1108:14804:76527_1_114_-	1	2	3	1	1	0	1	1	2	1	1	0	1	0	2	0	2	1	0	0	0	0	0	0	0	0	0	0	0	0	0
189:C52P6ACXX:2:1108:14962:95563_1_144_+	0	0	0	0	0	0	0	0	0	1	0	0	1	0	0	0	0	0	0	0	0	2	0	0	0	0	1	0	0	0	0
189:C52P6ACXX:2:1108:15126:68645_1_150_-	0	0	0	0	0	0	0	0	0	0	0	0	0	1	0	0	0	0	0	0	0	0	0	0	0	0	1	0	0	0	0	Bacteria	Firmicutes	Clostridia	Clostridiales			Galactose/methyl galactoside import ATP-binding protein MglA	[P] Inorganic ion transport and metabolism	Putative ribose/galactose/methyl galactoside import ATP-binding protein	ABC transporter, galactose import, MglA	ribose transport system ATP-binding protein	IPR015862	K10441	3.6.3.17
189:C52P6ACXX:2:1108:15176:11602_11_110_-	1	1	1	1	0	0	1	1	1	0	0	1	1	0	1	0	1	0	0	0	0	0	0	0	0	0	0	0	0	0	0	Bacteria	Proteobacteria	Epsilonproteobacteria	Campylobacterales	Helicobacteraceae	Helicobacter		[M] Cell wall/membrane/envelope biogenesis
189:C52P6ACXX:2:1108:15236:17155_1_161_+	0	0	0	0	0	0	0	0	0	0	0	0	0	0	0	0	0	0	0	0	0	0	0	1	0	0	0	0	0	0	0	Bacteria	Bacteroidetes	Bacteroidia	Bacteroidales
189:C52P6ACXX:2:1108:15485:5355_1_108_-	0	0	0	0	0	0	0	0	0	0	0	0	0	0	0	0	0	0	1	1	0	0	0	0	0	0	0	0	0	0	0
189:C52P6ACXX:2:1108:15809:18153_1_169_+	1	1	1	1	0	0	1	1	1	0	0	0	1	1	1	0	0	0	3	1	2	1	1	0	1	0	3	1	1	1	2	Bacteria	Firmicutes	Negativicutes	Selenomonadales	Sporomusaceae	Acetonema	Formate--tetrahydrofolate ligase	[F] Nucleotide transport and metabolism	Formate--tetrahydrofolate ligase	Formate-tetrahydrofolate ligase, FTHFS	formate--tetrahydrofolate ligase	IPR000559	K01938	6.3.4.3
189:C52P6ACXX:2:1108:15949:43496_1_156_+	0	0	0	0	0	0	0	0	0	0	0	0	0	0	0	0	0	0	1	0	1	0	0	0	0	0	0	1	0	0	0	Bacteria	Firmicutes	Clostridia	Clostridiales	Ruminococcaceae	Anaerotruncus	30S ribosomal protein S3	[J] Translation, ribosomal structure and biogenesis	30S ribosomal protein S3	Ribosomal protein S3, bacterial	small subunit ribosomal protein S3	IPR005704	K02982
189:C52P6ACXX:2:1108:16036:74897_1_120_+	0	0	0	0	0	0	0	0	0	0	0	0	0	0	0	0	0	0	0	1	0	1	0	1	0	0	0	0	2	1	0	Bacteria	Firmicutes	Clostridia	Clostridiales			Formate--tetrahydrofolate ligase	[F] Nucleotide transport and metabolism	Formate--tetrahydrofolate ligase	Formate-tetrahydrofolate ligase, FTHFS	formate--tetrahydrofolate ligase	IPR000559	K01938	6.3.4.3
189:C52P6ACXX:2:1108:16173:73736_1_135_-	0	0	0	0	0	0	0	0	0	0	0	0	0	1	0	0	0	0	1	0	0	0	0	0	0	0	0	0	0	0	0	Bacteria							[M] Cell wall/membrane/envelope biogenesis
189:C52P6ACXX:2:1108:16344:6165_1_114_+	0	0	0	0	0	0	0	0	1	0	0	0	0	0	0	0	0	0	1	0	0	0	0	0	0	0	1	0	0	0	0	Bacteria	Firmicutes	Clostridia	Clostridiales			Pyruvate, phosphate dikinase	[G] Carbohydrate transport and metabolism	Pyruvate, phosphate dikinase	Pyruvate, phosphate dikinase		IPR010121		2.7.9.1
189:C52P6ACXX:2:1108:16501:79778_1_114_+	0	1	2	0	0	0	0	0	0	0	0	0	0	0	0	0	0	0	1	1	0	0	0	0	0	0	0	0	0	0	0	Bacteria	Firmicutes	Clostridia	Clostridiales	Ruminococcaceae			[G] Carbohydrate transport and metabolism
189:C52P6ACXX:2:1108:16852:18604_1_164_-	0	0	0	0	0	0	0	0	0	0	0	0	0	0	0	0	0	0	0	0	0	0	0	0	0	0	1	0	0	0	0	Bacteria	Firmicutes	Clostridia	Clostridiales	Clostridiaceae	Clostridium
189:C52P6ACXX:2:1108:16852:69700_1_145_-	0	0	0	0	0	0	0	0	1	0	0	0	0	0	0	0	0	0	1	0	0	0	0	0	0	0	0	0	0	0	0	Bacteria	Firmicutes	Clostridia	Clostridiales	Oscillospiraceae	Oscillibacter
189:C52P6ACXX:2:1108:1687:53788_1_150_-	2	0	0	2	1	0	0	0	0	2	0	1	2	0	0	1	0	1	0	2	4	2	0	0	2	2	2	1	3	0	1	Bacteria	Firmicutes						[G] Carbohydrate transport and metabolism
189:C52P6ACXX:2:1108:17036:82563_1_168_-	0	0	1	0	0	0	0	1	0	0	0	0	0	0	0	0	0	0	0	0	0	0	0	0	0	0	0	0	0	0	0	Bacteria						Pyruvate-flavodoxin oxidoreductase	[C] Energy production and conversion		Pyruvate-flavodoxin oxidoreductase		IPR011895
189:C52P6ACXX:2:1108:1727:2523_1_149_-	0	0	0	0	0	0	0	0	0	0	0	0	0	2	0	0	0	0	0	0	0	0	0	0	0	0	0	0	0	0	0	Bacteria	Firmicutes	Clostridia	Clostridiales			Peptide/nickel binding protein, MppA-type	[E] Amino acid transport and metabolism		Peptide/nickel binding protein, MppA-type		IPR030678
189:C52P6ACXX:2:1108:1736:59557_1_158_+	1	1	2	0	0	0	0	2	2	0	0	0	0	2	2	0	0	0	2	0	1	0	0	0	2	0	0	0	0	2	0	Bacteria
189:C52P6ACXX:2:1108:17461:45488_1_170_-	0	0	0	0	0	0	0	0	0	0	0	0	0	0	0	0	0	0	1	0	0	0	0	0	0	0	0	0	0	1	1	Bacteria	Firmicutes	Clostridia
189:C52P6ACXX:2:1108:17547:97706_1_129_-	0	0	0	0	0	0	0	0	0	0	0	0	0	0	0	0	0	0	0	0	0	1	1	0	0	0	0	0	0	1	0	Bacteria	Firmicutes	Bacilli	Lactobacillales	Lactobacillaceae	Lactobacillus	Trigger factor	[O] Posttranslational modification, protein turnover, chaperones	Trigger factor	Trigger factor	trigger factor	IPR005215	K03545	5.2.1.8
189:C52P6ACXX:2:1108:17618:73387_1_168_+	0	0	0	0	0	2	0	0	0	0	0	0	0	0	0	0	0	0	0	0	0	0	0	0	0	0	0	0	0	0	0	Bacteria	Firmicutes	Clostridia	Clostridiales	Lachnospiraceae
189:C52P6ACXX:2:1108:17664:23535_1_148_+	0	0	0	0	0	0	0	0	0	0	0	0	0	0	0	0	0	0	0	0	0	0	0	1	0	0	0	0	0	0	0	Bacteria	Firmicutes
189:C52P6ACXX:2:1108:18205:22507_1_152_+	0	0	0	0	0	0	0	0	0	0	0	0	0	1	0	0	0	0	0	0	0	0	0	0	0	0	0	0	0	0	0	Bacteria	Firmicutes	Clostridia	Clostridiales			Aldehyde-alcohol dehydrogenase	[C] Energy production and conversion	Aldehyde-alcohol dehydrogenase	Bifunctional aldehyde-alcohol dehydrogenase	acetaldehyde dehydrogenase / alcohol dehydrogenase	IPR012079	K04072	1.1.1.1
189:C52P6ACXX:2:1108:18240:79494_1_167_+	0	1	0	0	0	0	1	0	0	0	0	0	0	0	0	0	0	0	0	0	0	0	0	0	0	0	0	0	0	0	0
189:C52P6ACXX:2:1108:18306:35342_1_167_-	0	0	0	0	0	0	0	0	0	0	0	0	0	0	0	0	0	0	0	0	0	0	0	0	0	0	1	0	0	0	0	Bacteria	Firmicutes	Clostridia	Clostridiales	Lachnospiraceae	Coprococcus		[M] Cell wall/membrane/envelope biogenesis
189:C52P6ACXX:2:1108:18405:46401_1_144_+	1	0	0	0	0	0	0	0	1	0	0	1	0	0	1	1	0	1	1	1	0	2	3	0	1	1	0	2	1	1	1	Bacteria						Pyruvate, phosphate dikinase	[G] Carbohydrate transport and metabolism	Pyruvate, phosphate dikinase	Pyruvate, phosphate dikinase		IPR010121		2.7.9.1
189:C52P6ACXX:2:1108:18423:81250_1_100_+	0	0	0	0	0	0	0	0	0	0	0	0	0	0	0	0	0	0	1	0	1	0	0	0	0	0	2	0	0	0	0	Bacteria	Firmicutes						[G] Carbohydrate transport and metabolism
189:C52P6ACXX:2:1108:18675:84891_1_159_+	1	1	2	1	1	0	0	1	1	0	0	0	1	1	1	1	0	0	1	1	2	1	0	1	1	0	1	0	0	0	1	Bacteria	Firmicutes					General stress protein 16U	[T] Signal transduction mechanisms	General stress protein 16U		tellurium resistance protein TerD		K05795
189:C52P6ACXX:2:1108:18736:89839_1_148_+	0	0	0	0	0	0	0	0	0	0	0	0	0	0	0	0	0	0	0	0	0	0	0	0	0	0	0	0	1	0	0
189:C52P6ACXX:2:1108:18761:89639_1_134_-	0	0	0	0	0	0	0	0	0	0	0	0	0	0	0	0	0	0	0	0	0	0	0	1	0	0	0	0	0	0	0	Bacteria	Proteobacteria	Epsilonproteobacteria	Campylobacterales	Helicobacteraceae	Thiovulum	Inosine-5'-monophosphate dehydrogenase	[F] Nucleotide transport and metabolism	Inosine-5'-monophosphate dehydrogenase	Inosine-5'-monophosphate dehydrogenase	IMP dehydrogenase	IPR005990	K00088	1.1.1.205
189:C52P6ACXX:2:1108:19121:91042_1_145_+	0	0	0	0	0	0	0	0	0	0	0	0	0	0	0	0	0	0	0	0	0	0	0	0	0	0	1	0	0	0	0	Bacteria	Proteobacteria	Deltaproteobacteria	Desulfovibrionales	Desulfovibrionaceae	Desulfovibrio	Elongation factor Tu	[J] Translation, ribosomal structure and biogenesis	Elongation factor Tu	Translation elongation factor EFTu/EF1A, bacterial/organelle	elongation factor Tu	IPR004541	K02358
189:C52P6ACXX:2:1108:19418:28028_44_138_+	0	0	0	0	0	0	0	1	0	2	0	0	0	0	0	0	0	0	0	0	0	0	0	0	0	0	0	0	0	0	0	Bacteria	Bacteroidetes	Bacteroidia	Bacteroidales	Rikenellaceae	Alistipes	50S ribosomal protein L7/L12	[J] Translation, ribosomal structure and biogenesis	50S ribosomal protein L7/L12	Ribosomal protein L7/L12	large subunit ribosomal protein L7/L12	IPR000206	K02935
189:C52P6ACXX:2:1108:19464:63390_1_156_+	2	1	1	1	1	1	1	1	1	1	0	1	1	0	1	1	1	1	1	1	1	1	1	1	1	1	0	1	1	1	1	Bacteria	Firmicutes					Flagellin	[N] Cell motility	Flagellin	Flagellin	flagellin	IPR001492	K02406
189:C52P6ACXX:2:1108:1949:74831_1_100_+	0	0	1	0	0	0	1	0	0	0	0	0	0	1	0	0	0	0	0	0	0	0	0	0	0	0	0	0	0	0	0	Bacteria	Firmicutes					50S ribosomal protein L30	[J] Translation, ribosomal structure and biogenesis		Ribosomal protein L30, bacterial-type		IPR005996
189:C52P6ACXX:2:1108:19682:101406_1_137_-	0	0	0	0	0	0	0	0	0	0	0	0	0	0	0	0	0	0	0	0	0	0	0	0	0	0	1	0	0	0	0
189:C52P6ACXX:2:1108:19896:50999_1_100_-	2	1	0	1	0	0	2	0	0	0	0	0	0	1	0	0	0	0	0	1	1	0	0	0	1	0	0	0	1	0	2
189:C52P6ACXX:2:1108:19914:87787_1_140_-	0	0	0	0	0	0	0	0	0	0	0	0	0	0	0	0	0	0	2	0	0	0	0	0	0	0	0	0	0	0	0	Bacteria	Firmicutes					Aldehyde oxidoreductase	[C] Energy production and conversion	Aldehyde oxidoreductase					1.2.99.7
189:C52P6ACXX:2:1108:20063:2552_1_169_+	0	1	0	0	0	0	0	0	0	0	0	0	0	0	0	0	0	0	0	0	0	0	0	0	0	0	0	0	0	0	0	Bacteria	Proteobacteria	Gammaproteobacteria	Vibrionales	Vibrionaceae		Branched-chain-amino-acid aminotransferase	[E] Amino acid transport and metabolism	Branched-chain-amino-acid aminotransferase 2		branched-chain amino acid aminotransferase		K00826	2.6.1.42
189:C52P6ACXX:2:1108:20277:31817_1_170_-	0	0	0	0	2	0	0	0	0	0	0	0	0	0	0	0	0	0	0	0	0	0	0	1	1	2	0	1	0	0	1
189:C52P6ACXX:2:1108:20493:39264_1_162_-	0	1	0	0	1	0	0	0	0	0	0	1	0	0	0	0	0	0	0	0	0	0	0	0	0	0	0	0	0	0	0	Bacteria	Bacteroidetes	Bacteroidia	Bacteroidales	Bacteroidaceae	Bacteroides
189:C52P6ACXX:2:1108:20570:44369_1_110_+	0	0	0	0	0	0	0	0	0	0	0	0	0	0	0	0	0	0	0	0	0	0	1	0	0	0	0	0	0	0	0
189:C52P6ACXX:2:1108:2065:81288_1_119_+	0	2	0	2	1	0	0	1	1	1	1	0	1	0	1	0	0	0	0	0	0	1	1	0	0	0	1	0	0	0	0
189:C52P6ACXX:2:1108:20771:22946_1_148_+	0	0	0	0	0	0	0	0	0	0	0	0	0	0	0	0	0	0	0	0	0	0	0	0	1	0	0	0	0	0	0
189:C52P6ACXX:2:1108:20818:93523_1_161_+	0	0	0	0	0	0	0	0	0	0	0	0	0	0	0	0	0	0	0	0	0	0	0	0	1	0	1	0	0	0	0	Bacteria	Bacteroidetes	Bacteroidia	Bacteroidales	Prevotellaceae	Prevotella		[O] Posttranslational modification, protein turnover, chaperones
189:C52P6ACXX:2:1108:21372:60837_1_112_+	0	0	0	0	0	0	0	0	0	0	0	0	0	0	0	0	0	0	0	0	0	0	0	0	0	1	0	0	0	0	0
189:C52P6ACXX:2:1108:2337:24180_1_165_-	0	0	0	0	0	0	0	0	0	0	0	0	0	0	0	0	0	0	0	1	0	0	0	0	0	0	0	0	0	0	0
189:C52P6ACXX:2:1108:2420:73153_1_104_-	0	0	0	0	0	0	0	0	0	0	0	0	0	0	0	0	0	0	2	0	0	0	0	0	0	0	0	0	0	0	0
189:C52P6ACXX:2:1108:2469:28167_1_100_+	1	2	1	1	0	1	1	1	1	0	0	0	0	1	1	0	0	0	1	1	1	1	0	0	0	0	1	0	1	0	0	Bacteria	Firmicutes	Clostridia	Clostridiales			50S ribosomal protein L4	[J] Translation, ribosomal structure and biogenesis	50S ribosomal protein L4	50S ribosomal protein uL4	large subunit ribosomal protein L4	IPR013005	K02926
189:C52P6ACXX:2:1108:2661:54453_1_99_+	0	0	0	0	0	0	0	0	0	0	0	0	0	0	0	0	0	0	0	0	0	0	0	0	1	0	0	0	0	0	0
189:C52P6ACXX:2:1108:2861:71661_1_110_+	0	0	0	0	0	0	0	0	0	0	0	0	0	0	0	0	0	0	0	0	0	0	0	0	0	0	1	0	0	0	0	Bacteria	Firmicutes	Clostridia	Clostridiales			L-fucose isomerase	[G] Carbohydrate transport and metabolism	L-fucose isomerase	L-fucose isomerase	L-fucose/D-arabinose isomerase	IPR005763	K01818	5.3.1.25
189:C52P6ACXX:2:1108:3145:28145_1_166_-	0	0	0	0	0	0	0	0	0	0	0	0	0	1	0	0	0	0	0	0	0	0	0	0	0	0	0	0	0	0	0
189:C52P6ACXX:2:1108:3497:54941_1_118_+	0	0	0	0	0	0	0	0	0	0	0	0	0	0	1	0	0	0	0	0	0	0	0	0	0	0	0	0	0	0	0
189:C52P6ACXX:2:1108:3553:55845_1_158_+	3	2	1	2	1	2	1	1	2	1	1	1	1	2	1	1	1	0	3	3	4	2	1	4	2	2	3	4	3	3	1	Bacteria	Firmicutes					Pyruvate-flavodoxin oxidoreductase	[C] Energy production and conversion	Pyruvate-flavodoxin oxidoreductase	Pyruvate-flavodoxin oxidoreductase		IPR011895		1.2.7.-
189:C52P6ACXX:2:1108:3607:19349_1_88_-	0	0	0	0	1	0	0	0	0	0	0	0	1	1	0	0	0	0	0	0	0	0	1	0	0	0	0	0	0	0	0	Bacteria	Firmicutes						[O] Posttranslational modification, protein turnover, chaperones
189:C52P6ACXX:2:1108:3617:68542_1_147_+	0	0	0	0	0	0	0	0	0	0	0	0	0	0	0	0	0	0	0	0	0	0	0	0	0	0	1	0	0	0	0
189:C52P6ACXX:2:1108:3664:17002_1_152_-	0	0	0	0	0	0	0	0	0	0	0	0	0	0	0	0	0	0	0	0	0	0	0	0	0	0	0	1	1	0	0	Bacteria	Bacteroidetes	Bacteroidia	Bacteroidales			Altronate oxidoreductase	[G] Carbohydrate transport and metabolism		Altronate oxidoreductase		IPR023668
189:C52P6ACXX:2:1108:3935:92253_1_136_+	0	0	0	0	0	0	0	0	0	0	0	0	0	0	0	0	0	0	0	1	0	0	0	0	0	0	2	0	0	0	0	Bacteria	Firmicutes					Polyribonucleotide nucleotidyltransferase	[J] Translation, ribosomal structure and biogenesis	Polyribonucleotide nucleotidyltransferase		polyribonucleotide nucleotidyltransferase		K00962	2.7.7.8
189:C52P6ACXX:2:1108:4036:96196_1_159_-	0	0	1	0	1	0	0	0	0	3	2	0	0	0	0	0	0	1	0	0	0	0	0	0	0	0	0	0	1	0	0
189:C52P6ACXX:2:1108:4355:71577_1_139_-	2	3	2	2	3	2	3	2	2	2	2	1	2	3	4	2	3	2	3	3	4	4	2	1	3	1	3	2	3	3	1	Bacteria						Glyceraldehyde-3-phosphate dehydrogenase	[G] Carbohydrate transport and metabolism	Glyceraldehyde-3-phosphate dehydrogenase	Glyceraldehyde/Erythrose phosphate dehydrogenase family	glyceraldehyde 3-phosphate dehydrogenase	IPR020831	K00134	1.2.1.12
189:C52P6ACXX:2:1108:4930:86118_1_166_-	0	0	0	0	0	0	0	0	0	0	1	1	0	0	0	0	2	0	0	1	0	0	2	1	0	1	0	0	2	1	1
189:C52P6ACXX:2:1108:5134:59145_1_118_+	0	0	0	0	0	0	0	0	0	0	0	0	0	0	0	0	0	0	0	0	0	0	0	0	0	0	1	0	0	0	0
189:C52P6ACXX:2:1108:5313:3256_1_163_-	0	0	1	0	0	0	0	0	1	0	1	0	0	1	0	0	1	0	0	0	1	0	0	0	0	0	0	0	0	0	0	Bacteria	Firmicutes	Clostridia	Clostridiales	Oscillospiraceae	Oscillibacter		[P] Inorganic ion transport and metabolism
189:C52P6ACXX:2:1108:5372:31116_1_157_+	0	3	3	0	1	1	0	2	2	0	0	0	0	0	1	0	1	0	0	1	3	0	0	0	0	0	0	0	0	0	0	Bacteria	Firmicutes	Clostridia	Clostridiales			Elongation factor G	[J] Translation, ribosomal structure and biogenesis	Elongation factor G	Translation elongation factor EFG/EF2	elongation factor G	IPR004540	K02355
189:C52P6ACXX:2:1108:5582:89904_1_138_-	1	0	0	0	0	0	0	0	0	0	0	0	0	1	0	0	1	0	1	1	1	1	0	1	0	0	1	1	1	1	1	Bacteria	Firmicutes						[E] Amino acid transport and metabolism
189:C52P6ACXX:2:1108:6492:100884_1_152_+	0	0	0	0	0	0	0	0	1	0	0	0	0	0	0	0	0	0	0	0	0	0	0	0	0	0	0	0	0	0	0
189:C52P6ACXX:2:1108:6615:67514_1_168_-	1	0	0	0	0	0	0	0	0	0	0	0	0	0	0	0	0	0	0	0	0	0	0	0	0	0	0	0	0	0	0	Bacteria	Firmicutes					5'-Nucleotidase/apyrase	[F] Nucleotide transport and metabolism		5'-Nucleotidase/apyrase		IPR006179
189:C52P6ACXX:2:1108:6697:15064_1_163_+	0	0	0	1	0	0	0	0	0	0	0	0	0	0	1	0	0	0	1	0	0	1	0	0	0	0	0	0	0	0	0	Bacteria	Proteobacteria	Deltaproteobacteria	Desulfovibrionales			60 kDa chaperonin	[O] Posttranslational modification, protein turnover, chaperones	60 kDa chaperonin		chaperonin GroEL		K04077
189:C52P6ACXX:2:1108:6841:54397_1_108_+	0	0	0	0	0	0	0	0	0	0	0	0	0	0	0	0	0	0	1	0	0	0	0	0	0	0	0	0	0	0	0	Bacteria	Firmicutes	Clostridia
189:C52P6ACXX:2:1108:6864:28971_1_133_-	0	1	0	0	0	0	0	0	0	0	0	0	0	0	0	0	0	0	0	0	0	0	0	0	0	0	0	0	0	0	0
189:C52P6ACXX:2:1108:7093:60226_1_145_-	0	0	0	0	0	0	0	0	0	0	0	0	0	0	0	0	0	0	0	0	0	0	0	0	0	0	0	0	1	0	0	Bacteria	Firmicutes	Clostridia	Clostridiales			Proline--tRNA ligase	[J] Translation, ribosomal structure and biogenesis	Proline--tRNA ligase	Proline-tRNA ligase, class IIa, archaeal-type	prolyl-tRNA synthetase	IPR004499	K01881	6.1.1.15
189:C52P6ACXX:2:1108:7257:81602_1_153_+	1	0	0	0	0	0	0	0	1	0	0	0	1	1	0	0	0	0	2	1	1	0	0	0	0	1	0	0	1	0	0	Bacteria	Firmicutes	Clostridia	Clostridiales	Lachnospiraceae		Triosephosphate isomerase	[G] Carbohydrate transport and metabolism	Triosephosphate isomerase	Triosephosphate isomerase, bacterial/eukaryotic	triosephosphate isomerase (TIM)	IPR022896	K01803	5.3.1.1
189:C52P6ACXX:2:1108:7303:12611_1_147_-	0	1	0	0	0	0	0	0	0	0	0	0	0	0	0	0	0	0	1	1	1	0	0	1	0	0	1	0	1	0	0	Bacteria	Firmicutes					Aldehyde-alcohol dehydrogenase	[C] Energy production and conversion		Bifunctional aldehyde-alcohol dehydrogenase		IPR012079
189:C52P6ACXX:2:1108:7391:96714_33_159_-	0	0	1	0	0	0	0	0	0	0	0	0	0	0	0	0	0	0	1	0	0	0	0	0	0	0	0	0	0	0	0
189:C52P6ACXX:2:1108:7757:55983_1_135_-	0	0	0	0	0	0	0	0	0	0	0	0	0	0	0	0	0	0	1	0	0	0	0	0	0	0	0	0	2	0	0	Bacteria	Firmicutes	Clostridia				Acetate CoA-transferase	[I] Lipid transport and metabolism	Acetate CoA-transferase YdiF	3-oxoacid CoA-transferase	acetate CoA-transferase	IPR014388	K19709	2.8.3.8
189:C52P6ACXX:2:1108:7872:92572_1_170_+	0	0	0	0	0	0	0	0	0	0	0	0	0	0	0	0	0	0	0	0	0	0	0	0	0	0	0	0	1	0	0	Bacteria	Firmicutes	Clostridia	Clostridiales	Oscillospiraceae	Oscillibacter	D-threitol-binding protein		D-threitol-binding protein		ribose transport system substrate-binding protein		K10439
189:C52P6ACXX:2:1108:8141:82072_1_162_-	0	2	0	1	1	0	2	1	1	0	0	0	0	0	0	0	1	0	0	0	0	0	0	0	0	0	0	0	0	0	0	Bacteria	Firmicutes	Clostridia	Clostridiales			Phosphoenolpyruvate carboxykinase	[C] Energy production and conversion	Phosphoenolpyruvate carboxykinase	Phosphoenolpyruvate carboxykinase, GTP-utilising	phosphoenolpyruvate carboxykinase (GTP)	IPR008209	K01596	4.1.1.32
189:C52P6ACXX:2:1108:8149:60957_1_110_+	0	0	0	0	0	0	0	0	0	0	0	0	1	1	0	0	0	0	0	0	0	0	0	0	0	0	0	1	0	0	0	Bacteria	Firmicutes					50S ribosomal protein L17	[J] Translation, ribosomal structure and biogenesis	50S ribosomal protein L17	Ribosomal protein L17	large subunit ribosomal protein L17	IPR000456	K02879
189:C52P6ACXX:2:1108:8195:65712_1_108_+	0	0	0	0	0	0	0	0	0	0	0	0	0	0	0	0	0	0	0	1	0	0	0	0	0	0	0	0	0	0	1	Bacteria	Spirochaetes	Spirochaetia	Spirochaetales	Spirochaetaceae	Treponema
189:C52P6ACXX:2:1108:8533:86831_1_154_+	1	0	0	0	0	0	0	0	0	0	1	0	0	0	0	0	0	0	0	0	0	0	0	0	0	0	0	0	0	0	0
189:C52P6ACXX:2:1108:8546:26135_1_168_+	0	0	0	0	0	0	0	0	0	0	0	0	0	0	0	0	0	0	1	1	1	1	0	0	0	0	1	0	0	0	0	Bacteria	Firmicutes						[C] Energy production and conversion
189:C52P6ACXX:2:1108:8617:92253_1_107_+	0	0	0	1	0	0	0	0	0	0	0	0	0	0	0	0	0	0	0	0	1	0	0	0	0	0	0	0	1	0	0
189:C52P6ACXX:2:1108:8661:65647_1_167_+	0	0	0	0	0	0	0	0	0	0	0	0	0	0	0	0	0	0	0	1	0	0	0	0	0	0	0	0	0	0	0	Bacteria	Firmicutes	Clostridia	Clostridiales	Lachnospiraceae	Roseburia	Acetolactate synthase	[E] Amino acid transport and metabolism	Acetolactate synthase	Acetolactate synthase, large subunit, biosynthetic		IPR012846		2.2.1.6
189:C52P6ACXX:2:1108:8677:44909_1_127_+	0	0	0	0	0	0	0	0	0	0	0	1	0	0	0	0	0	1	0	0	0	0	0	0	0	0	0	0	0	0	0
189:C52P6ACXX:2:1108:8844:93939_1_155_+	0	0	0	0	0	0	1	0	0	0	0	0	0	0	0	1	0	0	0	0	0	0	0	0	0	0	0	0	0	0	0	Bacteria	Firmicutes	Clostridia	Clostridiales				[E] Amino acid transport and metabolism
189:C52P6ACXX:2:1108:8994:27191_1_169_+	1	1	1	1	1	0	1	1	1	1	1	1	1	1	1	0	1	1	1	0	1	1	1	1	0	1	1	0	1	0	0	Bacteria	Firmicutes	Clostridia	Clostridiales	Eubacteriaceae	Eubacterium	Reverse rubrerythrin	[C] Energy production and conversion	Reverse rubrerythrin-1					1.11.1.1
189:C52P6ACXX:2:1108:9338:82444_1_157_-	0	0	0	0	0	0	0	1	0	0	0	0	0	0	0	0	0	0	0	0	0	0	0	0	0	0	0	0	0	0	0	Bacteria	Firmicutes	Clostridia	Clostridiales	Eubacteriaceae	Eubacterium
189:C52P6ACXX:2:1108:9378:78784_1_164_+	0	0	0	0	0	1	0	0	1	1	1	0	0	0	0	0	1	1	0	0	0	1	0	0	0	1	1	0	0	1	0	Bacteria	Bacteroidetes	Bacteroidia	Bacteroidales
189:C52P6ACXX:2:1108:9401:65581_1_115_+	0	0	1	0	0	0	0	0	0	0	0	0	0	0	0	0	0	0	0	0	1	1	0	0	0	0	0	1	0	1	0	Bacteria	Proteobacteria
189:C52P6ACXX:2:1108:9413:74045_1_137_-	0	0	0	0	1	0	0	0	0	0	0	0	0	0	0	0	0	0	0	0	0	0	0	0	0	0	0	0	0	0	0	Bacteria	Firmicutes	Clostridia	Clostridiales			Transcription regulator PrtN	[K] Transcription		Transcription regulator PrtN		IPR020518
189:C52P6ACXX:2:1108:9562:60427_1_158_-	0	0	0	0	0	0	0	0	1	0	0	0	0	1	0	0	0	0	0	0	0	0	0	0	0	0	0	0	0	0	0	Bacteria	Firmicutes	Clostridia	Clostridiales			Pyruvate, phosphate dikinase	[G] Carbohydrate transport and metabolism	Pyruvate, phosphate dikinase	Pyruvate, phosphate dikinase		IPR010121		2.7.9.1
189:C52P6ACXX:2:1108:9768:63550_1_166_-	0	0	0	0	0	0	0	0	0	0	0	0	0	0	0	0	0	0	0	0	0	0	0	0	1	0	0	0	1	0	1	Bacteria	Firmicutes
189:C52P6ACXX:2:1109:10204:58223_1_128_-	1	1	0	0	0	0	0	0	1	0	0	0	1	1	0	0	0	0	1	1	1	0	0	0	0	0	0	0	0	0	0	Bacteria	Firmicutes					60 kDa chaperonin	[O] Posttranslational modification, protein turnover, chaperones	60 kDa chaperonin		chaperonin GroEL		K04077
189:C52P6ACXX:2:1109:10499:60159_1_160_+	0	0	0	0	0	0	0	0	0	0	0	0	0	0	0	0	0	1	0	0	0	0	0	0	0	0	0	0	0	0	0
189:C52P6ACXX:2:1109:10631:84366_1_159_+	0	0	0	0	0	0	0	0	0	0	0	0	0	0	0	0	0	0	0	0	1	0	0	0	0	0	0	0	0	0	0
189:C52P6ACXX:2:1109:10796:92461_1_169_-	0	0	0	0	0	0	0	0	0	0	0	0	0	0	0	0	0	0	0	0	0	0	0	0	0	0	1	0	1	0	0	Bacteria	Firmicutes	Clostridia	Clostridiales	Oscillospiraceae	Oscillibacter
189:C52P6ACXX:2:1109:11121:26738_1_100_+	0	0	0	0	0	0	0	0	0	0	0	0	0	0	0	0	0	0	0	0	0	0	0	0	0	0	0	0	0	1	0
189:C52P6ACXX:2:1109:11170:39674_1_104_-	0	0	0	0	0	0	0	0	0	0	0	0	0	0	0	0	0	0	0	0	1	0	0	0	0	0	0	0	0	0	1	Bacteria	Firmicutes						[E] Amino acid transport and metabolism
189:C52P6ACXX:2:1109:11211:79404_1_120_+	0	0	0	0	0	0	0	0	0	0	0	0	0	0	0	0	0	0	0	0	1	0	0	0	0	0	0	0	0	0	0	Bacteria	Firmicutes	Clostridia	Clostridiales	Lachnospiraceae		Elongation factor G	[J] Translation, ribosomal structure and biogenesis		Translation elongation factor EFG/EF2		IPR004540
189:C52P6ACXX:2:1109:11351:73112_1_129_-	0	0	0	0	0	0	0	0	0	0	0	0	0	0	0	0	0	0	0	0	0	0	0	0	1	0	0	1	0	0	0	Bacteria	Firmicutes	Clostridia	Clostridiales	Eubacteriaceae	Eubacterium
189:C52P6ACXX:2:1109:11396:54930_1_170_-	0	0	0	0	0	0	1	0	0	0	0	0	0	0	0	0	0	0	0	0	0	0	0	0	0	0	0	0	0	0	0	Bacteria	Firmicutes	Clostridia	Clostridiales	Ruminococcaceae		Phosphoserine aminotransferase	[E] Amino acid transport and metabolism	Phosphoserine aminotransferase	Phosphoserine aminotransferase	phosphoserine aminotransferase	IPR022278	K00831	2.6.1.52
189:C52P6ACXX:2:1109:11543:78859_1_117_-	0	0	0	1	1	0	0	0	0	0	0	0	0	0	0	0	0	0	0	0	1	1	0	0	0	0	0	1	0	0	0
189:C52P6ACXX:2:1109:11681:47501_1_164_-	0	0	0	0	0	0	0	0	0	0	0	0	0	0	0	0	0	0	3	0	0	0	0	0	0	0	1	0	0	0	0	Bacteria						Formate--tetrahydrofolate ligase	[F] Nucleotide transport and metabolism	Formate--tetrahydrofolate ligase	Formate-tetrahydrofolate ligase, FTHFS	formate--tetrahydrofolate ligase	IPR000559	K01938	6.3.4.3
189:C52P6ACXX:2:1109:11804:98155_1_141_+	0	1	0	0	0	0	0	0	0	0	0	0	0	1	1	0	0	0	1	0	1	1	1	0	0	0	0	0	1	0	0	Bacteria	Firmicutes	Clostridia				Short-chain-enoyl-CoA hydratase	[I] Lipid transport and metabolism	Short-chain-enoyl-CoA hydratase	Crotonase superfamily	enoyl-CoA hydratase	IPR001753	K01715	4.2.1.150
189:C52P6ACXX:2:1109:12208:54921_1_147_-	0	0	0	0	0	0	0	0	0	0	0	0	0	1	0	0	0	0	0	0	0	0	0	0	0	0	0	0	0	0	0
189:C52P6ACXX:2:1109:12413:73868_1_170_+	1	0	0	0	0	0	0	0	0	0	0	0	0	1	0	0	0	0	0	0	0	0	0	0	0	0	0	0	0	0	0	Bacteria	Firmicutes					Acetyl-CoA acetyltransferase	[I] Lipid transport and metabolism	Acetyl-CoA acetyltransferase	Thiolase	acetyl-CoA C-acetyltransferase	IPR002155	K00626	2.3.1.9
189:C52P6ACXX:2:1109:12507:37653_1_109_+	0	1	0	0	0	0	0	0	0	0	0	0	0	1	0	0	0	0	0	0	0	0	0	0	0	0	0	0	0	0	0	Bacteria	Firmicutes					50S ribosomal protein L6	[J] Translation, ribosomal structure and biogenesis		Ribosomal protein L6, bacterial-type		IPR019906
189:C52P6ACXX:2:1109:12682:85152_1_152_+	1	0	1	0	0	1	1	1	1	0	0	1	1	1	1	0	0	0	1	0	2	1	1	0	0	0	1	0	1	0	1	Bacteria	Firmicutes	Clostridia	Clostridiales	Clostridiaceae	Butyricicoccus
189:C52P6ACXX:2:1109:13170:83879_1_151_+	0	1	0	0	0	0	0	0	0	0	0	0	0	0	0	0	0	0	0	0	0	0	0	0	0	0	0	0	0	0	0	Bacteria	Firmicutes	Clostridia	Clostridiales			Acetate kinase	[C] Energy production and conversion	Acetate kinase	Acetate/Proprionate kinase	acetate kinase	IPR004372	K00925	2.7.2.1
189:C52P6ACXX:2:1109:13419:15239_1_170_+	0	0	0	0	0	0	0	0	0	0	0	0	0	0	0	1	1	0	0	0	0	1	1	0	1	1	0	0	0	0	0	Bacteria	Bacteroidetes	Bacteroidia	Bacteroidales				[P] Inorganic ion transport and metabolism
189:C52P6ACXX:2:1109:13494:53849_1_147_-	1	1	0	1	0	1	1	0	1	0	0	0	1	0	1	0	0	0	0	0	0	0	0	0	0	0	0	0	0	0	0	Bacteria	Firmicutes	Clostridia	Clostridiales			Flagellin	[N] Cell motility		Flagellin		IPR001492
189:C52P6ACXX:2:1109:13587:61856_1_166_-	0	1	0	0	0	0	0	0	0	0	0	0	0	0	0	0	0	0	1	0	1	0	0	0	0	0	1	0	0	0	1	Bacteria	Firmicutes	Clostridia	Clostridiales	Clostridiaceae	Clostridium		[E] Amino acid transport and metabolism
189:C52P6ACXX:2:1109:14030:70299_1_126_+	0	0	0	0	0	0	0	0	0	0	0	0	0	0	0	0	0	0	0	0	0	0	1	0	1	2	0	0	1	0	1	Bacteria						Enolase	[G] Carbohydrate transport and metabolism	Enolase	Enolase	enolase	IPR000941	K01689	4.2.1.11
189:C52P6ACXX:2:1109:14179:30444_1_170_-	0	0	0	0	0	1	0	0	0	0	0	0	0	0	0	0	0	0	0	0	0	0	0	1	0	0	0	0	0	0	0	Bacteria	Bacteroidetes	Bacteroidia	Bacteroidales
189:C52P6ACXX:2:1109:14252:46146_1_168_-	0	0	0	0	0	0	0	0	0	0	0	0	0	0	0	0	0	0	1	0	0	0	0	0	0	0	0	0	0	0	0	Bacteria	Firmicutes	Clostridia	Clostridiales	Lachnospiraceae		Carbon monoxide dehydrogenase/acetyl-CoA synthase	[C] Energy production and conversion	Carbon monoxide dehydrogenase/acetyl-CoA synthase subunit alpha	CO dehydrogenase/acetyl-CoA synthase complex beta subunit		IPR004461		2.3.1.169
189:C52P6ACXX:2:1109:14607:50777_1_156_+	0	0	0	0	0	0	1	0	0	0	0	0	0	0	0	0	0	0	0	1	0	0	0	0	0	0	0	0	0	0	0	Bacteria	Proteobacteria	Epsilonproteobacteria	Campylobacterales	Helicobacteraceae	Helicobacter	Aconitate hydratase	[C] Energy production and conversion	Aconitate hydratase B		aconitate hydratase 2 / 2-methylisocitrate dehydratase		K01682	4.2.1.3
189:C52P6ACXX:2:1109:14625:58783_1_116_+	0	0	0	0	0	0	1	0	0	0	0	0	0	0	0	0	0	0	0	1	0	0	0	0	0	0	0	0	0	0	0	Bacteria	Proteobacteria	Epsilonproteobacteria	Campylobacterales	Helicobacteraceae	Helicobacter	Acetate kinase	[C] Energy production and conversion	Acetate kinase	Acetate/Proprionate kinase	acetate kinase	IPR004372	K00925	2.7.2.1
189:C52P6ACXX:2:1109:14980:70696_1_163_-	0	0	0	0	0	0	0	0	0	0	0	0	1	0	0	0	0	0	0	0	0	0	0	0	0	0	0	0	0	0	0	Bacteria	Firmicutes					Phosphoglucomutase	[G] Carbohydrate transport and metabolism	Phosphoglucomutase		phosphoglucomutase		K01835	5.4.2.2
189:C52P6ACXX:2:1109:15412:89540_1_118_-	0	0	0	0	0	0	0	0	0	0	0	0	0	0	0	0	0	0	1	0	0	0	0	0	0	0	0	0	0	0	0	Bacteria	Firmicutes					30S ribosomal protein S18	[J] Translation, ribosomal structure and biogenesis	30S ribosomal protein S18	Ribosomal protein S18	small subunit ribosomal protein S18	IPR001648	K02963
189:C52P6ACXX:2:1109:15979:87606_1_104_+	0	1	0	0	0	0	0	0	0	0	0	0	0	0	0	0	0	0	0	0	0	0	0	0	0	0	0	0	0	0	0
189:C52P6ACXX:2:1109:15987:101229_1_116_-	1	1	1	0	0	0	0	0	0	0	0	0	0	0	0	0	1	0	1	0	1	0	0	0	0	0	0	0	1	0	0
189:C52P6ACXX:2:1109:16085:100482_1_155_-	0	0	0	1	0	0	0	0	0	0	0	0	0	0	0	0	0	0	0	0	0	0	0	0	0	0	0	0	0	0	0	Bacteria	Firmicutes	Clostridia	Clostridiales	Lachnospiraceae		Autoinducer 2-binding protein LsrB/rhamnose-binding protein RhaS	[G] Carbohydrate transport and metabolism		Autoinducer 2-binding protein LsrB/rhamnose-binding protein RhaS		IPR030159
189:C52P6ACXX:2:1109:16321:70256_1_143_+	0	0	0	0	1	0	0	0	0	0	0	0	0	0	0	0	0	0	0	0	0	0	0	0	0	0	0	0	0	0	0	Bacteria	Firmicutes					10 kDa chaperonin	[O] Posttranslational modification, protein turnover, chaperones	10 kDa chaperonin	Chaperonin Cpn10	chaperonin GroES	IPR020818	K04078
189:C52P6ACXX:2:1109:16370:66905_1_169_-	0	0	0	0	0	0	0	1	0	0	0	0	1	0	0	0	0	0	0	0	0	0	0	0	0	0	0	0	0	0	0	Bacteria	Firmicutes					Thiazole synthase	[H] Coenzyme transport and metabolism	Thiazole synthase	Thiazole biosynthesis	thiazole synthase	IPR008867	K03149	2.8.1.10
189:C52P6ACXX:2:1109:16372:13534_1_139_+	0	0	1	0	0	0	0	0	0	0	0	0	0	0	0	0	0	0	0	0	1	1	0	1	1	1	1	1	1	0	1
189:C52P6ACXX:2:1109:16459:50096_1_138_+	0	0	0	0	0	0	0	0	0	0	0	0	0	1	0	0	0	0	0	0	0	0	0	0	0	0	0	0	0	0	0	Bacteria	Firmicutes	Clostridia	Clostridiales			Phosphoserine aminotransferase	[E] Amino acid transport and metabolism	Phosphoserine aminotransferase	Phosphoserine aminotransferase	phosphoserine aminotransferase	IPR022278	K00831	2.6.1.52
189:C52P6ACXX:2:1109:16465:73418_1_103_-	0	0	0	0	0	0	0	0	0	0	0	0	0	0	0	0	0	0	0	0	0	0	0	0	0	0	0	0	1	0	0	Bacteria	Firmicutes					Citrate synthase, bacterial-type			Citrate synthase, bacterial-type		IPR024176
189:C52P6ACXX:2:1109:16949:34832_1_143_+	1	0	0	0	0	0	1	0	0	0	0	0	0	0	0	0	0	0	0	0	0	0	0	0	0	0	0	0	0	0	0	Bacteria						Short-chain-enoyl-CoA hydratase	[I] Lipid transport and metabolism		Crotonase superfamily		IPR001753
189:C52P6ACXX:2:1109:17223:24051_1_166_+	2	3	2	2	1	1	2	2	2	1	1	2	2	2	2	2	2	1	4	5	4	2	2	2	2	1	2	2	2	3	5	Bacteria	Firmicutes	Clostridia	Clostridiales			Glutamate dehydrogenase	[E] Amino acid transport and metabolism	NAD-specific glutamate dehydrogenase					1.4.1.2
189:C52P6ACXX:2:1109:17354:22828_1_100_+	0	0	0	0	0	0	0	0	0	0	0	0	0	0	0	0	0	0	0	0	1	1	0	0	0	0	0	0	0	0	0
189:C52P6ACXX:2:1109:17453:44781_1_122_+	0	0	0	1	0	0	0	0	0	0	0	0	0	0	0	0	0	0	0	0	0	0	0	0	0	0	0	0	0	0	0	Bacteria	Firmicutes	Clostridia	Clostridiales	Lachnospiraceae	Roseburia
189:C52P6ACXX:2:1109:17707:93237_1_166_+	0	0	0	0	0	0	0	0	0	0	0	0	0	0	0	0	0	0	0	0	0	0	0	0	0	1	0	0	0	0	1
189:C52P6ACXX:2:1109:1785:56473_1_167_+	0	0	0	0	0	1	0	0	0	0	0	0	0	0	0	0	0	0	0	0	0	0	0	0	0	0	0	0	0	0	0	Bacteria	Firmicutes	Clostridia	Clostridiales	Lachnospiraceae		Phosphoenolpyruvate carboxykinase	[C] Energy production and conversion		Phosphoenolpyruvate carboxykinase, ATP-utilising		IPR001272
189:C52P6ACXX:2:1109:1792:19487_1_147_-	0	0	0	0	0	0	0	0	0	0	0	0	0	0	0	0	1	0	0	0	0	0	0	0	0	0	0	0	0	0	0	Bacteria	Firmicutes					Enolase	[G] Carbohydrate transport and metabolism	Enolase	Enolase	enolase	IPR000941	K01689	4.2.1.11
189:C52P6ACXX:2:1109:17940:32151_1_168_+	0	0	0	1	0	0	0	0	1	0	3	1	0	0	0	1	0	0	0	0	0	0	1	2	0	1	0	0	0	0	0	Bacteria	Bacteroidetes	Bacteroidia	Bacteroidales	Porphyromonadaceae	Parabacteroides	Outer membrane protein 40	[M] Cell wall/membrane/envelope biogenesis	Outer membrane protein 40
189:C52P6ACXX:2:1109:1796:91946_1_164_+	0	0	0	0	0	0	0	0	0	0	0	0	0	0	0	0	0	0	0	0	0	0	0	0	0	0	0	1	1	0	0	Bacteria	Firmicutes	Clostridia	Clostridiales			L-fucose isomerase	[G] Carbohydrate transport and metabolism	L-fucose isomerase	L-fucose isomerase	L-fucose/D-arabinose isomerase	IPR005763	K01818	5.3.1.25
189:C52P6ACXX:2:1109:18488:24351_1_156_+	0	0	0	0	0	0	0	0	0	0	0	0	0	0	0	0	0	0	0	0	1	0	0	0	0	0	0	0	0	0	0	Bacteria	Firmicutes					Butyryl-CoA dehydrogenase	[I] Lipid transport and metabolism	Acyl-CoA dehydrogenase, short-chain specific					1.3.8.1
189:C52P6ACXX:2:1109:18528:74391_20_141_+	0	0	0	0	0	0	0	0	0	0	0	0	0	0	0	0	0	0	0	0	0	0	0	1	0	0	0	0	0	0	0	Bacteria	Firmicutes	Clostridia	Clostridiales	Ruminococcaceae	Ruminococcus	50S ribosomal protein L6	[J] Translation, ribosomal structure and biogenesis	50S ribosomal protein L6	Ribosomal protein L6, bacterial-type	large subunit ribosomal protein L6	IPR019906	K02933
189:C52P6ACXX:2:1109:18720:60969_10_156_-	0	0	0	0	0	0	0	0	0	0	0	0	0	0	0	0	0	0	0	0	0	0	0	0	0	0	0	0	0	0	1	Bacteria	Firmicutes	Clostridia	Clostridiales	Lachnospiraceae		30S ribosomal protein S4	[J] Translation, ribosomal structure and biogenesis	30S ribosomal protein S4	Ribosomal protein S4/S9	small subunit ribosomal protein S4	IPR022801	K02986
189:C52P6ACXX:2:1109:1879:88761_1_168_-	0	0	0	0	0	0	0	0	0	0	0	0	0	0	0	0	0	0	0	0	1	0	0	0	0	0	0	0	0	0	0	Bacteria	Firmicutes					Aspartate carbamoyltransferase	[F] Nucleotide transport and metabolism	Aspartate carbamoyltransferase		aspartate carbamoyltransferase catalytic subunit		K00609	2.1.3.2
189:C52P6ACXX:2:1109:18992:33614_1_168_-	0	0	0	0	0	1	0	0	0	0	1	1	1	0	0	1	1	0	0	0	0	0	0	0	0	0	0	0	0	0	0	Bacteria						Serine hydroxymethyltransferase	[E] Amino acid transport and metabolism	Serine hydroxymethyltransferase	Serine hydroxymethyltransferase	glycine hydroxymethyltransferase	IPR001085	K00600	2.1.2.1
189:C52P6ACXX:2:1109:19615:92136_1_123_-	0	0	0	0	0	0	0	0	0	0	0	0	0	1	0	0	0	0	1	0	0	0	0	0	0	0	0	0	0	0	0	Bacteria	Firmicutes	Clostridia	Clostridiales			Bacterial non-heme ferritin	[P] Inorganic ion transport and metabolism		Ferritin		IPR001519
189:C52P6ACXX:2:1109:19698:31889_1_100_+	0	1	0	0	0	1	1	0	0	0	1	1	1	1	0	0	1	1	0	0	0	0	0	0	0	0	0	0	0	0	0
189:C52P6ACXX:2:1109:20088:28106_1_131_+	0	0	0	1	0	0	0	0	0	0	0	0	0	0	1	0	0	0	0	0	0	0	0	0	1	0	0	0	0	0	0	Bacteria	Firmicutes	Clostridia	Clostridiales	Ruminococcaceae	Ruminococcus	DHAP synthase	[T] Signal transduction mechanisms		DHAP synthase, class 1		IPR006219
189:C52P6ACXX:2:1109:20112:89363_1_144_+	0	0	0	0	0	0	1	0	1	0	0	1	0	0	0	0	0	0	0	0	0	0	0	0	0	0	0	0	0	0	0	Bacteria							[G] Carbohydrate transport and metabolism
189:C52P6ACXX:2:1109:20340:90532_1_133_-	1	0	0	0	0	0	1	0	0	0	0	0	0	0	0	0	0	0	0	0	0	0	0	0	0	0	0	0	0	0	0
189:C52P6ACXX:2:1109:20827:67330_1_144_+	0	0	1	0	0	0	0	1	1	0	0	0	1	1	0	0	0	0	1	1	1	0	0	0	0	0	0	1	1	0	1	Bacteria	Spirochaetes	Spirochaetia	Spirochaetales	Spirochaetaceae		Acyl carrier protein	[I] Lipid transport and metabolism	Acyl carrier protein	Acyl carrier protein (ACP)	acyl carrier protein	IPR003231	K02078
189:C52P6ACXX:2:1109:20950:20834_1_168_-	0	0	0	0	0	0	0	0	0	0	0	0	0	0	0	0	0	0	2	0	4	0	0	0	0	0	1	0	0	0	3	Bacteria	Firmicutes	Clostridia	Clostridiales				[C] Energy production and conversion
189:C52P6ACXX:2:1109:2098:47240_1_167_+	0	0	0	0	0	0	0	0	0	0	0	0	1	0	0	0	0	0	0	0	0	0	0	0	0	0	0	0	0	0	0	Bacteria	Firmicutes	Clostridia	Clostridiales	Lachnospiraceae		Acyl-CoA dehydrogenase	[I] Lipid transport and metabolism	Probable acyl-CoA dehydrogenase fadE25					1.3.99.-
189:C52P6ACXX:2:1109:21187:41577_1_169_+	0	0	0	0	0	0	0	0	0	0	0	0	0	1	0	0	0	0	1	0	0	0	0	0	0	0	0	0	3	1	0	Bacteria	Firmicutes	Clostridia	Clostridiales			Formate--tetrahydrofolate ligase	[F] Nucleotide transport and metabolism	Formate--tetrahydrofolate ligase 2	Formate-tetrahydrofolate ligase, FTHFS	formate--tetrahydrofolate ligase	IPR000559	K01938	6.3.4.3
189:C52P6ACXX:2:1109:2177:53132_1_152_+	1	0	0	0	0	0	0	0	0	0	0	0	0	0	0	0	0	0	0	0	0	0	0	0	0	0	0	0	0	0	0
189:C52P6ACXX:2:1109:2512:84715_1_131_+	0	0	0	0	0	0	0	0	0	0	0	0	0	0	0	0	0	0	0	0	0	0	0	0	0	0	0	1	0	0	1	Bacteria	Firmicutes					Butyryl-CoA dehydrogenase	[I] Lipid transport and metabolism	Acyl-CoA dehydrogenase, short-chain specific		butyryl-CoA dehydrogenase		K00248	1.3.8.1
189:C52P6ACXX:2:1109:2592:71114_1_142_-	0	0	1	1	1	2	1	1	1	1	1	1	1	1	0	1	1	1	1	1	1	1	1	1	1	1	1	0	1	1	1	Bacteria	Firmicutes	Clostridia	Clostridiales			Electron transfer flavoprotein	[C] Energy production and conversion		Electron transfer flavoprotein, alpha subunit		IPR001308
189:C52P6ACXX:2:1109:2716:66330_1_160_+	0	0	0	0	0	0	0	0	0	0	0	0	0	0	0	0	0	0	1	0	0	0	0	0	0	0	0	0	0	0	0	Bacteria	Firmicutes	Clostridia	Clostridiales	Eubacteriaceae	Eubacterium
189:C52P6ACXX:2:1109:2750:47038_1_150_+	0	0	0	0	0	0	0	0	0	0	0	0	0	0	0	0	0	0	0	0	1	0	0	0	0	0	0	0	0	0	0
189:C52P6ACXX:2:1109:2815:48822_1_154_+	0	1	0	0	0	0	0	0	0	0	0	0	0	0	0	0	1	0	2	0	1	0	0	1	0	0	1	1	1	1	1	Bacteria	Firmicutes	Clostridia	Clostridiales			Pyruvate-flavodoxin oxidoreductase	[C] Energy production and conversion		Pyruvate-flavodoxin oxidoreductase		IPR011895
189:C52P6ACXX:2:1109:3302:73509_1_153_+	0	0	0	1	1	0	0	0	0	0	0	0	0	0	0	1	0	0	1	0	0	0	0	0	0	0	0	0	0	0	0	Bacteria	Firmicutes	Clostridia	Clostridiales			Flagellin	[N] Cell motility		Flagellin		IPR001492
189:C52P6ACXX:2:1109:3398:96023_1_170_-	0	0	0	0	0	0	0	0	0	0	0	0	0	0	0	0	0	0	0	0	0	1	0	1	0	1	1	1	1	0	0	Bacteria						Salmonella virulence plasmid 65kDa B protein	[M] Cell wall/membrane/envelope biogenesis		Salmonella virulence plasmid 65kDa B protein		IPR003284
189:C52P6ACXX:2:1109:3425:58589_1_149_-	0	0	0	0	0	0	0	0	0	0	0	0	0	0	0	0	1	0	0	0	0	0	0	0	0	0	0	0	0	0	0
189:C52P6ACXX:2:1109:3893:69347_1_116_+	0	1	0	0	0	0	0	0	0	0	0	0	0	1	0	0	0	0	1	0	1	0	0	0	0	0	0	0	0	0	0	Bacteria						30S ribosomal protein S2	[J] Translation, ribosomal structure and biogenesis	30S ribosomal protein S2	Ribosomal protein S2, bacteria/mitochondria/plastid	small subunit ribosomal protein S2	IPR005706	K02967
189:C52P6ACXX:2:1109:3898:65521_1_154_+	2	2	3	0	0	2	2	3	3	0	1	1	1	2	0	1	3	1	3	2	2	2	3	1	2	1	3	3	4	1	2
189:C52P6ACXX:2:1109:4042:81696_1_165_-	0	0	0	0	0	0	0	0	0	0	0	0	0	0	0	0	0	0	0	0	1	0	0	0	0	0	0	0	0	0	0	Bacteria	Firmicutes
189:C52P6ACXX:2:1109:4084:101339_1_108_-	0	0	0	0	0	0	0	0	0	0	0	0	0	0	0	0	0	0	0	0	1	0	0	0	0	0	0	0	0	0	0
189:C52P6ACXX:2:1109:4417:71591_1_108_-	0	0	0	0	0	0	0	0	0	0	0	0	0	1	0	0	0	0	0	0	0	0	0	0	0	0	0	0	0	0	0	Bacteria	Firmicutes	Clostridia	Clostridiales	Ruminococcaceae	Ruminococcus	30S ribosomal protein S8	[J] Translation, ribosomal structure and biogenesis	30S ribosomal protein S8	Ribosomal protein S8	small subunit ribosomal protein S8	IPR000630	K02994
189:C52P6ACXX:2:1109:4735:63217_1_150_-	1	0	0	0	0	0	0	0	0	0	0	0	0	0	0	0	0	0	0	0	0	0	0	0	0	0	0	0	0	0	0
189:C52P6ACXX:2:1109:4937:90805_1_164_-	0	0	0	0	0	0	0	0	0	0	0	0	0	0	0	0	0	0	0	0	1	0	0	0	0	0	0	0	0	0	0	Bacteria	Firmicutes	Clostridia	Clostridiales	Lachnospiraceae	Dorea	V-type ATP synthase	[C] Energy production and conversion	V-type ATP synthase alpha chain	V-type ATP synthase catalytic alpha chain	V/A-type H+/Na+-transporting ATPase subunit A	IPR022878	K02117	3.6.3.14
189:C52P6ACXX:2:1109:4974:34474_1_154_+	0	0	1	0	0	0	0	0	0	0	0	0	0	0	0	0	1	1	0	0	0	0	0	0	0	0	0	0	0	0	0
189:C52P6ACXX:2:1109:5107:18767_1_164_-	1	0	0	0	0	0	0	0	0	0	1	0	0	0	0	0	1	0	0	0	0	0	0	0	2	1	0	0	0	0	0	Bacteria	Firmicutes
189:C52P6ACXX:2:1109:5164:57496_1_130_-	0	1	0	1	1	0	0	0	0	0	1	0	0	0	0	1	0	0	1	0	1	0	0	0	0	0	0	0	0	0	0	Bacteria	Firmicutes					ATP synthase	[C] Energy production and conversion	ATP synthase subunit alpha	ATPase, F1 complex, alpha subunit	F-type H+-transporting ATPase subunit alpha	IPR005294	K02111	3.6.3.14
189:C52P6ACXX:2:1109:5181:79375_1_168_-	0	0	0	1	1	1	0	0	0	1	1	1	1	0	0	0	1	0	1	0	1	5	3	0	2	2	1	1	1	1	2
189:C52P6ACXX:2:1109:5456:87197_1_167_+	1	1	1	1	1	0	1	0	0	0	0	0	1	1	1	1	1	0	1	1	1	0	1	0	1	0	1	1	0	1	0	Bacteria	Firmicutes	Clostridia	Clostridiales	Lachnospiraceae	Lachnoclostridium		[G] Carbohydrate transport and metabolism
189:C52P6ACXX:2:1109:5639:46089_1_149_-	0	0	0	0	0	0	0	0	0	0	0	0	0	0	0	0	0	0	0	0	1	0	0	0	0	0	0	0	0	0	0	Bacteria						Flagellin	[N] Cell motility	Flagellin	Flagellin	flagellin	IPR001492	K02406
189:C52P6ACXX:2:1109:5894:45546_1_170_-	1	1	1	1	1	0	1	0	1	0	0	0	1	1	1	0	0	0	1	0	1	0	0	0	1	0	0	0	1	1	0	Eukaryota	Ascomycota	Dothideomycetes	Dothideales	Aureobasidiaceae	Aureobasidium	Pyruvate-flavodoxin oxidoreductase	[C] Energy production and conversion	Pyruvate-flavodoxin oxidoreductase	Pyruvate-flavodoxin oxidoreductase		IPR011895		1.2.7.-
189:C52P6ACXX:2:1109:6239:4296_1_157_+	0	0	3	0	2	0	0	0	2	0	0	0	0	0	0	0	0	0	0	0	0	0	0	0	0	0	0	0	0	0	0
189:C52P6ACXX:2:1109:6278:18056_1_128_+	0	1	1	0	0	0	0	1	0	0	0	0	0	0	0	0	0	0	0	0	1	0	0	0	0	0	0	0	0	0	0	Bacteria	Firmicutes	Clostridia	Clostridiales			Cell division protein FtsZ	[D] Cell cycle control, cell division, chromosome partitioning	Cell division protein FtsZ	Cell division protein FtsZ	cell division protein FtsZ	IPR000158	K03531
189:C52P6ACXX:2:1109:6515:81603_1_109_-	0	0	0	0	0	0	0	0	1	0	0	0	0	0	0	0	0	0	0	0	0	0	0	0	0	0	0	0	0	0	0
189:C52P6ACXX:2:1109:7210:99358_1_167_-	0	0	1	0	0	0	0	1	1	0	0	0	0	2	0	0	0	0	1	1	1	0	0	1	0	0	0	0	0	0	1	Bacteria						Propionyl-CoA carboxylase	[I] Lipid transport and metabolism	Propionyl-CoA carboxylase beta chain	Acetyl-CoA carboxylase carboxyl transferase, beta subunit	propionyl-CoA carboxylase beta chain	IPR000438	K01966	6.4.1.3
189:C52P6ACXX:2:1109:7214:47797_1_161_-	0	0	0	1	0	0	0	0	0	0	0	0	0	1	0	0	0	0	0	0	0	0	0	0	0	0	0	0	0	0	0	Bacteria						Rubrerythrin	[C] Energy production and conversion	Rubrerythrin-1					1.11.1.1
189:C52P6ACXX:2:1109:7432:83957_1_125_+	1	1	1	0	0	0	1	1	1	0	1	0	0	1	0	0	1	1	1	1	1	1	1	0	1	0	1	1	1	1	1	Bacteria	Firmicutes	Clostridia	Clostridiales	Oscillospiraceae	Oscillibacter	Conserved hypothetical protein CHP02241			Conserved hypothetical protein CHP02241		IPR011747
189:C52P6ACXX:2:1109:7612:75438_1_163_+	1	1	1	0	0	0	0	0	0	0	0	0	0	2	2	0	0	0	1	0	1	0	0	1	2	0	1	0	1	0	0	Bacteria	Firmicutes	Clostridia	Clostridiales				[G] Carbohydrate transport and metabolism
189:C52P6ACXX:2:1109:8152:96516_1_168_+	0	0	0	0	1	0	0	0	0	0	0	0	0	0	0	0	0	0	0	0	0	0	0	0	0	0	0	0	0	0	0	Bacteria						60 kDa chaperonin	[O] Posttranslational modification, protein turnover, chaperones	60 kDa chaperonin		chaperonin GroEL		K04077
189:C52P6ACXX:2:1109:8482:17893_1_169_+	0	0	0	0	0	0	0	0	0	0	0	0	0	0	0	0	0	0	0	0	2	0	0	0	0	0	0	0	0	0	0	Bacteria	Firmicutes	Clostridia	Clostridiales	Clostridiaceae	Clostridium
189:C52P6ACXX:2:1109:8740:65724_1_170_-	0	0	0	0	0	0	0	0	0	0	0	0	0	1	0	0	0	0	0	0	0	0	0	0	0	0	0	0	0	0	0	Bacteria	Firmicutes					Fructose-bisphosphate aldolase	[G] Carbohydrate transport and metabolism	Fructose-bisphosphate aldolase	Fructose-1,6-bisphosphate aldolase, class 2	fructose-bisphosphate aldolase, class II	IPR011289	K01624	4.1.2.13
189:C52P6ACXX:2:1109:8846:27607_1_144_-	0	0	0	1	0	0	1	0	1	0	0	0	0	0	2	0	0	0	1	0	2	0	0	0	0	1	0	0	0	0	1	Bacteria	Actinobacteria <phylum>	Coriobacteriia				Arginine deiminase	[E] Amino acid transport and metabolism	Arginine deiminase		arginine deiminase		K01478	3.5.3.6
189:C52P6ACXX:2:1109:9077:96747_1_127_-	0	0	0	0	0	0	0	0	0	0	1	1	0	0	0	0	0	0	0	0	0	0	0	0	0	0	0	0	0	0	0
189:C52P6ACXX:2:1109:9542:37604_1_142_-	2	2	0	2	0	0	0	0	1	0	0	0	1	0	1	0	1	0	2	2	1	1	2	1	1	0	1	1	1	0	0	Bacteria	Firmicutes	Clostridia	Clostridiales
189:C52P6ACXX:2:1109:9577:100521_1_126_-	4	1	3	1	0	0	1	0	2	0	0	0	2	3	1	1	0	0	2	2	3	1	0	0	0	0	3	1	1	0	0	Bacteria	Firmicutes	Clostridia	Clostridiales			Reverse rubrerythrin	[C] Energy production and conversion	Reverse rubrerythrin-2	Toxin YoeB		IPR009614		1.11.1.1
189:C52P6ACXX:2:1109:9607:9369_1_125_-	0	1	0	0	0	0	0	0	0	0	0	0	0	0	0	0	0	0	0	1	0	0	0	0	0	0	0	0	0	0	0	Bacteria	Proteobacteria	Epsilonproteobacteria	Campylobacterales			ATP synthase	[C] Energy production and conversion	ATP synthase subunit alpha	ATPase, F1 complex, alpha subunit	F-type H+-transporting ATPase subunit alpha	IPR005294	K02111	3.6.3.14
189:C52P6ACXX:2:1109:9805:90279_1_131_-	0	0	0	0	0	0	0	0	0	0	0	0	0	0	0	0	0	0	1	0	0	0	0	0	0	0	0	0	0	0	0	Bacteria	Firmicutes					Phosphate propanoyltransferase	[Q] Secondary metabolites biosynthesis, transport and catabolism	Phosphate propanoyltransferase	Phosphate propanoyltransferase		IPR008300		2.3.1.222
189:C52P6ACXX:2:1110:10245:30766_1_154_-	1	2	2	0	0	0	0	1	1	0	0	0	1	1	1	0	0	0	0	0	0	0	0	0	0	0	0	0	0	0	0	Bacteria	Firmicutes	Clostridia	Clostridiales			30S ribosomal protein S5	[J] Translation, ribosomal structure and biogenesis	30S ribosomal protein S5	Ribosomal protein S5, bacterial-type	small subunit ribosomal protein S5	IPR005712	K02988
189:C52P6ACXX:2:1110:10600:36798_1_146_-	0	0	0	0	0	0	0	0	0	0	0	0	0	0	0	0	0	0	1	0	0	0	0	0	0	0	0	0	0	1	1	Bacteria	Firmicutes	Clostridia	Clostridiales	Ruminococcaceae		ThiS, thiamine-biosynthesis	[G] Carbohydrate transport and metabolism		ThiS, thiamine-biosynthesis		IPR010035
189:C52P6ACXX:2:1110:10610:100207_1_141_+	0	0	0	0	0	0	0	0	0	0	0	0	0	0	0	0	0	0	0	1	0	0	0	0	0	0	0	0	0	0	0
189:C52P6ACXX:2:1110:10737:12060_1_160_+	0	0	0	0	0	0	0	0	0	0	0	0	0	0	0	0	0	0	0	0	0	0	0	0	0	0	0	0	1	0	0
189:C52P6ACXX:2:1110:11187:50783_1_110_-	1	0	1	0	0	0	0	0	0	0	0	0	0	1	0	0	0	0	1	1	0	1	0	0	0	0	1	1	1	0	1
189:C52P6ACXX:2:1110:11562:10552_1_104_+	2	0	1	1	1	0	1	1	1	0	0	0	0	2	1	0	1	0	1	0	1	1	0	0	1	0	1	1	1	0	1	Bacteria	Firmicutes	Clostridia	Clostridiales	Oscillospiraceae	Oscillibacter	Pyruvate, phosphate dikinase	[G] Carbohydrate transport and metabolism		Pyruvate, phosphate dikinase		IPR010121
189:C52P6ACXX:2:1110:11609:82123_1_107_+	1	0	0	1	3	0	0	0	1	1	3	1	1	1	1	1	2	1	1	0	1	1	1	0	0	0	1	0	1	0	0	Bacteria	Proteobacteria	Gammaproteobacteria
189:C52P6ACXX:2:1110:11711:16240_1_105_-	0	0	0	0	0	0	0	0	0	0	0	0	0	0	0	0	0	0	1	0	1	0	0	1	1	0	0	1	0	0	0
189:C52P6ACXX:2:1110:11715:95359_1_142_+	0	0	0	0	0	1	0	0	0	0	0	0	0	0	0	0	0	0	1	0	0	0	0	0	1	0	1	0	0	0	0	Bacteria	Firmicutes	Clostridia	Clostridiales	Clostridiaceae	Clostridium	Reverse rubrerythrin	[C] Energy production and conversion	Reverse rubrerythrin-2					1.11.1.1
189:C52P6ACXX:2:1110:11872:33517_1_132_-	2	2	1	1	2	1	2	2	1	1	2	2	1	2	1	1	0	1	2	2	2	2	0	2	1	0	2	1	2	1	2	Bacteria	Firmicutes	Clostridia	Clostridiales			50S ribosomal protein L7/L12	[J] Translation, ribosomal structure and biogenesis	50S ribosomal protein L7/L12	Ribosomal protein L7/L12	large subunit ribosomal protein L7/L12	IPR000206	K02935
189:C52P6ACXX:2:1110:11947:99866_1_142_-	0	1	1	1	1	1	0	1	1	1	1	1	0	1	1	1	1	1	0	0	0	0	0	1	0	0	0	0	1	0	0
189:C52P6ACXX:2:1110:12163:27513_1_154_-	0	0	0	0	0	0	0	0	0	0	0	0	0	0	0	0	0	0	0	0	0	0	0	1	0	0	0	0	0	0	0	Bacteria	Firmicutes						[G] Carbohydrate transport and metabolism
189:C52P6ACXX:2:1110:12167:77840_1_168_+	0	0	0	0	0	0	1	0	0	0	0	0	0	0	0	0	0	0	0	0	0	0	0	1	0	0	0	2	1	1	0	Bacteria	Firmicutes						[G] Carbohydrate transport and metabolism
189:C52P6ACXX:2:1110:12245:66587_1_150_+	0	0	0	0	0	0	0	0	0	0	0	0	0	0	0	0	0	0	1	0	0	0	0	0	0	0	0	0	0	0	0	Bacteria	Firmicutes						[C] Energy production and conversion
189:C52P6ACXX:2:1110:12401:76727_1_169_+	0	0	0	0	0	1	0	0	0	0	0	0	0	0	0	0	0	0	0	0	0	0	0	0	0	0	0	0	0	0	0	Bacteria	Firmicutes	Clostridia	Clostridiales	Clostridiaceae	Clostridium	Electron transfer flavoprotein	[C] Energy production and conversion	Caffeyl-CoA reductase-Etf complex subunit CarD	Electron transfer flavoprotein, beta subunit	electron transfer flavoprotein beta subunit	IPR012255	K03521	1.3.1.108
189:C52P6ACXX:2:1110:12441:93935_1_169_-	1	0	1	0	0	0	0	1	0	0	0	0	0	0	0	0	0	0	0	0	0	0	0	0	0	0	0	0	0	1	0	Bacteria	Firmicutes	Clostridia	Clostridiales			L-ribulose-5-phosphate 4-epimerase	[G] Carbohydrate transport and metabolism	L-ribulose-5-phosphate 4-epimerase					5.1.3.4
189:C52P6ACXX:2:1110:12579:101987_1_112_+	0	0	0	0	1	0	0	0	0	0	1	0	0	0	3	0	0	0	0	0	0	0	0	0	1	1	0	0	0	0	0
189:C52P6ACXX:2:1110:12807:96592_1_170_-	1	1	2	2	2	1	0	1	2	0	1	0	1	1	0	0	1	0	1	1	1	0	0	0	1	1	0	0	0	0	1	Bacteria	Firmicutes					Flagellin	[N] Cell motility	Flagellar filament 31.3 kDa core protein	Flagellin		IPR001492
189:C52P6ACXX:2:1110:12818:85669_1_170_+	1	1	1	1	1	1	1	1	1	0	1	1	1	1	1	1	0	0	1	1	0	0	0	1	1	1	0	1	1	0	0	Bacteria	Firmicutes	Clostridia	Clostridiales			Pyruvate-flavodoxin oxidoreductase	[C] Energy production and conversion	Pyruvate-flavodoxin oxidoreductase	Pyruvate-flavodoxin oxidoreductase		IPR011895		1.2.7.-
189:C52P6ACXX:2:1110:13118:51939_1_159_-	0	0	0	0	0	0	0	0	1	0	0	0	0	0	0	0	0	0	0	0	0	0	0	0	0	0	0	0	0	0	0	Bacteria	Firmicutes	Clostridia	Clostridiales	Eubacteriaceae	Eubacterium		[G] Carbohydrate transport and metabolism
189:C52P6ACXX:2:1110:13206:22877_1_165_-	0	1	1	0	0	0	0	0	1	0	0	0	0	0	0	0	0	0	2	0	3	0	0	1	1	0	1	0	0	0	4
189:C52P6ACXX:2:1110:13987:49126_1_167_+	0	1	0	0	0	0	1	1	1	0	0	0	1	1	0	0	0	0	1	1	1	0	0	0	0	1	1	1	1	1	1	Bacteria	Firmicutes					Elongation factor Tu	[J] Translation, ribosomal structure and biogenesis	Elongation factor Tu	Translation elongation factor EFTu/EF1A, bacterial/organelle	elongation factor Tu	IPR004541	K02358
189:C52P6ACXX:2:1110:14088:10669_1_152_+	0	0	0	1	1	0	0	0	0	0	0	0	0	0	0	0	0	0	0	0	0	0	0	0	1	0	0	0	0	0	0	Bacteria	Firmicutes					2-aminoadipate transaminase	[K] Transcription	2-aminoadipate transaminase		2-aminoadipate transaminase		K05825	2.6.1.39
189:C52P6ACXX:2:1110:14177:100005_1_167_+	0	0	0	0	0	0	0	0	0	0	0	0	0	0	0	0	0	0	1	0	1	0	0	0	0	0	1	0	0	0	0	Bacteria	Firmicutes	Clostridia	Clostridiales	Clostridiales Family XIII. Incertae Sedis	Mogibacterium	Reverse rubrerythrin	[C] Energy production and conversion	Reverse rubrerythrin-2	Toxin YoeB		IPR009614		1.11.1.1
189:C52P6ACXX:2:1110:14239:61593_1_153_-	0	0	0	0	0	0	0	0	0	0	0	0	0	1	0	0	0	0	0	0	0	0	0	1	0	0	0	0	0	0	0	Bacteria	Firmicutes					50S ribosomal protein L7/L12	[J] Translation, ribosomal structure and biogenesis	50S ribosomal protein L7/L12	Ribosomal protein L7/L12	large subunit ribosomal protein L7/L12	IPR000206	K02935
189:C52P6ACXX:2:1110:14251:87817_1_137_-	1	0	2	0	0	0	0	0	0	0	0	0	0	0	1	0	0	0	1	0	0	0	0	0	0	0	0	0	0	0	0	Bacteria	Firmicutes	Clostridia	Clostridiales	Lachnospiraceae		Flagellin	[N] Cell motility		Flagellin		IPR001492
189:C52P6ACXX:2:1110:14381:97549_1_157_+	0	0	1	0	0	0	0	0	0	0	0	0	0	0	0	0	0	0	0	0	0	0	0	0	0	0	0	0	0	0	0	Bacteria	Firmicutes	Clostridia	Clostridiales			Ribose/galactose/methyl galactoside import ATP-binding protein	[P] Inorganic ion transport and metabolism	Putative ribose/galactose/methyl galactoside import ATP-binding protein		inositol transport system ATP-binding protein		K17215	3.6.3.17
189:C52P6ACXX:2:1110:14476:77547_1_120_-	0	0	0	0	0	0	0	0	0	0	0	0	0	0	0	0	0	0	1	0	2	0	0	0	0	0	0	0	0	0	0	Bacteria	Firmicutes	Clostridia	Clostridiales	Oscillospiraceae	Oscillibacter
189:C52P6ACXX:2:1110:14515:18674_34_136_-	1	0	1	1	0	0	0	1	1	0	0	0	1	0	0	0	0	0	1	0	1	0	0	1	0	0	0	0	1	1	1	Bacteria	Firmicutes	Clostridia	Clostridiales			Phosphoenolpyruvate carboxykinase	[C] Energy production and conversion	Phosphoenolpyruvate carboxykinase	Phosphoenolpyruvate carboxykinase, ATP-utilising	phosphoenolpyruvate carboxykinase (ATP)	IPR001272	K01610	4.1.1.49
189:C52P6ACXX:2:1110:14718:50188_1_156_-	0	0	0	0	0	0	0	0	0	0	0	0	0	0	0	0	0	0	0	0	0	0	0	0	0	0	1	0	0	0	0	Bacteria	Firmicutes					Glycine cleavage system T protein	[E] Amino acid transport and metabolism		Glycine cleavage system T protein		IPR006223
189:C52P6ACXX:2:1110:14855:68702_1_136_-	0	0	0	0	0	0	0	0	0	0	0	0	0	0	0	0	0	0	1	0	1	0	0	0	0	0	0	0	1	0	0	Bacteria	Firmicutes	Clostridia				50S ribosomal protein L4	[J] Translation, ribosomal structure and biogenesis	50S ribosomal protein L4	50S ribosomal protein uL4	large subunit ribosomal protein L4	IPR013005	K02926
189:C52P6ACXX:2:1110:14897:33311_1_148_-	1	1	0	0	0	2	1	1	2	0	0	1	1	0	1	0	0	1	0	0	0	1	0	0	0	1	0	1	0	1	1	Bacteria	Firmicutes	Clostridia	Clostridiales	Ruminococcaceae	Ruminococcus	Glycoside hydrolase family 9	[G] Carbohydrate transport and metabolism	Endoglucanase A	Glycoside hydrolase, family 9	endoglucanase	IPR001701	K01179	3.2.1.4
189:C52P6ACXX:2:1110:15235:91705_1_119_-	0	0	0	1	0	1	0	0	0	1	0	0	0	0	0	0	1	0	0	0	0	0	0	0	0	0	0	0	0	0	0	Bacteria	Firmicutes	Clostridia	Clostridiales				[G] Carbohydrate transport and metabolism
189:C52P6ACXX:2:1110:15516:27162_1_143_-	0	0	0	0	0	0	0	0	0	0	0	0	0	0	0	0	0	0	0	0	0	0	1	0	0	1	0	0	0	0	0
189:C52P6ACXX:2:1110:15639:88238_1_162_-	0	0	0	0	0	0	0	0	0	0	0	0	0	0	0	0	0	0	0	0	0	0	0	0	0	0	0	0	1	0	0	Bacteria	Firmicutes	Clostridia	Clostridiales	Clostridiaceae	Clostridium		[V] Defense mechanisms
189:C52P6ACXX:2:1110:15658:80070_1_169_-	0	0	0	0	0	0	0	0	0	0	0	0	0	0	0	0	0	0	0	0	0	0	0	0	0	0	0	0	1	0	0							Glycoside hydrolase family 3	[G] Carbohydrate transport and metabolism	Exo-alpha-(1->6)-L-arabinopyranosidase	Glycoside hydrolase family 3		IPR026892		3.2.1.-
189:C52P6ACXX:2:1110:15713:44617_1_170_-	1	1	1	1	1	1	0	0	0	1	1	1	1	1	2	1	1	1	0	1	0	2	1	3	2	2	2	1	2	1	2
189:C52P6ACXX:2:1110:1595:36323_1_117_-	0	0	0	0	1	1	0	0	0	0	0	0	0	0	0	0	1	0	0	0	0	0	0	0	0	0	0	0	0	0	0	Bacteria	Firmicutes	Clostridia	Clostridiales	Lachnospiraceae		Pyruvate formate-lyase activating enzyme	[O] Posttranslational modification, protein turnover, chaperones		Pyruvate formate-lyase activating enzyme		IPR012838
189:C52P6ACXX:2:1110:16098:68264_1_148_+	0	0	0	1	0	0	0	0	0	0	0	0	0	0	0	0	0	0	1	0	2	0	0	0	0	0	0	0	0	0	0	Bacteria	Firmicutes	Clostridia	Clostridiales			Protein YceE	[T] Signal transduction mechanisms	Uncharacterized protein YceE		tellurium resistance protein TerD		K05795
189:C52P6ACXX:2:1110:16135:73434_1_165_+	0	0	0	0	0	0	0	0	0	0	0	0	0	0	0	0	0	0	0	0	1	0	0	0	0	0	0	0	0	0	1	Bacteria	Firmicutes					Glucosamine-6-phosphate deaminase	[G] Carbohydrate transport and metabolism	Glucosamine-6-phosphate deaminase	Glucosamine-6-phosphate isomerase	glucosamine-6-phosphate deaminase	IPR004547	K02564	3.5.99.6
189:C52P6ACXX:2:1110:16173:67306_1_124_+	0	0	0	0	0	0	1	0	0	0	0	0	0	1	0	0	0	0	0	0	1	0	0	0	1	0	0	0	0	1	0	Bacteria	Firmicutes					Branched-chain-amino-acid aminotransferase	[E] Amino acid transport and metabolism	Probable branched-chain-amino-acid aminotransferase		branched-chain amino acid aminotransferase		K00826	2.6.1.42
189:C52P6ACXX:2:1110:16201:46465_1_122_-	1	1	0	0	0	0	0	0	1	0	0	0	0	1	0	0	0	0	0	0	0	0	0	0	0	0	0	0	0	0	0	Bacteria	Firmicutes	Clostridia	Clostridiales	Eubacteriaceae	Eubacterium	Pyruvate-flavodoxin oxidoreductase	[C] Energy production and conversion		Pyruvate-flavodoxin oxidoreductase		IPR011895
189:C52P6ACXX:2:1110:16670:44227_1_136_-	1	0	0	0	1	1	0	0	0	0	0	0	0	0	0	0	1	0	1	1	0	0	0	0	0	0	0	0	1	0	0
189:C52P6ACXX:2:1110:17184:34688_1_120_+	0	0	0	0	0	0	0	0	0	0	0	0	0	0	0	0	0	0	1	0	0	0	0	0	2	0	0	0	0	0	0	Bacteria	Firmicutes	Clostridia	Clostridiales
189:C52P6ACXX:2:1110:17194:6934_1_138_+	0	0	0	1	0	0	0	0	0	0	0	0	0	0	0	0	0	0	0	0	1	0	0	0	0	0	0	0	0	0	0	Bacteria	Firmicutes	Clostridia	Clostridiales			Electron transfer flavoprotein	[C] Energy production and conversion	Caffeyl-CoA reductase-Etf complex subunit CarD	Electron transfer flavoprotein, beta subunit	electron transfer flavoprotein beta subunit	IPR012255	K03521	1.3.1.108
189:C52P6ACXX:2:1110:17201:12108_1_167_-	2	1	0	0	0	0	0	0	0	0	0	0	0	0	0	0	0	0	0	0	0	0	0	0	0	0	0	0	0	0	0
189:C52P6ACXX:2:1110:17376:18237_1_157_-	0	0	0	0	0	0	0	0	0	0	0	0	0	0	0	0	0	0	0	0	0	0	0	0	0	1	0	0	0	0	0	Bacteria	Bacteroidetes	Bacteroidia	Bacteroidales				[P] Inorganic ion transport and metabolism
189:C52P6ACXX:2:1110:17398:64762_1_164_-	0	0	0	0	0	0	0	0	0	0	0	0	0	0	0	0	0	0	0	1	0	0	0	0	0	0	0	0	0	0	0	Bacteria						Formate acetyltransferase	[C] Energy production and conversion	Formate acetyltransferase	Formate acetyltransferase	formate C-acetyltransferase	IPR005949	K00656	2.3.1.54
189:C52P6ACXX:2:1110:17531:65436_1_125_-	0	3	3	0	0	0	0	4	2	0	0	0	1	1	1	0	0	0	0	0	0	0	0	0	0	0	1	0	0	0	0	Bacteria	Firmicutes					Pyruvate, phosphate dikinase	[G] Carbohydrate transport and metabolism	Pyruvate, phosphate dikinase	Pyruvate, phosphate dikinase		IPR010121		2.7.9.1
189:C52P6ACXX:2:1110:17582:4408_1_150_+	0	0	0	0	0	0	0	0	0	0	0	0	0	0	0	0	0	0	0	0	0	0	0	0	0	0	1	0	0	0	0	Bacteria						30S ribosomal protein S3	[J] Translation, ribosomal structure and biogenesis	30S ribosomal protein S3	Ribosomal protein S3, bacterial	small subunit ribosomal protein S3	IPR005704	K02982
189:C52P6ACXX:2:1110:17769:53103_1_134_+	0	0	0	0	0	0	0	0	0	0	0	0	0	0	0	0	0	0	1	0	0	0	0	0	0	0	1	0	0	0	0	Bacteria	Firmicutes	Clostridia	Clostridiales			UPF0145 protein NT01CX_0170		UPF0145 protein NT01CX_0170
189:C52P6ACXX:2:1110:1792:22817_1_126_+	0	0	0	1	0	0	0	0	0	1	0	0	0	0	0	0	0	0	0	1	0	0	0	0	0	0	0	0	0	0	0
189:C52P6ACXX:2:1110:17933:86659_1_128_+	0	0	0	0	0	0	0	0	0	0	0	0	0	1	0	0	0	0	0	0	0	1	0	0	0	0	1	0	0	0	1
189:C52P6ACXX:2:1110:18083:88479_1_105_-	0	0	0	0	0	0	0	0	0	0	0	0	0	0	0	0	0	0	1	0	0	0	0	0	0	0	0	0	0	0	0	Bacteria						Cellobiose phosphorylase	[G] Carbohydrate transport and metabolism	Cellobiose phosphorylase		cellobiose phosphorylase		K00702	2.4.1.20
189:C52P6ACXX:2:1110:18108:48669_1_117_+	0	0	1	0	0	0	0	0	0	0	0	0	1	1	0	0	0	0	0	0	0	0	0	0	0	0	0	0	0	0	0	Bacteria	Firmicutes	Clostridia	Clostridiales			30S ribosomal protein S6	[J] Translation, ribosomal structure and biogenesis		Ribosomal protein S6, plastid/chloroplast		IPR020814
189:C52P6ACXX:2:1110:18300:4558_1_151_-	1	0	0	2	0	0	2	0	0	0	0	0	1	0	0	0	0	0	0	0	1	0	0	0	0	0	0	0	0	0	0
189:C52P6ACXX:2:1110:18728:72113_1_134_-	1	1	1	0	1	0	1	0	1	0	1	1	0	0	0	0	0	0	0	0	0	0	0	0	0	0	0	0	0	0	0
189:C52P6ACXX:2:1110:19386:16749_1_159_-	0	0	0	0	0	0	0	1	0	0	0	0	1	1	1	0	0	0	0	0	0	0	0	0	0	0	0	0	0	0	0	Bacteria	Firmicutes						[G] Carbohydrate transport and metabolism
189:C52P6ACXX:2:1110:19706:33759_1_153_-	1	0	0	0	0	0	0	0	0	0	0	0	0	1	0	0	0	0	0	0	0	0	0	0	0	0	0	0	0	0	0	Bacteria	Firmicutes
189:C52P6ACXX:2:1110:20037:73561_1_163_-	0	2	2	0	0	0	1	2	1	0	0	0	1	1	1	0	0	0	0	0	0	0	0	0	0	0	0	0	0	0	0	Bacteria	Firmicutes	Clostridia	Clostridiales			50S ribosomal protein L3	[J] Translation, ribosomal structure and biogenesis	50S ribosomal protein L3	Ribosomal protein L3, bacterial/organelle-type	large subunit ribosomal protein L3	IPR019927	K02906
189:C52P6ACXX:2:1110:20080:79985_1_167_+	0	0	0	0	0	0	0	0	0	0	0	0	0	0	0	0	0	0	0	0	0	0	0	0	0	0	0	0	1	0	0
189:C52P6ACXX:2:1110:20140:75194_1_153_+	0	0	0	0	0	0	0	0	0	0	0	0	0	1	0	0	0	0	0	2	0	0	0	0	0	0	0	1	0	0	0	Bacteria	Firmicutes						[G] Carbohydrate transport and metabolism
189:C52P6ACXX:2:1110:20158:83883_1_163_-	0	0	0	1	0	0	0	0	0	0	0	0	0	0	0	0	0	0	0	0	0	0	0	0	0	0	0	0	0	0	0
189:C52P6ACXX:2:1110:20515:2437_1_142_+	0	0	0	0	0	0	0	0	0	0	0	0	0	0	0	0	0	0	0	0	5	0	0	0	0	0	0	0	0	0	0	Bacteria						Flagellin	[N] Cell motility	Flagellin	Flagellin	flagellin	IPR001492	K02406
189:C52P6ACXX:2:1110:20778:23991_1_156_+	0	0	0	1	0	0	0	0	0	0	0	0	0	0	0	0	1	0	0	0	0	2	0	0	1	1	0	1	0	1	1	Bacteria	Firmicutes	Bacilli	Lactobacillales	Lactobacillaceae	Lactobacillus	50S ribosomal protein L11	[J] Translation, ribosomal structure and biogenesis	50S ribosomal protein L11	Ribosomal protein L11, bacterial-type	large subunit ribosomal protein L11	IPR006519	K02867
189:C52P6ACXX:2:1110:21138:8614_13_158_-	0	0	0	0	1	1	1	0	0	1	1	2	0	0	1	1	1	1	0	1	0	1	1	0	1	1	0	0	0	1	1	Bacteria	Firmicutes	Clostridia	Clostridiales	Clostridiaceae	Clostridium	Septation protein SpoVG	[M] Cell wall/membrane/envelope biogenesis	Putative septation protein SpoVG	Stage V sporulation protein G	stage V sporulation protein G	IPR007170	K06412
189:C52P6ACXX:2:1110:2275:92811_1_166_+	0	0	0	0	0	0	0	0	0	0	0	0	0	0	0	0	0	0	1	1	0	0	0	0	0	0	0	0	0	2	0	Bacteria	Firmicutes	Clostridia	Clostridiales	Lachnospiraceae		50S ribosomal protein L18	[J] Translation, ribosomal structure and biogenesis	50S ribosomal protein L18	Ribosomal protein L18/L5	large subunit ribosomal protein L18	IPR005484	K02881
189:C52P6ACXX:2:1110:2338:71723_1_148_-	0	0	0	0	0	0	0	0	0	0	0	0	0	0	0	0	0	0	1	0	0	1	0	0	0	0	1	0	0	0	0	Bacteria	Proteobacteria	Deltaproteobacteria	Desulfovibrionales	Desulfovibrionaceae		Sulfite reductase, dissimilatory-type	[C] Energy production and conversion	Sulfite reductase, dissimilatory-type subunit alpha	Sulphite reductase, dissimilatory-type alpha subunit	dissimilatory sulfite reductase alpha subunit	IPR011806	K11180
189:C52P6ACXX:2:1110:2385:85994_1_164_-	0	0	0	0	0	0	0	0	0	0	0	0	0	0	0	0	0	0	0	0	0	0	0	1	0	0	0	0	0	0	0	Bacteria	Bacteroidetes	Bacteroidia	Bacteroidales	Bacteroidaceae	Bacteroides
189:C52P6ACXX:2:1110:2404:73634_1_166_+	0	0	0	0	0	0	0	0	0	0	0	0	0	0	0	0	0	0	1	0	0	0	0	0	0	0	0	0	0	0	0	Bacteria	Firmicutes	Clostridia				Phosphoglycerate kinase	[G] Carbohydrate transport and metabolism	Phosphoglycerate kinase	Phosphoglycerate kinase	phosphoglycerate kinase	IPR001576	K00927	2.7.2.3
189:C52P6ACXX:2:1110:2501:82076_1_165_-	1	0	0	0	0	0	0	1	1	0	0	0	0	1	1	1	1	0	0	0	1	1	0	1	0	0	0	0	0	0	0
189:C52P6ACXX:2:1110:2612:52074_1_138_+	1	1	1	1	1	1	1	1	1	1	1	1	1	1	1	1	1	1	1	1	0	1	0	0	0	1	0	1	1	1	0	Bacteria						HPr-like protein Crh	[G] Carbohydrate transport and metabolism	HPr-like protein Crh		catabolite repression HPr-like protein		K11184
189:C52P6ACXX:2:1110:2785:62404_1_153_-	0	0	0	0	0	0	0	0	0	0	0	0	0	0	0	0	0	0	0	0	0	1	0	1	0	0	0	0	1	0	1
189:C52P6ACXX:2:1110:3049:82171_1_103_-	0	0	0	0	0	0	0	0	0	0	0	0	0	0	0	0	0	0	1	1	0	0	0	0	0	0	1	0	0	0	0
189:C52P6ACXX:2:1110:3110:70291_1_160_+	1	2	2	0	0	0	0	2	1	0	0	0	1	1	2	0	1	0	0	1	0	0	0	0	0	0	0	0	1	0	0	Bacteria	Firmicutes	Clostridia	Clostridiales			Glutamate dehydrogenase	[E] Amino acid transport and metabolism	NADP-specific glutamate dehydrogenase	Glutamate dehydrogenase	glutamate dehydrogenase (NADP+)	IPR014362	K00262	1.4.1.4
189:C52P6ACXX:2:1110:3470:33662_1_165_+	0	0	0	0	0	0	0	0	0	0	0	0	0	0	0	0	0	0	0	0	0	1	0	0	0	0	0	0	1	0	0
189:C52P6ACXX:2:1110:3543:20178_1_123_+	0	0	0	0	0	0	0	0	0	0	0	0	0	0	0	0	0	0	0	1	0	0	1	0	1	0	0	0	0	0	0
189:C52P6ACXX:2:1110:3771:90551_1_170_-	0	0	0	0	0	0	0	0	0	0	0	0	0	0	0	0	0	0	0	0	2	0	0	0	0	0	0	0	0	0	0	Bacteria						Glutamate dehydrogenase	[E] Amino acid transport and metabolism	NADP-specific glutamate dehydrogenase	Glutamate dehydrogenase	glutamate dehydrogenase (NADP+)	IPR014362	K00262	1.4.1.4
189:C52P6ACXX:2:1110:3824:29248_1_155_-	0	1	0	0	0	0	0	0	0	0	0	0	0	0	0	0	0	0	0	0	0	0	0	0	0	0	0	0	0	0	0	Bacteria	Firmicutes
189:C52P6ACXX:2:1110:4017:69147_1_104_-	0	0	1	0	0	0	0	0	0	0	0	0	0	0	0	0	0	0	0	0	0	0	0	0	0	0	0	0	0	0	0
189:C52P6ACXX:2:1110:4113:24138_1_140_-	1	1	0	0	0	0	0	1	1	0	0	0	1	1	1	0	0	0	1	1	1	1	1	0	0	0	1	1	1	0	1	Bacteria	Firmicutes					Pyruvate, phosphate dikinase	[G] Carbohydrate transport and metabolism	Pyruvate, phosphate dikinase	Pyruvate, phosphate dikinase		IPR010121		2.7.9.1
189:C52P6ACXX:2:1110:4115:93715_1_121_+	0	0	0	0	0	0	0	0	0	0	0	0	0	0	0	0	0	0	0	0	1	0	0	0	0	0	0	0	0	0	0
189:C52P6ACXX:2:1110:4175:99548_1_170_+	0	0	1	1	0	0	0	1	0	0	0	0	1	1	0	0	1	0	2	1	1	0	0	2	0	0	0	0	0	0	0	Bacteria						60 kDa chaperonin	[O] Posttranslational modification, protein turnover, chaperones	60 kDa chaperonin		chaperonin GroEL		K04077
189:C52P6ACXX:2:1110:4189:77734_1_125_+	0	0	0	0	0	0	0	0	0	0	0	0	0	0	0	0	0	0	0	0	0	0	0	0	0	0	0	1	0	0	0
189:C52P6ACXX:2:1110:4355:36904_1_131_-	0	0	1	0	0	0	0	0	1	0	0	0	0	0	0	0	0	0	0	0	0	0	0	0	0	0	0	0	0	0	0
189:C52P6ACXX:2:1110:4617:30990_1_154_-	0	0	0	0	0	0	0	0	0	0	0	0	0	1	0	0	0	0	1	0	0	0	0	0	0	0	0	0	0	0	0
189:C52P6ACXX:2:1110:4673:33556_1_145_-	1	1	1	1	2	0	0	1	1	0	0	0	2	2	1	1	0	0	2	1	1	3	0	0	2	0	2	0	0	1	1	Bacteria	Firmicutes	Clostridia	Clostridiales				[G] Carbohydrate transport and metabolism
189:C52P6ACXX:2:1110:4687:19468_1_169_+	1	0	2	0	0	0	0	0	0	0	0	0	0	0	0	0	0	0	0	0	0	0	0	0	0	0	0	0	0	0	0	Bacteria	Proteobacteria	Epsilonproteobacteria	Campylobacterales	Helicobacteraceae	Helicobacter	Outer membrane lipoprotein 1	[P] Inorganic ion transport and metabolism	Outer membrane lipoprotein 1
189:C52P6ACXX:2:1110:4911:84606_1_164_+	0	0	0	0	0	0	1	0	1	0	0	0	0	0	0	0	0	0	0	0	1	0	0	0	0	0	0	0	0	0	0	Bacteria	Firmicutes	Clostridia	Clostridiales	Ruminococcaceae	Ruminiclostridium	Pyruvate-flavodoxin oxidoreductase	[C] Energy production and conversion	Pyruvate-flavodoxin oxidoreductase	Pyruvate-flavodoxin oxidoreductase		IPR011895		1.2.7.-
189:C52P6ACXX:2:1110:4990:85159_1_153_+	1	3	1	0	0	0	1	0	0	0	0	0	0	0	1	0	0	0	2	0	2	1	1	1	0	0	3	0	1	0	0	Bacteria	Firmicutes	Clostridia	Clostridiales	Clostridiaceae	Butyricicoccus	Glyceraldehyde-3-phosphate dehydrogenase	[G] Carbohydrate transport and metabolism	Glyceraldehyde-3-phosphate dehydrogenase	Glyceraldehyde/Erythrose phosphate dehydrogenase family	glyceraldehyde 3-phosphate dehydrogenase	IPR020831	K00134	1.2.1.12
189:C52P6ACXX:2:1110:5268:45649_1_149_-	0	0	0	0	0	0	0	0	0	0	0	0	0	0	0	0	0	0	0	0	0	0	0	0	1	0	0	0	0	0	0
189:C52P6ACXX:2:1110:5581:77967_1_163_-	0	0	1	0	0	0	0	1	0	0	0	0	0	0	1	0	0	0	0	0	0	0	0	0	0	0	0	0	0	0	0	Bacteria	Firmicutes	Clostridia	Clostridiales			Pyruvate, phosphate dikinase	[G] Carbohydrate transport and metabolism	Pyruvate, phosphate dikinase	Pyruvate, phosphate dikinase		IPR010121		2.7.9.1
189:C52P6ACXX:2:1110:5746:63309_1_138_+	0	0	0	0	0	0	0	0	0	0	0	0	0	1	0	0	0	0	0	0	0	0	0	0	0	0	0	0	0	0	0	Bacteria	Firmicutes					30S ribosomal protein S6	[J] Translation, ribosomal structure and biogenesis		Ribosomal protein S6, plastid/chloroplast		IPR020814
189:C52P6ACXX:2:1110:6544:81112_1_106_-	0	0	0	0	0	0	0	0	0	0	0	0	0	0	0	0	0	0	0	0	1	0	0	0	0	0	0	0	0	0	0	Bacteria	Firmicutes	Clostridia	Clostridiales
189:C52P6ACXX:2:1110:6814:77080_1_166_-	0	0	0	0	0	0	0	0	0	0	0	0	0	0	0	0	0	0	0	0	0	0	0	0	0	0	0	1	0	0	0	Bacteria	Firmicutes					Flagellin	[N] Cell motility	Flagellin	Flagellin		IPR001492
189:C52P6ACXX:2:1110:6915:43776_1_168_-	0	0	0	0	0	0	0	0	1	0	0	0	0	0	0	0	0	0	0	0	0	0	0	0	1	0	0	0	2	1	0	Bacteria	Firmicutes	Clostridia	Clostridiales	Oscillospiraceae	Oscillibacter
189:C52P6ACXX:2:1110:7369:79078_1_126_-	0	1	0	0	0	0	0	0	0	0	0	0	0	0	0	0	0	0	0	1	1	0	0	0	0	0	0	0	0	0	0	Bacteria	Firmicutes	Clostridia	Clostridiales			Rubredoxin-oxygen oxidoreductase	[C] Energy production and conversion		Rubredoxin-oxygen oxidoreductase		IPR016440
189:C52P6ACXX:2:1110:7379:7348_1_168_+	0	0	0	0	0	0	0	0	0	0	0	0	0	0	0	0	0	0	0	0	0	1	0	0	0	0	0	0	0	0	0
189:C52P6ACXX:2:1110:7442:86578_1_112_-	0	0	0	0	0	0	0	0	0	0	0	0	0	0	0	0	0	0	0	0	0	0	0	0	0	0	0	1	1	0	0	Bacteria
189:C52P6ACXX:2:1110:7461:14378_1_145_+	2	3	2	1	2	1	2	0	0	1	1	0	1	1	0	1	2	1	2	4	6	6	8	2	7	3	7	5	4	1	2
189:C52P6ACXX:2:1110:7508:32481_1_148_+	0	0	0	0	0	0	0	0	0	0	0	0	0	0	0	0	0	0	1	0	0	0	0	0	0	0	0	0	1	0	0	Bacteria	Firmicutes	Clostridia				50S ribosomal protein L23	[J] Translation, ribosomal structure and biogenesis	50S ribosomal protein L23	Ribosomal protein L25/L23	large subunit ribosomal protein L23	IPR013025	K02892
189:C52P6ACXX:2:1110:7573:47747_1_121_+	0	0	1	0	0	0	0	0	0	0	0	0	0	0	0	0	0	0	0	0	0	0	0	0	0	0	0	0	0	0	0
189:C52P6ACXX:2:1110:7694:2927_1_166_-	0	0	0	0	0	0	0	0	0	0	0	0	0	0	0	0	0	0	0	0	0	0	0	0	0	0	1	0	0	0	0	Bacteria	Firmicutes
189:C52P6ACXX:2:1110:8383:38247_1_134_+	0	0	0	0	0	0	0	0	0	0	0	0	0	0	0	0	0	0	0	1	0	0	0	1	0	0	0	0	1	0	0	Bacteria	Firmicutes	Clostridia				30S ribosomal protein S9	[J] Translation, ribosomal structure and biogenesis	30S ribosomal protein S9	Ribosomal protein S9, bacterial/plastid	small subunit ribosomal protein S9	IPR023035	K02996
189:C52P6ACXX:2:1110:8602:37992_1_144_+	0	0	0	0	0	0	0	0	0	0	0	0	0	0	0	0	0	0	0	1	0	1	0	0	0	0	0	0	0	1	1	Bacteria	Firmicutes					Hydroxypyruvate reductase	[E] Amino acid transport and metabolism	Hydroxypyruvate reductase		D-3-phosphoglycerate dehydrogenase		K00058	1.1.1.81
189:C52P6ACXX:2:1110:8660:15406_1_169_+	0	0	0	0	0	0	0	0	0	0	0	0	0	0	0	0	0	0	1	0	0	0	0	0	0	0	0	1	0	0	0	Bacteria						Oxidoreductase YrbE		Uncharacterized oxidoreductase YrbE		myo-inositol 2-dehydrogenase / D-chiro-inositol 1-dehydrogenase		K00010	1.-.-.-
189:C52P6ACXX:2:1110:8868:38296_1_169_-	1	1	1	3	1	0	1	1	1	0	1	0	1	1	1	0	1	1	1	1	1	1	1	2	1	2	2	1	1	1	2	Bacteria	Firmicutes	Clostridia	Clostridiales			Pyruvate-flavodoxin oxidoreductase	[C] Energy production and conversion	Pyruvate-flavodoxin oxidoreductase	Pyruvate-flavodoxin oxidoreductase		IPR011895		1.2.7.-
189:C52P6ACXX:2:1110:9063:11914_1_164_+	0	0	0	0	0	0	0	0	0	0	0	0	0	0	0	0	0	0	3	9	0	1	0	0	1	0	0	0	0	1	1
189:C52P6ACXX:2:1110:9357:99421_1_108_-	0	0	0	0	0	0	0	0	0	0	0	0	0	0	0	0	0	0	2	0	0	0	0	0	0	0	0	0	0	0	0
189:C52P6ACXX:2:1110:9419:76772_1_162_-	0	0	0	0	0	0	0	0	0	0	0	0	0	0	0	0	0	0	0	0	0	0	0	0	0	1	0	0	0	0	0	Bacteria	Firmicutes					L-fucose isomerase	[G] Carbohydrate transport and metabolism	L-fucose isomerase	L-fucose isomerase	L-fucose/D-arabinose isomerase	IPR005763	K01818	5.3.1.25
189:C52P6ACXX:2:1110:9723:74368_1_127_-	1	1	1	1	1	0	1	0	0	0	0	1	0	1	1	0	1	1	0	0	1	1	1	0	1	1	1	0	1	0	0	Bacteria	Firmicutes					Flagellin	[N] Cell motility		Flagellin		IPR001492
189:C52P6ACXX:2:1110:9799:32652_1_163_+	0	0	1	0	0	0	0	1	0	0	0	0	2	1	0	0	0	0	1	0	1	1	1	1	0	0	1	0	1	0	1	Bacteria	Firmicutes	Clostridia	Clostridiales			Acetyl-CoA acetyltransferase	[I] Lipid transport and metabolism	Probable acetyl-CoA acetyltransferase	Thiolase	acetyl-CoA C-acetyltransferase	IPR002155	K00626	2.3.1.9
189:C52P6ACXX:2:1111:10053:39338_1_106_-	0	0	0	0	0	0	0	0	0	0	0	0	0	0	0	0	0	0	0	1	0	0	0	0	0	0	0	1	0	0	0	Bacteria	Spirochaetes	Spirochaetia	Spirochaetales	Spirochaetaceae	Treponema	6-phosphofructokinase	[G] Carbohydrate transport and metabolism		ATP-dependent 6-phosphofructokinase		IPR022953
189:C52P6ACXX:2:1111:10144:83176_1_166_-	0	0	0	0	0	0	0	0	0	0	0	0	0	0	0	0	0	0	1	0	0	0	0	0	0	0	0	0	0	0	0	Bacteria	Firmicutes	Clostridia	Clostridiales	Oscillospiraceae	Oscillibacter	Ketol-acid reductoisomerase	[E] Amino acid transport and metabolism	Ketol-acid reductoisomerase		ketol-acid reductoisomerase		K00053	1.1.1.86
189:C52P6ACXX:2:1111:10164:4814_1_152_+	0	0	0	0	0	0	0	0	1	0	0	0	0	0	0	1	0	0	1	0	0	0	0	0	0	0	0	0	0	0	0	Bacteria	Firmicutes	Clostridia	Clostridiales			4-deoxy-L-threo-5-hexosulose-uronate ketol-isomerase	[G] Carbohydrate transport and metabolism	4-deoxy-L-threo-5-hexosulose-uronate ketol-isomerase		4-deoxy-L-threo-5-hexosulose-uronate ketol-isomerase		K01815	5.3.1.17
189:C52P6ACXX:2:1111:10343:8931_1_144_-	0	0	0	0	0	0	0	0	0	0	0	0	0	0	0	0	0	0	0	0	0	0	1	0	0	0	0	1	0	0	0
189:C52P6ACXX:2:1111:10471:74628_1_168_+	0	0	1	0	0	0	0	0	0	0	0	0	0	0	0	0	0	0	1	0	0	0	0	0	0	0	0	1	1	1	0	Bacteria	Firmicutes						[G] Carbohydrate transport and metabolism
189:C52P6ACXX:2:1111:10621:43175_1_168_-	1	0	0	1	0	0	0	0	0	0	0	0	0	0	0	0	1	0	1	1	1	0	0	0	0	0	1	0	1	0	0
189:C52P6ACXX:2:1111:10647:100010_1_124_+	0	0	0	0	0	0	0	0	0	0	0	0	0	0	0	0	0	0	0	0	0	1	1	1	0	0	0	0	1	0	0	Bacteria	Bacteroidetes	Bacteroidia	Bacteroidales	Bacteroidaceae	Bacteroides
189:C52P6ACXX:2:1111:10764:93740_1_163_+	0	0	0	0	0	0	0	0	0	0	0	0	0	0	0	0	0	0	0	1	0	0	0	0	0	0	0	0	1	0	0	Bacteria						30S ribosomal protein S2	[J] Translation, ribosomal structure and biogenesis	30S ribosomal protein S2	Ribosomal protein S2, bacteria/mitochondria/plastid	small subunit ribosomal protein S2	IPR005706	K02967
189:C52P6ACXX:2:1111:10885:19245_1_138_-	0	0	0	0	0	0	0	0	0	0	0	0	0	0	0	0	0	0	0	1	0	0	0	0	1	0	0	0	1	0	0	Bacteria						Aldehyde-alcohol dehydrogenase	[C] Energy production and conversion	Aldehyde-alcohol dehydrogenase	C-5 cytosine methyltransferase	acetaldehyde dehydrogenase / alcohol dehydrogenase	IPR001525	K04072	1.1.1.1
189:C52P6ACXX:2:1111:11085:53429_1_155_+	0	0	0	0	0	2	0	0	0	2	1	0	0	0	0	1	2	1	0	0	0	1	0	0	0	0	0	0	0	0	0
189:C52P6ACXX:2:1111:11170:49484_1_160_-	1	0	0	1	0	0	0	0	0	0	0	0	0	1	1	0	0	0	1	0	0	0	0	0	1	0	0	1	1	1	1	Bacteria	Firmicutes	Clostridia	Clostridiales	Oscillospiraceae	Oscillibacter	3-hydroxybutyryl-CoA dehydrogenase	[I] Lipid transport and metabolism	3-hydroxybutyryl-CoA dehydrogenase	3-hydroxyacyl-CoA dehydrogenase	3-hydroxybutyryl-CoA dehydrogenase	IPR022694	K00074	1.1.1.157
189:C52P6ACXX:2:1111:11637:46269_7_145_-	0	0	0	0	0	0	0	0	0	0	0	0	0	0	0	0	1	0	0	0	0	0	0	0	0	0	0	0	0	0	0	Bacteria	Firmicutes					Propanediol utilization protein PduA	[E] Amino acid transport and metabolism	Propanediol utilization protein PduA
189:C52P6ACXX:2:1111:11925:28798_1_170_+	0	0	0	0	0	0	0	0	0	0	0	0	0	0	0	0	0	0	1	1	0	0	0	0	0	0	1	0	1	0	1	Bacteria	Firmicutes					Elongation factor G	[J] Translation, ribosomal structure and biogenesis	Elongation factor G		elongation factor G		K02355
189:C52P6ACXX:2:1111:12016:42969_1_123_-	0	0	0	0	0	0	0	0	0	0	0	0	0	0	0	0	0	0	0	0	0	1	1	1	1	1	1	1	0	1	1	Bacteria	Bacteroidetes	Bacteroidia	Bacteroidales
189:C52P6ACXX:2:1111:12338:76765_1_102_-	0	0	0	0	0	0	0	0	0	0	0	0	0	0	0	0	0	0	0	0	0	0	0	0	0	1	1	0	0	0	0	Bacteria						Glycoside hydrolase family 25	[G] Carbohydrate transport and metabolism		Glycoside hydrolase, family 25 subgroup		IPR018077
189:C52P6ACXX:2:1111:12398:40789_1_101_+	0	0	0	0	0	0	1	0	0	0	0	0	0	0	0	0	0	0	0	0	0	0	0	0	0	0	0	0	0	0	0	Bacteria	Firmicutes	Clostridia	Clostridiales			Pyruvate, phosphate dikinase	[G] Carbohydrate transport and metabolism	Pyruvate, phosphate dikinase	Pyruvate, phosphate dikinase		IPR010121		2.7.9.1
189:C52P6ACXX:2:1111:12404:40420_1_165_-	0	0	0	0	0	0	0	0	0	0	0	0	0	0	0	0	0	0	1	0	0	0	0	0	0	0	0	0	0	0	0	Bacteria	Firmicutes	Clostridia	Clostridiales			Sulfoquinovose importer	[G] Carbohydrate transport and metabolism	Putative sulfoquinovose importer		glycoside/pentoside/hexuronide:cation symporter, GPH family		K03292
189:C52P6ACXX:2:1111:12528:49304_1_154_-	0	0	0	0	0	0	0	0	0	0	0	0	0	0	0	0	0	0	0	0	0	2	0	0	0	0	0	0	0	0	0
189:C52P6ACXX:2:1111:12544:43749_1_126_-	0	0	0	0	0	0	0	0	0	0	0	0	0	0	0	0	0	0	0	0	0	1	1	1	1	0	0	1	2	0	1	Bacteria	Firmicutes						[G] Carbohydrate transport and metabolism
189:C52P6ACXX:2:1111:12676:5138_1_167_+	0	0	1	1	0	0	0	1	0	0	0	0	0	0	0	0	0	0	1	1	1	0	0	0	0	0	1	1	1	0	0	Bacteria	Firmicutes	Clostridia	Clostridiales			Phosphoserine aminotransferase	[E] Amino acid transport and metabolism	Phosphoserine aminotransferase	Phosphoserine aminotransferase	phosphoserine aminotransferase	IPR022278	K00831	2.6.1.52
189:C52P6ACXX:2:1111:12820:49086_1_92_+	1	0	1	1	2	0	2	1	1	0	1	1	1	2	1	1	1	2	1	1	0	1	0	1	0	1	0	0	1	0	0
189:C52P6ACXX:2:1111:12997:80062_1_155_+	0	0	0	0	0	0	0	0	0	0	0	0	0	0	0	0	0	0	0	0	1	0	1	1	0	0	0	0	1	0	0	Bacteria	Firmicutes					Glutamate dehydrogenase	[E] Amino acid transport and metabolism	NAD-specific glutamate dehydrogenase	Glutamate dehydrogenase		IPR014362		1.4.1.2
189:C52P6ACXX:2:1111:13334:8858_1_165_+	0	0	0	0	0	0	0	0	0	0	1	0	0	0	0	0	1	1	0	0	0	1	1	1	1	1	0	1	1	1	1	Bacteria	Bacteroidetes	Bacteroidia	Bacteroidales	Prevotellaceae	Alloprevotella
189:C52P6ACXX:2:1111:13459:56722_1_149_-	0	1	0	0	0	0	0	0	0	0	0	0	0	1	0	0	0	0	0	1	0	0	0	0	0	0	0	0	0	0	0	Bacteria	Firmicutes	Clostridia	Clostridiales			Flagellar hook protein FlgE	[N] Cell motility		Fagellar hook-basal body protein, FlgE/F/G		IPR020013
189:C52P6ACXX:2:1111:13617:34418_1_141_+	0	0	0	0	0	0	0	0	0	0	0	0	0	0	0	0	0	0	0	0	0	0	0	0	0	0	0	0	1	0	0	Eukaryota
189:C52P6ACXX:2:1111:13705:8376_1_165_+	0	0	0	0	0	0	0	0	0	0	0	0	2	0	0	0	0	0	0	0	0	0	0	0	0	0	0	0	0	0	0
189:C52P6ACXX:2:1111:13757:77068_1_170_-	1	0	0	0	0	0	0	0	0	0	0	0	0	1	0	0	0	0	1	1	1	1	0	0	1	0	0	1	1	1	1	Bacteria	Firmicutes	Clostridia	Clostridiales	Oscillospiraceae	Oscillibacter	Histidine ammonia-lyase	[E] Amino acid transport and metabolism		Histidine ammonia-lyase		IPR005921
189:C52P6ACXX:2:1111:13777:88272_1_147_-	0	0	0	0	0	1	0	0	0	0	0	0	0	0	0	0	0	0	0	0	0	0	0	0	0	0	0	0	0	0	0	Bacteria	Firmicutes	Clostridia	Clostridiales	Ruminococcaceae	Faecalibacterium	Carbohydrate ABC transporter substrate-binding, CPR0540	[G] Carbohydrate transport and metabolism		Carbohydrate ABC transporter substrate-binding, CPR0540		IPR022387
189:C52P6ACXX:2:1111:13920:91465_1_163_-	1	1	0	1	1	1	1	1	1	1	1	1	1	1	1	1	1	1	1	1	2	1	1	1	1	1	1	1	1	1	1	Bacteria	Firmicutes	Clostridia	Clostridiales			Elongation factor Tu	[J] Translation, ribosomal structure and biogenesis	Elongation factor Tu	Translation elongation factor EFTu/EF1A, bacterial/organelle	elongation factor Tu	IPR004541	K02358
189:C52P6ACXX:2:1111:14116:36079_1_109_-	0	0	0	0	0	0	0	0	0	0	0	0	0	1	0	0	0	0	0	0	0	0	0	0	0	0	0	0	0	0	0	Bacteria	Firmicutes	Clostridia	Clostridiales	Ruminococcaceae	Ruminiclostridium	3-isopropylmalate dehydratase	[E] Amino acid transport and metabolism	3-isopropylmalate dehydratase small subunit		3-isopropylmalate/(R)-2-methylmalate dehydratase small subunit		K01704	4.2.1.33
189:C52P6ACXX:2:1111:14230:57988_1_136_+	1	1	1	0	1	1	1	0	1	1	1	1	1	1	0	1	1	1	0	0	0	1	1	1	0	0	0	0	0	0	0	Bacteria	Firmicutes					Chaperone protein ClpB	[O] Posttranslational modification, protein turnover, chaperones	Chaperone protein ClpB
189:C52P6ACXX:2:1111:14375:61705_1_170_-	1	1	1	1	1	1	1	1	1	0	0	1	1	1	1	0	1	0	1	0	1	0	1	1	0	0	1	1	1	1	1	Bacteria						Electron transfer flavoprotein	[C] Energy production and conversion	Acryloyl-CoA reductase electron transfer subunit gamma	Electron transfer flavoprotein, beta subunit		IPR012255
189:C52P6ACXX:2:1111:14631:101426_1_154_+	0	1	1	0	0	0	0	0	0	0	0	0	0	0	0	0	0	0	0	0	1	0	0	0	0	0	0	0	0	0	0	Bacteria	Firmicutes	Clostridia	Clostridiales			Ribosome hibernation promoting factor	[J] Translation, ribosomal structure and biogenesis	Ribosome hibernation promoting factor	Ribosomal protein S30Ae/sigma 54 modulation protein		IPR003489
189:C52P6ACXX:2:1111:14656:75249_1_144_+	0	0	0	0	0	0	0	1	1	0	0	0	0	0	0	0	0	0	1	0	1	0	0	1	0	0	1	0	2	0	0	Bacteria	Firmicutes					Beta-ketoadipyl-CoA thiolase	[I] Lipid transport and metabolism	Beta-ketoadipyl-CoA thiolase	Thiolase	3-oxoadipyl-CoA thiolase	IPR002155	K07823	2.3.1.174
189:C52P6ACXX:2:1111:14757:95220_1_167_-	0	0	1	2	1	0	0	0	1	0	0	0	0	1	1	0	0	0	1	0	0	0	0	0	0	0	0	0	0	0	0	Bacteria	Firmicutes					Flagellin	[N] Cell motility	Flagellin	Flagellin		IPR001492
189:C52P6ACXX:2:1111:14793:79862_1_159_+	0	0	0	0	0	0	0	0	0	0	0	0	0	0	0	0	0	0	0	0	0	0	0	0	0	0	2	0	0	0	0	Bacteria	Firmicutes	Clostridia	Clostridiales
189:C52P6ACXX:2:1111:14813:65239_1_127_-	0	0	0	0	0	0	0	0	0	0	0	0	0	0	0	0	0	0	0	0	0	0	0	0	0	0	0	0	1	0	0
189:C52P6ACXX:2:1111:15023:58017_1_169_+	0	0	0	0	0	0	0	0	0	0	0	0	0	0	0	0	0	0	0	0	1	0	0	0	0	0	0	0	0	0	0
189:C52P6ACXX:2:1111:15196:101446_1_149_-	0	0	0	0	0	0	0	0	0	0	0	0	0	0	0	0	0	0	1	0	0	0	0	0	0	0	1	0	0	0	0	Bacteria	Firmicutes					30S ribosomal protein S8	[J] Translation, ribosomal structure and biogenesis	30S ribosomal protein S8	Ribosomal protein S8	small subunit ribosomal protein S8	IPR000630	K02994
189:C52P6ACXX:2:1111:15291:3239_1_166_-	1	1	1	0	0	1	1	0	2	0	0	1	1	1	0	0	0	2	2	1	2	1	1	0	0	0	1	1	1	1	1	Bacteria	Firmicutes	Clostridia	Clostridiales			Triosephosphate isomerase	[G] Carbohydrate transport and metabolism	Triosephosphate isomerase	Triosephosphate isomerase, bacterial/eukaryotic	triosephosphate isomerase (TIM)	IPR022896	K01803	5.3.1.1
189:C52P6ACXX:2:1111:15511:20547_1_169_-	1	0	1	0	0	0	0	1	1	0	0	0	0	0	0	0	0	0	2	1	1	0	0	0	0	0	1	0	1	0	3
189:C52P6ACXX:2:1111:15528:22268_1_162_+	0	1	0	0	0	0	0	0	0	0	0	0	0	1	0	0	0	0	1	0	1	0	0	0	0	0	0	0	1	0	0	Bacteria	Firmicutes					30S ribosomal protein S11	[J] Translation, ribosomal structure and biogenesis	30S ribosomal protein S11	Ribosomal protein S11, bacterial-type	small subunit ribosomal protein S11	IPR019981	K02948
189:C52P6ACXX:2:1111:15703:2354_1_144_+	1	0	0	1	1	0	0	0	0	1	0	0	1	1	1	1	1	0	1	1	1	0	0	0	1	1	0	1	1	1	0	Bacteria	Firmicutes					Flagellin	[N] Cell motility		Flagellin		IPR001492
189:C52P6ACXX:2:1111:16302:5424_1_163_-	0	0	0	0	0	0	0	0	0	0	0	0	0	0	0	0	0	0	0	0	0	1	0	0	0	0	1	0	0	0	0	Bacteria	Bacteroidetes	Bacteroidia	Bacteroidales	Prevotellaceae	Prevotella	60 kDa chaperonin	[O] Posttranslational modification, protein turnover, chaperones	60 kDa chaperonin		chaperonin GroEL		K04077
189:C52P6ACXX:2:1111:16657:16538_1_144_-	0	1	0	0	0	0	0	0	0	1	0	0	0	0	1	0	1	0	0	1	0	1	2	2	2	3	3	3	3	2	3	Bacteria	Bacteroidetes	Bacteroidia	Bacteroidales	Prevotellaceae	Prevotella
189:C52P6ACXX:2:1111:16747:31489_1_156_+	0	0	0	0	0	0	0	0	0	0	0	0	0	0	0	0	0	0	1	0	1	0	0	0	0	0	0	0	0	0	0
189:C52P6ACXX:2:1111:16853:99973_1_156_+	0	0	0	0	0	1	0	0	0	0	0	0	1	0	0	0	0	0	0	0	0	0	0	0	0	0	0	0	0	0	0	Bacteria	Firmicutes					Flagellin	[N] Cell motility	Flagellin	Flagellin	flagellin	IPR001492	K02406
189:C52P6ACXX:2:1111:16897:74505_1_106_+	1	0	1	0	0	0	0	0	0	0	1	0	1	1	0	1	1	0	0	0	0	0	1	0	0	0	0	0	0	0	0	Bacteria						50S ribosomal protein L7/L12	[J] Translation, ribosomal structure and biogenesis	50S ribosomal protein L7/L12	Ribosomal protein L7/L12	large subunit ribosomal protein L7/L12	IPR000206	K02935
189:C52P6ACXX:2:1111:16981:66994_1_150_-	0	0	0	0	0	0	0	0	0	0	0	0	0	0	0	0	0	0	2	0	0	0	0	0	0	0	0	0	0	0	0	Bacteria						Transaldolase	[G] Carbohydrate transport and metabolism		Transaldolase		IPR001585
189:C52P6ACXX:2:1111:17614:10894_1_169_-	0	0	0	0	0	0	0	0	0	0	0	0	0	0	0	0	0	0	1	0	0	0	0	0	0	0	0	0	0	0	0
189:C52P6ACXX:2:1111:17877:53446_1_141_+	0	0	1	1	1	1	0	0	1	1	1	0	0	0	0	0	0	0	0	0	0	0	0	0	0	0	1	0	0	0	0	Bacteria	Bacteroidetes					50S ribosomal protein L7/L12	[J] Translation, ribosomal structure and biogenesis	50S ribosomal protein L7/L12	Ribosomal protein L7/L12	large subunit ribosomal protein L7/L12	IPR000206	K02935
189:C52P6ACXX:2:1111:17989:35508_1_162_-	0	0	0	0	0	0	1	0	0	0	0	0	1	1	0	0	0	0	0	0	0	0	0	0	0	0	0	0	0	0	0	Bacteria	Firmicutes					Flagellin	[N] Cell motility		Flagellin		IPR001492
189:C52P6ACXX:2:1111:18030:18648_1_121_-	0	1	0	0	0	0	0	0	1	0	0	0	0	1	0	0	0	0	2	0	0	1	0	0	1	0	0	0	0	1	0	Bacteria							[C] Energy production and conversion
189:C52P6ACXX:2:1111:18066:86472_1_143_+	0	0	0	0	0	0	0	0	0	0	0	0	0	0	0	0	0	0	1	0	1	0	0	0	0	0	1	0	0	0	1	Bacteria	Firmicutes	Clostridia	Clostridiales				[G] Carbohydrate transport and metabolism
189:C52P6ACXX:2:1111:18782:6605_1_147_+	0	0	0	0	0	0	0	0	0	0	0	0	0	0	0	0	0	0	0	0	0	0	0	0	1	0	0	0	0	0	0	Bacteria	Firmicutes	Clostridia	Clostridiales
189:C52P6ACXX:2:1111:18833:14131_1_165_+	0	0	0	0	0	0	0	0	0	0	0	0	0	0	0	0	0	0	0	0	0	0	0	0	0	0	1	0	0	0	0	Bacteria	Firmicutes					L-arabinose isomerase	[G] Carbohydrate transport and metabolism	L-arabinose isomerase	L-arabinose isomerase	L-arabinose isomerase	IPR003762	K01804	5.3.1.4
189:C52P6ACXX:2:1111:18979:8885_1_167_-	0	0	0	0	0	0	0	0	0	0	0	0	0	0	0	0	0	0	0	0	0	0	0	0	0	0	1	0	0	0	0	Bacteria	Firmicutes	Clostridia	Clostridiales			Propionyl-CoA carboxylase	[I] Lipid transport and metabolism	Propionyl-CoA carboxylase beta chain		propionyl-CoA carboxylase beta chain		K01966	6.4.1.3
189:C52P6ACXX:2:1111:19197:68398_1_146_+	1	1	1	1	1	1	1	1	1	1	1	1	0	1	1	1	1	1	1	1	1	1	0	0	1	0	1	1	0	1	0	Bacteria	Firmicutes	Clostridia	Clostridiales			Phosphoenolpyruvate carboxykinase	[C] Energy production and conversion		Phosphoenolpyruvate carboxykinase, ATP-utilising		IPR001272
189:C52P6ACXX:2:1111:19546:9420_1_107_+	0	1	0	0	0	0	0	0	0	0	0	0	0	0	0	0	0	0	0	0	0	0	0	0	1	0	1	1	1	1	0
189:C52P6ACXX:2:1111:20053:45587_1_170_-	0	0	0	0	0	0	0	0	0	0	0	0	0	0	0	0	0	0	0	0	0	0	0	0	0	0	1	0	0	0	0	Bacteria	Firmicutes						[C] Energy production and conversion
189:C52P6ACXX:2:1111:20153:31155_1_166_-	0	1	1	0	0	0	0	0	1	0	0	0	0	1	0	0	0	0	0	0	1	0	0	0	0	0	1	0	0	0	0	Eukaryota	Euglenida		Eutreptiales		Eutreptiella	Glyceraldehyde-3-phosphate dehydrogenase	[G] Carbohydrate transport and metabolism	Glyceraldehyde-3-phosphate dehydrogenase 1	Glyceraldehyde/Erythrose phosphate dehydrogenase family	glyceraldehyde 3-phosphate dehydrogenase	IPR020831	K00134	1.2.1.12
189:C52P6ACXX:2:1111:20333:48787_1_150_-	0	0	0	0	0	0	0	0	0	0	0	0	0	0	0	1	0	1	0	0	0	1	1	1	1	1	0	0	0	0	0	Bacteria	Firmicutes	Clostridia	Clostridiales			Argininosuccinate synthase	[E] Amino acid transport and metabolism	Argininosuccinate synthase	Argininosuccinate synthase, type 1 subfamily	argininosuccinate synthase	IPR023434	K01940	6.3.4.5
189:C52P6ACXX:2:1111:20648:28634_1_127_-	0	0	0	0	0	0	0	0	0	0	0	0	0	1	0	0	0	0	0	0	0	0	0	0	0	0	0	0	0	0	0
189:C52P6ACXX:2:1111:21001:96309_1_127_-	0	1	0	0	0	0	0	0	1	0	0	0	0	1	1	0	0	0	0	0	1	0	0	0	0	0	1	1	1	0	0	Bacteria	Firmicutes					Fructose-bisphosphate aldolase	[G] Carbohydrate transport and metabolism	Fructose-bisphosphate aldolase	Fructose-1,6-bisphosphate aldolase, class 2	fructose-bisphosphate aldolase, class II	IPR011289	K01624	4.1.2.13
189:C52P6ACXX:2:1111:2483:36286_1_150_-	1	1	1	1	1	1	1	1	1	1	1	1	1	1	1	1	1	1	1	1	1	0	1	1	1	1	1	1	1	0	1	Bacteria	Firmicutes					Isocitrate dehydrogenase	[C] Energy production and conversion	Isocitrate dehydrogenase	Isocitrate dehydrogenase NADP-dependent		IPR004790		1.1.1.42
189:C52P6ACXX:2:1111:2495:67024_1_145_+	1	2	1	0	0	1	1	1	0	1	0	0	0	0	0	0	0	0	0	0	0	0	1	1	0	0	0	0	2	0	0
189:C52P6ACXX:2:1111:2544:91565_1_149_+	1	0	0	0	0	0	0	0	1	0	0	0	0	1	0	0	0	0	0	0	1	0	0	0	0	0	0	0	0	0	0	Bacteria	Firmicutes	Clostridia	Clostridiales			6-phosphofructokinase	[G] Carbohydrate transport and metabolism	ATP-dependent 6-phosphofructokinase	ATP-dependent 6-phosphofructokinase	ATP-dependent phosphofructokinase / diphosphate-dependent phosphofructokinase	IPR022953	K21071	2.7.1.11
189:C52P6ACXX:2:1111:2644:90395_1_151_-	0	0	0	0	0	0	0	0	0	0	0	0	0	0	0	0	0	0	0	0	1	0	0	0	0	0	0	0	0	0	0	Bacteria	Firmicutes	Clostridia	Clostridiales			Glyceraldehyde-3-phosphate dehydrogenase	[G] Carbohydrate transport and metabolism	Glyceraldehyde-3-phosphate dehydrogenase	Glyceraldehyde/Erythrose phosphate dehydrogenase family		IPR020831		1.2.1.12
189:C52P6ACXX:2:1111:2668:29147_1_149_-	3	2	2	0	2	2	2	1	5	0	4	1	2	3	0	1	5	0	3	2	1	1	1	0	0	1	0	1	0	0	0
189:C52P6ACXX:2:1111:3241:97470_1_115_+	1	1	0	0	0	0	0	0	0	0	0	0	0	0	0	0	0	0	0	0	0	0	0	0	0	0	1	0	0	0	0
189:C52P6ACXX:2:1111:3286:58751_1_134_+	0	1	0	0	0	0	0	0	0	0	0	0	1	1	1	0	0	0	0	0	0	0	0	0	0	0	0	0	0	0	0	Bacteria	Firmicutes	Clostridia				30S ribosomal protein S10	[J] Translation, ribosomal structure and biogenesis	30S ribosomal protein S10	Ribosomal protein S10	small subunit ribosomal protein S10	IPR001848	K02946
189:C52P6ACXX:2:1111:3678:75038_1_148_+	1	3	3	0	0	0	0	2	0	0	0	0	0	1	0	0	1	0	3	0	1	0	0	0	0	0	0	0	0	0	1	Bacteria	Firmicutes	Clostridia	Clostridiales			Fructose-bisphosphate aldolase	[G] Carbohydrate transport and metabolism	Fructose-bisphosphate aldolase	Fructose-1,6-bisphosphate aldolase, class 2	fructose-bisphosphate aldolase, class II	IPR011289	K01624	4.1.2.13
189:C52P6ACXX:2:1111:3719:35978_1_170_-	0	0	0	0	0	0	0	0	0	0	0	0	0	0	0	0	0	0	0	0	0	0	0	0	0	0	0	0	1	0	0	Bacteria	Firmicutes					Elongation factor Tu	[J] Translation, ribosomal structure and biogenesis	Elongation factor Tu	Translation elongation factor EFTu/EF1A, bacterial/organelle	elongation factor Tu	IPR004541	K02358
189:C52P6ACXX:2:1111:3965:84570_1_168_-	0	1	0	0	0	0	0	0	0	0	0	0	0	0	0	0	0	0	0	0	0	0	0	0	0	0	0	0	0	0	0
189:C52P6ACXX:2:1111:4532:13697_1_155_-	0	0	0	0	0	0	0	0	0	0	0	0	0	0	0	0	0	0	0	0	0	0	0	1	0	0	0	0	0	0	0	Bacteria	Firmicutes	Clostridia	Clostridiales
189:C52P6ACXX:2:1111:4615:2603_1_145_+	0	1	0	0	1	0	2	4	1	0	0	4	0	0	0	0	0	0	0	0	0	0	0	0	0	0	0	2	0	2	0	Bacteria						ATP synthase	[C] Energy production and conversion	ATP synthase subunit beta	ATPase, F1 complex, beta subunit	F-type H+-transporting ATPase subunit beta	IPR005722	K02112	3.6.3.14
189:C52P6ACXX:2:1111:4889:67301_1_148_+	1	0	1	1	1	1	0	0	0	1	1	0	0	0	0	0	1	0	1	0	1	1	0	0	0	1	1	1	1	0	1
189:C52P6ACXX:2:1111:4997:16064_1_136_-	0	1	0	0	0	0	0	0	0	0	0	0	0	0	0	0	0	0	0	0	0	0	0	0	0	0	0	0	0	0	0	Bacteria						3-hydroxybutyrate dehydrogenase	[C] Energy production and conversion		3-hydroxybutyrate dehydrogenase		IPR011294
189:C52P6ACXX:2:1111:5038:56784_1_154_-	1	0	0	0	0	0	1	0	0	0	1	0	0	1	0	0	0	0	0	0	0	0	0	0	0	0	0	0	0	0	0
189:C52P6ACXX:2:1111:5082:70531_1_154_+	0	1	0	0	1	0	1	0	1	0	0	0	1	1	1	0	0	0	0	0	1	0	1	0	1	1	0	0	1	0	1	Bacteria	Firmicutes	Clostridia	Clostridiales			Glyceraldehyde-3-phosphate dehydrogenase	[G] Carbohydrate transport and metabolism	Glyceraldehyde-3-phosphate dehydrogenase	Glyceraldehyde/Erythrose phosphate dehydrogenase family		IPR020831		1.2.1.12
189:C52P6ACXX:2:1111:5328:46550_1_169_+	0	0	0	0	0	0	0	0	0	0	0	0	0	0	0	0	0	0	1	1	0	0	0	1	0	0	0	0	0	1	0	Bacteria	Firmicutes	Clostridia	Clostridiales			30S ribosomal protein S4	[J] Translation, ribosomal structure and biogenesis	30S ribosomal protein S4	Ribosomal protein S4/S9	small subunit ribosomal protein S4	IPR022801	K02986
189:C52P6ACXX:2:1111:5547:46748_1_75_+	0	1	0	0	0	0	0	0	0	0	0	0	0	1	0	0	0	0	1	1	0	0	0	0	1	0	1	1	1	1	0	Bacteria	Firmicutes	Clostridia	Clostridiales
189:C52P6ACXX:2:1111:5884:89759_1_142_-	0	0	0	0	0	0	0	0	0	0	0	0	0	0	0	0	0	0	0	0	0	0	0	0	0	0	0	0	0	0	1
189:C52P6ACXX:2:1111:5993:37884_1_107_+	0	0	0	0	0	0	0	0	0	0	0	0	0	0	0	0	0	0	2	0	0	0	0	0	0	0	3	0	0	0	1	Bacteria	Firmicutes
189:C52P6ACXX:2:1111:6390:45751_1_146_-	0	0	0	0	0	0	0	0	0	0	0	0	0	0	0	0	0	0	1	0	0	0	0	0	0	0	0	0	0	0	0	Bacteria	Firmicutes					Glucose-1-phosphate adenylyltransferase	[G] Carbohydrate transport and metabolism	Glucose-1-phosphate adenylyltransferase	Glucose-1-phosphate adenylyltransferase GlgC, bacterial	glucose-1-phosphate adenylyltransferase	IPR023049	K00975	2.7.7.27
189:C52P6ACXX:2:1111:6724:87107_1_153_+	0	0	0	0	0	0	0	0	0	0	0	0	0	0	0	0	0	0	0	1	0	0	0	0	0	0	0	0	0	0	0
189:C52P6ACXX:2:1111:6836:12038_1_159_-	0	0	0	0	0	0	0	0	0	0	0	0	0	0	0	0	0	0	0	0	0	1	1	1	0	0	0	0	0	0	0	Bacteria	Firmicutes					50S ribosomal protein L15	[J] Translation, ribosomal structure and biogenesis	50S ribosomal protein L15		large subunit ribosomal protein L15		K02876
189:C52P6ACXX:2:1111:6899:68031_1_156_-	2	1	1	0	0	0	1	1	1	0	0	0	1	1	0	0	0	0	0	1	1	1	1	1	0	0	1	0	1	0	1	Bacteria	Firmicutes	Bacilli	Lactobacillales	Streptococcaceae	Streptococcus	Phosphate acetyltransferase	[C] Energy production and conversion	Phosphate acetyltransferase		phosphate acetyltransferase		K13788	2.3.1.8
189:C52P6ACXX:2:1111:7146:58952_1_154_+	0	0	0	0	0	0	0	0	0	0	0	0	0	0	0	0	0	0	1	0	0	0	0	0	0	0	0	0	0	0	0
189:C52P6ACXX:2:1111:7439:22084_1_156_-	0	0	0	0	0	0	0	0	0	0	0	0	0	0	0	0	0	0	0	1	0	0	0	0	0	0	0	0	0	0	0	Bacteria	Firmicutes	Clostridia	Clostridiales	Lachnospiraceae		Glutamate--cysteine ligase	[C] Energy production and conversion		Glutamate--cysteine ligase, monofunctional		IPR006334
189:C52P6ACXX:2:1111:7530:65896_1_113_-	0	0	0	0	0	0	0	0	0	0	0	0	0	0	0	0	0	0	0	1	0	0	0	0	0	0	0	0	0	0	0
189:C52P6ACXX:2:1111:7636:28669_1_168_-	0	0	0	0	0	0	0	0	0	0	0	0	0	0	0	0	0	0	1	0	0	0	0	0	0	0	1	0	0	0	0	Bacteria	Firmicutes	Clostridia	Clostridiales	Clostridiaceae	Clostridium	Formate--tetrahydrofolate ligase	[F] Nucleotide transport and metabolism	Formate--tetrahydrofolate ligase	Formate-tetrahydrofolate ligase, FTHFS	formate--tetrahydrofolate ligase	IPR000559	K01938	6.3.4.3
189:C52P6ACXX:2:1111:8067:98747_1_100_+	0	0	0	0	0	0	0	0	0	0	0	0	0	0	1	0	0	0	0	0	0	0	0	0	0	0	0	0	0	0	0	Bacteria	Firmicutes	Clostridia	Clostridiales	Clostridiaceae	Clostridium		[G] Carbohydrate transport and metabolism
189:C52P6ACXX:2:1111:8077:23263_1_163_-	1	1	1	3	3	0	1	0	2	0	0	1	1	1	1	1	2	1	0	0	0	0	0	0	0	0	0	0	0	0	0
189:C52P6ACXX:2:1111:8086:4186_1_148_+	0	0	0	0	1	0	0	0	0	0	0	0	0	0	0	0	0	0	0	0	0	0	0	0	0	0	0	0	0	0	0	Bacteria	Firmicutes	Clostridia	Clostridiales	Lachnospiraceae		50S ribosomal protein L10	[J] Translation, ribosomal structure and biogenesis	50S ribosomal protein L10	Ribosomal protein L10	large subunit ribosomal protein L10	IPR022973	K02864
189:C52P6ACXX:2:1111:8402:91768_1_166_+	0	0	0	0	0	0	0	0	0	0	0	0	0	0	0	0	0	0	0	0	1	0	0	0	0	0	0	0	0	0	0	Bacteria	Firmicutes	Clostridia	Clostridiales	Lachnospiraceae		HflK	[O] Posttranslational modification, protein turnover, chaperones		HflK		IPR010201
189:C52P6ACXX:2:1111:8456:47170_1_164_-	0	0	0	0	0	0	0	0	0	0	0	0	0	0	1	0	0	0	0	0	0	0	0	0	0	0	0	0	0	0	0	Bacteria	Firmicutes	Clostridia	Clostridiales			LL-diaminopimelate aminotransferase	[E] Amino acid transport and metabolism	LL-diaminopimelate aminotransferase	LL-diaminopimelate aminotransferase	LL-diaminopimelate aminotransferase	IPR019942	K10206	2.6.1.83
189:C52P6ACXX:2:1111:9396:15497_1_159_-	0	0	0	0	0	0	0	0	0	0	0	0	0	0	0	0	0	0	0	0	0	0	0	0	0	0	0	0	0	0	1	Bacteria	Firmicutes	Clostridia	Clostridiales	Clostridiaceae	Clostridium	Carbon monoxide dehydrogenase/acetyl-CoA synthase	[C] Energy production and conversion		CO dehydrogenase/acetyl-CoA synthase complex beta subunit		IPR004461
189:C52P6ACXX:2:1111:9414:101955_1_102_-	0	0	0	0	0	0	0	0	0	0	0	0	0	0	0	0	0	0	0	0	1	0	0	0	0	0	1	0	1	0	0	Bacteria	Firmicutes						[I] Lipid transport and metabolism
189:C52P6ACXX:2:1111:9446:30345_1_126_-	0	0	0	0	0	0	0	0	0	0	0	0	0	0	0	0	0	0	0	0	0	1	1	0	0	0	1	1	1	0	0	Bacteria						Peptide/nickel binding protein, MppA-type	[E] Amino acid transport and metabolism		Peptide/nickel binding protein, MppA-type		IPR030678
189:C52P6ACXX:2:1111:9680:9415_1_165_-	0	0	0	0	0	0	0	0	0	0	0	0	0	0	1	0	0	0	0	0	0	0	0	0	0	0	0	0	0	0	0	Bacteria	Firmicutes
189:C52P6ACXX:2:1111:9976:61604_1_159_-	0	0	0	0	0	0	0	0	0	0	0	0	0	0	0	0	1	0	0	0	0	0	0	1	1	0	0	0	0	0	0	Bacteria	Bacteroidetes	Flavobacteriia	Flavobacteriales	Flavobacteriaceae	Flavobacterium		[P] Inorganic ion transport and metabolism
189:C52P6ACXX:2:1112:10105:15301_1_127_+	0	1	0	0	0	0	0	0	0	0	0	0	0	0	0	0	0	0	0	0	0	0	0	0	0	0	0	0	0	0	0
189:C52P6ACXX:2:1112:10538:36893_1_149_+	0	0	0	2	0	0	0	0	0	0	0	0	0	0	0	0	0	0	2	1	3	1	0	1	2	0	0	0	1	0	2	Bacteria	Firmicutes	Clostridia	Clostridiales	Lachnospiraceae	Roseburia
189:C52P6ACXX:2:1112:10591:38028_1_135_-	0	0	0	0	0	0	0	0	0	0	0	0	0	0	0	0	0	0	0	0	0	1	0	0	0	0	0	1	0	0	0	Bacteria	Firmicutes					Peptide/nickel binding protein, MppA-type	[E] Amino acid transport and metabolism		Peptide/nickel binding protein, MppA-type		IPR030678
189:C52P6ACXX:2:1112:10633:66663_1_147_+	0	1	0	0	0	0	0	0	0	0	0	0	0	1	0	0	0	0	1	0	1	0	0	0	0	0	1	0	0	0	0	Bacteria	Firmicutes	Clostridia	Clostridiales	Clostridiaceae	Clostridium	Cold shock protein	[K] Transcription	Cold shock protein CspC	Cold shock, CspA	cold shock protein (beta-ribbon, CspA family)	IPR012156	K03704
189:C52P6ACXX:2:1112:10758:89383_1_156_+	1	0	0	0	0	0	0	0	1	0	0	0	0	0	0	0	0	1	0	0	0	0	0	0	0	0	0	0	0	0	0
189:C52P6ACXX:2:1112:10987:90543_1_122_+	1	1	1	1	1	0	1	0	0	0	0	0	0	1	0	0	0	0	1	1	0	0	2	0	0	0	0	2	0	0	0
189:C52P6ACXX:2:1112:11014:67109_53_119_+	0	0	0	0	0	0	0	0	0	0	0	0	0	1	0	0	0	0	0	0	0	0	0	0	0	0	0	0	0	0	0
189:C52P6ACXX:2:1112:11266:70232_1_125_-	1	1	1	0	0	0	0	1	1	0	0	0	0	1	0	0	0	0	1	0	1	0	0	0	0	0	0	0	0	0	0	Bacteria	Firmicutes	Clostridia	Clostridiales	Lachnospiraceae		Adenylate kinase	[F] Nucleotide transport and metabolism		Adenylate kinase subfamily		IPR006259
189:C52P6ACXX:2:1112:11298:99248_1_160_-	0	0	0	0	0	0	0	0	0	0	0	0	0	0	0	0	0	0	1	0	0	0	0	0	0	0	0	0	0	0	0	Bacteria						Phosphoribosylaminoimidazole-succinocarboxamide synthase	[F] Nucleotide transport and metabolism	Phosphoribosylaminoimidazole-succinocarboxamide synthase		phosphoribosylaminoimidazole-succinocarboxamide synthase		K01923	6.3.2.6
189:C52P6ACXX:2:1112:11339:40127_1_168_-	0	0	0	0	0	0	0	0	0	0	0	0	0	0	0	0	0	0	0	0	0	0	0	0	0	0	0	0	1	0	0
189:C52P6ACXX:2:1112:11743:30419_1_169_+	1	0	1	0	1	1	2	1	1	0	1	0	1	1	1	0	1	1	1	1	1	1	1	1	1	1	1	1	1	1	1	Bacteria	Firmicutes					Protein IolH	[G] Carbohydrate transport and metabolism	Protein IolH		myo-inositol catabolism protein IolH		K06605
189:C52P6ACXX:2:1112:11807:83862_1_153_+	1	1	0	2	0	1	0	0	1	0	0	1	0	0	0	0	0	0	0	2	0	0	0	0	0	0	2	2	0	1	1	Bacteria	Firmicutes					Phosphoenolpyruvate carboxykinase	[C] Energy production and conversion	Phosphoenolpyruvate carboxykinase	Phosphoenolpyruvate carboxykinase, ATP-utilising	phosphoenolpyruvate carboxykinase (ATP)	IPR001272	K01610	4.1.1.49
189:C52P6ACXX:2:1112:11862:29193_1_146_+	0	0	0	1	0	0	0	0	0	1	0	0	0	0	0	0	0	0	0	0	0	0	0	0	0	0	0	0	0	0	0
189:C52P6ACXX:2:1112:11932:41789_1_168_+	0	0	0	2	0	0	0	0	1	0	0	0	0	0	0	0	0	0	2	1	1	0	0	0	0	0	1	0	0	0	0	Bacteria	Firmicutes					Phosphoserine aminotransferase	[E] Amino acid transport and metabolism	Phosphoserine aminotransferase	Phosphoserine aminotransferase	phosphoserine aminotransferase	IPR022278	K00831	2.6.1.52
189:C52P6ACXX:2:1112:11949:81046_1_153_+	1	1	1	0	0	0	1	0	1	0	0	0	1	1	0	0	0	0	1	1	1	0	0	0	0	0	1	1	1	1	1	Bacteria	Firmicutes
189:C52P6ACXX:2:1112:12496:55190_1_114_+	0	1	0	1	0	0	0	0	1	0	0	0	0	0	0	0	0	0	0	0	0	0	0	0	0	0	0	0	0	0	0	Bacteria	Firmicutes	Clostridia	Clostridiales			Glycoside hydrolase family 3	[G] Carbohydrate transport and metabolism		Glycoside hydrolase family 3		IPR026892
189:C52P6ACXX:2:1112:12552:39388_1_131_-	0	0	0	0	0	0	0	0	0	0	0	0	0	1	0	0	0	0	0	0	0	0	0	0	0	0	0	0	0	0	0	Bacteria	Firmicutes	Clostridia	Clostridiales	Ruminococcaceae	Ruminococcus
189:C52P6ACXX:2:1112:12768:68416_1_130_-	1	1	1	0	0	0	1	1	1	0	1	1	0	0	0	1	1	1	1	1	1	1	1	0	1	1	1	1	1	1	1
189:C52P6ACXX:2:1112:13132:95229_1_157_+	2	1	1	2	0	0	0	0	1	0	0	0	1	2	2	0	0	0	1	1	1	0	0	0	0	0	1	1	1	0	0	Bacteria	Firmicutes	Clostridia	Clostridiales	Oscillospiraceae	Oscillibacter	Phosphoenolpyruvate carboxykinase	[C] Energy production and conversion		Phosphoenolpyruvate carboxykinase, ATP-utilising		IPR001272
189:C52P6ACXX:2:1112:13483:55791_1_162_-	0	0	0	0	2	0	0	0	0	0	0	0	0	0	0	0	0	0	0	0	0	1	1	0	0	1	0	0	0	0	0	Bacteria	Bacteroidetes	Bacteroidia	Bacteroidales	Bacteroidaceae	Bacteroides
189:C52P6ACXX:2:1112:13491:43228_1_159_+	0	0	0	0	0	0	0	0	0	0	0	0	0	0	0	0	0	0	1	0	0	0	0	0	0	0	0	0	0	0	0
189:C52P6ACXX:2:1112:13524:45217_1_126_-	0	0	0	0	0	0	0	0	0	0	0	0	0	0	0	0	0	0	0	0	0	0	0	1	0	0	0	0	1	0	1
189:C52P6ACXX:2:1112:14023:98067_1_167_+	0	1	0	0	0	0	1	0	0	0	0	0	1	0	0	0	0	0	0	0	1	0	0	0	0	0	0	0	0	0	0	Bacteria						Glyceraldehyde-3-phosphate dehydrogenase	[G] Carbohydrate transport and metabolism	Glyceraldehyde-3-phosphate dehydrogenase 1	Glyceraldehyde/Erythrose phosphate dehydrogenase family	glyceraldehyde 3-phosphate dehydrogenase	IPR020831	K00134	1.2.1.12
189:C52P6ACXX:2:1112:14389:98411_1_136_+	0	0	0	0	0	0	0	0	0	0	0	0	0	0	0	0	0	0	1	0	0	0	0	0	0	0	0	0	0	0	0	Bacteria	Firmicutes	Clostridia	Clostridiales			Ketol-acid reductoisomerase	[E] Amino acid transport and metabolism	Ketol-acid reductoisomerase		ketol-acid reductoisomerase		K00053	1.1.1.86
189:C52P6ACXX:2:1112:14745:26894_1_149_+	2	0	0	0	0	0	0	0	1	0	1	0	0	2	0	0	0	0	0	3	0	0	0	0	0	0	0	0	0	0	0
189:C52P6ACXX:2:1112:14990:15340_1_109_-	0	0	1	0	0	0	0	0	0	0	0	0	0	0	0	0	1	0	0	0	1	0	0	0	0	0	0	0	0	0	0	Bacteria	Firmicutes	Clostridia	Clostridiales				[G] Carbohydrate transport and metabolism
189:C52P6ACXX:2:1112:15038:44545_1_145_+	0	0	0	0	0	0	0	0	0	0	0	0	0	0	0	0	0	0	0	0	1	0	0	0	0	0	0	0	0	0	0	Bacteria	Firmicutes	Clostridia	Clostridiales	Lachnospiraceae		Acetolactate synthase	[E] Amino acid transport and metabolism		Acetolactate synthase, small subunit		IPR004789
189:C52P6ACXX:2:1112:15264:34741_1_153_-	0	1	0	0	0	0	1	0	1	0	0	0	0	0	0	0	1	0	0	0	1	0	1	0	0	0	0	1	1	0	1	Bacteria	Firmicutes						[G] Carbohydrate transport and metabolism
189:C52P6ACXX:2:1112:15454:45772_1_169_-	0	0	1	0	0	0	1	0	0	0	0	0	1	0	0	0	0	0	1	0	1	0	0	1	1	1	0	0	0	1	1	Bacteria						Ferric binding protein	[P] Inorganic ion transport and metabolism		Ferric binding protein		IPR026045
189:C52P6ACXX:2:1112:15682:10744_1_90_+	0	0	0	0	0	0	0	0	0	0	0	0	0	0	0	0	0	0	1	0	0	0	0	0	0	0	0	0	0	0	0	Bacteria	Firmicutes	Clostridia	Clostridiales				[G] Carbohydrate transport and metabolism
189:C52P6ACXX:2:1112:15822:84646_1_124_+	0	0	0	0	1	0	0	0	0	1	1	0	0	0	0	1	1	0	0	0	0	0	0	0	0	0	0	0	0	0	0	Bacteria	Bacteroidetes	Bacteroidia	Bacteroidales	Bacteroidaceae	Bacteroides	30S ribosomal protein S5	[J] Translation, ribosomal structure and biogenesis	30S ribosomal protein S5	Ribosomal protein S5, bacterial-type	small subunit ribosomal protein S5	IPR005712	K02988
189:C52P6ACXX:2:1112:15974:81493_1_170_-	0	0	0	0	0	0	0	0	0	0	0	0	0	0	0	0	0	0	0	0	0	0	0	0	0	0	2	0	0	0	0	Bacteria	Firmicutes	Clostridia	Clostridiales
189:C52P6ACXX:2:1112:16230:48813_1_164_-	0	0	0	0	0	0	0	0	0	0	0	0	0	0	0	0	0	0	1	0	0	0	0	0	0	0	1	0	0	0	0	Bacteria						Aldo/keto reductase	[C] Energy production and conversion		Aldo/keto reductase		IPR020471
189:C52P6ACXX:2:1112:16272:96782_1_158_+	0	0	0	0	0	0	0	0	0	0	0	0	0	0	0	0	0	0	0	0	0	0	0	0	0	0	0	0	1	0	0	Bacteria						Phosphoserine aminotransferase	[E] Amino acid transport and metabolism	Phosphoserine aminotransferase	Phosphoserine aminotransferase	phosphoserine aminotransferase	IPR022278	K00831	2.6.1.52
189:C52P6ACXX:2:1112:16289:42903_1_158_-	0	1	1	1	1	0	1	1	1	0	0	0	1	1	1	0	0	0	1	1	1	0	0	0	1	0	1	1	1	0	1	Bacteria	Firmicutes	Clostridia	Clostridiales			Glucose-6-phosphate isomerase	[G] Carbohydrate transport and metabolism	Glucose-6-phosphate isomerase	Phosphoglucose isomerase (PGI)	glucose-6-phosphate isomerase	IPR001672	K01810	5.3.1.9
189:C52P6ACXX:2:1112:16339:64728_1_162_+	0	0	0	0	0	1	0	0	0	0	0	0	0	0	0	0	0	0	0	0	0	0	0	0	0	0	1	0	0	1	0	Bacteria	Firmicutes	Clostridia	Clostridiales			Galactose-1-phosphate uridylyltransferase	[G] Carbohydrate transport and metabolism	Galactose-1-phosphate uridylyltransferase	Galactose-1-phosphate uridyl transferase, class II		IPR000766		2.7.7.12
189:C52P6ACXX:2:1112:16433:61811_1_169_-	1	0	0	0	0	1	0	1	1	0	0	0	0	1	0	0	1	0	1	1	0	0	1	0	0	0	1	0	1	0	0	Bacteria	Firmicutes	Clostridia	Clostridiales	Clostridiaceae	Clostridium	Reverse rubrerythrin	[C] Energy production and conversion	Reverse rubrerythrin-1					1.11.1.1
189:C52P6ACXX:2:1112:16489:42767_1_168_+	1	0	0	0	0	0	0	0	0	0	0	0	0	0	0	0	0	0	0	0	0	0	0	0	0	0	0	0	0	0	0	Bacteria	Firmicutes	Clostridia	Clostridiales	Lachnospiraceae	Blautia	Small heat shock protein HSP20	[O] Posttranslational modification, protein turnover, chaperones		Small heat shock protein HSP20		IPR031107
189:C52P6ACXX:2:1112:16583:25804_1_162_-	0	0	0	0	0	0	0	0	0	0	0	0	0	0	0	0	0	0	0	1	0	1	0	0	1	0	0	0	0	0	0	Bacteria	Firmicutes	Clostridia	Clostridiales			4-hydroxy-tetrahydrodipicolinate synthase	[E] Amino acid transport and metabolism	4-hydroxy-tetrahydrodipicolinate synthase	4-hydroxy-tetrahydrodipicolinate synthase, DapA	4-hydroxy-tetrahydrodipicolinate synthase	IPR005263	K01714	4.3.3.7
189:C52P6ACXX:2:1112:1674:24897_1_157_+	0	0	0	0	0	0	0	0	0	0	0	0	1	1	0	0	0	0	0	0	0	0	0	0	0	0	0	0	0	0	0	Bacteria	Firmicutes	Clostridia	Clostridiales				[G] Carbohydrate transport and metabolism
189:C52P6ACXX:2:1112:17311:84201_1_162_+	2	0	2	1	0	1	2	0	2	0	0	0	2	2	2	0	1	0	0	0	1	1	0	0	0	0	1	0	0	0	0	Bacteria						Elongation factor Tu	[J] Translation, ribosomal structure and biogenesis	Elongation factor Tu	Translation elongation factor EFTu/EF1A, bacterial/organelle	elongation factor Tu	IPR004541	K02358
189:C52P6ACXX:2:1112:17356:30569_1_148_+	0	0	0	0	0	0	0	0	0	0	0	0	0	0	0	0	0	0	0	0	0	0	1	0	1	1	0	1	1	1	1								[P] Inorganic ion transport and metabolism
189:C52P6ACXX:2:1112:17411:52518_1_137_-	0	0	0	0	0	0	0	0	0	0	0	0	0	0	0	0	0	0	0	0	1	0	0	0	0	0	0	0	1	0	0	Bacteria	Firmicutes	Clostridia	Clostridiales				[G] Carbohydrate transport and metabolism
189:C52P6ACXX:2:1112:17568:28002_1_147_+	0	0	0	0	0	0	0	0	0	0	0	0	0	0	0	1	0	0	0	0	0	0	0	0	0	0	0	0	0	0	0	Bacteria	Firmicutes	Clostridia	Clostridiales	Ruminococcaceae	Ruminococcus	Trehalose import ATP-binding protein SugC	[G] Carbohydrate transport and metabolism	Trehalose import ATP-binding protein SugC		multiple sugar transport system ATP-binding protein		K10112	3.6.3.-
189:C52P6ACXX:2:1112:1759:86684_1_155_-	0	0	0	0	0	0	0	0	0	0	0	0	0	0	0	0	0	0	0	0	0	0	0	0	0	0	0	0	0	0	1	Bacteria						Formate--tetrahydrofolate ligase	[F] Nucleotide transport and metabolism	Formate--tetrahydrofolate ligase	Formate-tetrahydrofolate ligase, FTHFS	formate--tetrahydrofolate ligase	IPR000559	K01938	6.3.4.3
189:C52P6ACXX:2:1112:17892:66560_1_157_+	0	0	0	1	0	0	0	0	0	0	0	0	0	0	0	0	0	0	0	0	0	1	1	0	1	1	0	0	0	0	0	Bacteria	Firmicutes	Clostridia	Clostridiales	Ruminococcaceae	Ruminococcus	Phosphoenolpyruvate carboxykinase	[C] Energy production and conversion	Phosphoenolpyruvate carboxykinase	Phosphoenolpyruvate carboxykinase, GTP-utilising	phosphoenolpyruvate carboxykinase (GTP)	IPR008209	K01596	4.1.1.32
189:C52P6ACXX:2:1112:18204:65369_1_154_+	0	0	1	0	0	1	2	1	0	0	1	1	1	1	0	0	0	0	0	1	0	0	0	0	0	0	0	1	0	1	1	Bacteria	Firmicutes	Clostridia	Clostridiales
189:C52P6ACXX:2:1112:18287:83510_1_162_+	1	2	2	0	0	0	0	1	2	0	0	1	1	3	1	2	0	0	1	2	2	0	0	0	1	0	1	0	1	1	0	Bacteria	Proteobacteria	Gammaproteobacteria	Pseudomonadales	Moraxellaceae	Acinetobacter	Fructose-bisphosphate aldolase	[G] Carbohydrate transport and metabolism	Fructose-bisphosphate aldolase	Fructose-1,6-bisphosphate aldolase, class 2	fructose-bisphosphate aldolase, class II	IPR011289	K01624	4.1.2.13
189:C52P6ACXX:2:1112:18377:68409_1_159_+	0	0	0	0	0	0	0	0	0	0	0	0	0	0	0	0	0	0	0	0	0	0	2	0	0	0	0	2	0	0	0
189:C52P6ACXX:2:1112:18491:67905_1_160_+	0	1	2	0	0	0	0	3	1	0	0	0	0	0	0	2	2	0	2	2	3	1	0	1	1	1	1	0	0	0	0
189:C52P6ACXX:2:1112:18748:6431_1_123_+	0	1	0	0	0	0	0	0	0	0	0	0	0	0	0	0	0	0	0	0	0	0	0	0	0	0	0	0	0	0	0
189:C52P6ACXX:2:1112:19004:84062_1_145_-	0	0	0	0	1	0	0	0	0	0	0	0	0	1	0	0	0	0	1	0	1	2	0	1	1	0	1	2	0	0	1	Bacteria	Proteobacteria	Deltaproteobacteria	Desulfovibrionales	Desulfovibrionaceae	Desulfovibrio				Haem-degrading		IPR005624
189:C52P6ACXX:2:1112:19006:71711_1_170_-	0	0	0	0	0	0	0	0	0	0	0	0	0	0	0	0	0	0	0	0	0	0	0	0	0	0	0	0	0	1	0	Bacteria	Firmicutes					DNA-directed RNA polymerase	[K] Transcription	DNA-directed RNA polymerase subunit alpha	DNA-directed RNA polymerase, alpha subunit	DNA-directed RNA polymerase subunit alpha	IPR011773	K03040	2.7.7.6
189:C52P6ACXX:2:1112:19150:65945_40_147_+	0	0	0	0	0	0	0	0	0	0	0	0	0	0	0	0	0	0	1	0	0	0	0	0	0	0	0	0	0	0	1	Bacteria	Firmicutes	Clostridia	Clostridiales	Ruminococcaceae	Ruminococcus	Ketol-acid reductoisomerase	[E] Amino acid transport and metabolism	Ketol-acid reductoisomerase		ketol-acid reductoisomerase		K00053	1.1.1.86
189:C52P6ACXX:2:1112:19632:97778_1_143_+	0	0	0	0	0	0	0	0	0	0	0	0	0	0	0	0	0	0	0	0	0	0	0	0	0	0	2	0	0	0	1	Bacteria	Firmicutes	Clostridia
189:C52P6ACXX:2:1112:19661:68434_1_102_+	1	1	0	0	0	1	1	1	0	0	0	0	1	1	1	0	0	0	1	1	1	0	0	0	0	0	1	1	0	0	0	Bacteria	Firmicutes	Clostridia	Clostridiales			30S ribosomal protein S8	[J] Translation, ribosomal structure and biogenesis	30S ribosomal protein S8	Ribosomal protein S8	small subunit ribosomal protein S8	IPR000630	K02994
189:C52P6ACXX:2:1112:19819:35203_1_117_-	0	0	0	0	0	0	0	0	0	0	0	0	0	0	0	0	0	0	0	0	0	2	1	0	1	0	1	0	0	0	0
189:C52P6ACXX:2:1112:19930:51840_1_154_-	1	2	0	0	0	0	1	0	1	0	0	0	0	1	0	0	0	0	2	1	1	0	0	1	1	0	1	1	0	1	1	Bacteria	Firmicutes					Argininosuccinate synthase	[E] Amino acid transport and metabolism	Argininosuccinate synthase	Argininosuccinate synthase, type 1 subfamily	argininosuccinate synthase	IPR023434	K01940	6.3.4.5
189:C52P6ACXX:2:1112:20094:88258_1_152_-	0	0	0	0	0	0	0	0	0	0	0	0	0	0	0	0	0	0	0	0	0	1	0	0	0	0	0	0	0	0	0
189:C52P6ACXX:2:1112:20129:12746_1_154_+	0	0	0	0	0	0	0	0	0	0	0	0	0	0	0	0	0	0	0	0	0	0	1	0	0	0	0	0	0	0	0	Bacteria	Firmicutes
189:C52P6ACXX:2:1112:20149:82792_1_125_-	0	0	0	0	0	0	0	0	0	0	0	0	0	0	0	0	0	0	0	0	0	1	0	1	0	0	0	0	1	0	0	Bacteria	Firmicutes					Flagellin	[N] Cell motility		Flagellin		IPR001492
189:C52P6ACXX:2:1112:20545:31426_1_160_+	0	1	1	0	0	0	0	1	0	0	0	0	0	1	1	0	0	0	1	0	0	0	0	0	0	0	0	0	0	0	0	Bacteria	Firmicutes	Clostridia	Clostridiales	Eubacteriaceae	Eubacterium		[C] Energy production and conversion
189:C52P6ACXX:2:1112:20569:73829_1_155_+	0	0	0	0	0	0	0	0	0	0	0	0	0	0	0	0	0	0	0	0	0	1	3	2	3	2	0	1	1	0	0	Bacteria	Bacteroidetes	Bacteroidia	Bacteroidales
189:C52P6ACXX:2:1112:20701:18581_1_145_-	0	0	0	0	0	0	0	0	0	0	0	0	0	0	0	0	0	0	0	0	0	0	0	0	1	1	0	0	0	0	0							Peptide/nickel binding protein, MppA-type	[E] Amino acid transport and metabolism		Peptide/nickel binding protein, MppA-type		IPR030678
189:C52P6ACXX:2:1112:20711:97933_1_165_-	1	0	1	0	1	0	1	1	0	0	0	0	1	1	0	1	0	0	0	0	0	1	0	0	0	0	0	0	0	1	0	Bacteria	Firmicutes	Clostridia	Clostridiales	Ruminococcaceae		10 kDa chaperonin	[O] Posttranslational modification, protein turnover, chaperones	10 kDa chaperonin	Chaperonin Cpn10	chaperonin GroES	IPR020818	K04078
189:C52P6ACXX:2:1112:20973:3323_1_151_-	0	0	0	0	0	0	0	0	0	0	0	0	0	0	0	0	0	0	0	0	1	0	0	0	0	0	0	0	0	0	0	Bacteria	Firmicutes					4-hydroxy-tetrahydrodipicolinate synthase	[E] Amino acid transport and metabolism	4-hydroxy-tetrahydrodipicolinate synthase	4-hydroxy-tetrahydrodipicolinate synthase, DapA	4-hydroxy-tetrahydrodipicolinate synthase	IPR005263	K01714	4.3.3.7
189:C52P6ACXX:2:1112:21191:94779_1_149_-	2	1	1	0	0	0	0	0	0	0	0	0	1	0	0	0	0	0	1	0	0	0	0	0	0	0	0	0	0	1	2	Bacteria	Firmicutes					6-phosphofructokinase	[G] Carbohydrate transport and metabolism		ATP-dependent 6-phosphofructokinase		IPR022953
189:C52P6ACXX:2:1112:21301:66960_1_166_+	0	0	0	0	1	0	0	0	0	0	0	0	0	0	0	0	0	0	0	0	0	0	0	0	0	0	0	0	0	0	0	Bacteria	Firmicutes	Clostridia	Clostridiales			50S ribosomal protein L17	[J] Translation, ribosomal structure and biogenesis	50S ribosomal protein L17	Ribosomal protein L17	large subunit ribosomal protein L17	IPR000456	K02879
189:C52P6ACXX:2:1112:2145:87523_1_167_-	0	0	0	0	0	0	0	0	0	0	0	0	0	0	0	0	0	0	0	0	0	1	1	0	0	0	1	1	1	0	0	Bacteria	Firmicutes	Clostridia	Clostridiales	Lachnospiraceae		Flagellin	[N] Cell motility		Flagellin		IPR001492
189:C52P6ACXX:2:1112:2385:10612_1_158_-	0	0	0	0	0	0	0	0	0	0	0	0	0	0	0	0	0	0	0	0	0	0	0	0	0	1	0	0	0	0	0	Bacteria						Cysteine--tRNA ligase	[J] Translation, ribosomal structure and biogenesis	Cysteine--tRNA ligase	Cysteinyl-tRNA synthetase/mycothiol ligase	cysteinyl-tRNA synthetase	IPR024909	K01883	6.1.1.16
189:C52P6ACXX:2:1112:2519:56412_1_155_-	0	0	0	0	0	0	0	0	0	0	0	0	0	0	0	0	0	0	0	0	0	0	0	0	1	0	0	0	0	1	0	Bacteria	Firmicutes	Clostridia	Clostridiales	Oscillospiraceae	Oscillibacter
189:C52P6ACXX:2:1112:2644:65420_1_104_+	0	0	1	1	1	0	0	0	0	0	0	0	0	1	0	0	0	0	0	0	0	0	0	0	0	0	1	0	0	0	0	Bacteria	Firmicutes	Clostridia	Clostridiales	Oscillospiraceae	Oscillibacter	60 kDa chaperonin	[O] Posttranslational modification, protein turnover, chaperones	60 kDa chaperonin		chaperonin GroEL		K04077
189:C52P6ACXX:2:1112:2686:100001_1_170_-	0	0	0	0	2	1	0	0	0	1	0	0	0	0	0	0	0	1	0	0	0	0	0	0	0	0	0	0	0	0	0	Bacteria	Bacteroidetes	Bacteroidia	Bacteroidales	Bacteroidaceae	Bacteroides		[M] Cell wall/membrane/envelope biogenesis
189:C52P6ACXX:2:1112:2703:71286_1_142_+	1	1	1	1	1	1	1	1	1	1	1	1	1	1	1	2	1	1	1	0	1	1	0	1	1	1	0	1	0	1	1	Bacteria	Firmicutes	Clostridia	Clostridiales			Pyruvate synthase	[C] Energy production and conversion	Pyruvate synthase	Pyruvate-flavodoxin oxidoreductase		IPR011895		1.2.7.1
189:C52P6ACXX:2:1112:2725:52187_15_138_-	0	0	0	0	0	0	0	0	0	0	0	0	0	0	0	0	0	0	0	0	1	0	0	0	0	0	0	0	0	0	0	Bacteria	Firmicutes					10 kDa chaperonin	[O] Posttranslational modification, protein turnover, chaperones	10 kDa chaperonin	Chaperonin Cpn10	chaperonin GroES	IPR020818	K04078
189:C52P6ACXX:2:1112:2734:3708_1_79_-	2	2	2	1	1	3	2	1	1	0	0	0	1	2	1	0	0	0	1	2	2	0	1	1	0	0	0	0	0	0	1	Bacteria	Synergistetes	Synergistia	Synergistales	Synergistaceae	Pyramidobacter
189:C52P6ACXX:2:1112:2764:97831_1_152_-	0	0	0	1	0	0	0	0	2	0	0	0	0	1	0	0	0	0	0	0	0	0	0	0	0	0	1	0	0	0	0
189:C52P6ACXX:2:1112:2855:32867_1_102_+	0	0	0	0	0	0	0	0	0	0	0	0	0	0	0	0	1	0	1	0	0	1	1	1	1	0	0	0	1	0	1
189:C52P6ACXX:2:1112:2934:25576_1_111_+	0	0	0	0	0	0	0	0	0	0	0	0	0	0	0	0	1	0	0	0	0	0	0	0	0	0	0	0	0	0	0
189:C52P6ACXX:2:1112:3178:94596_1_144_-	0	0	0	0	0	0	0	0	0	0	0	0	0	0	0	0	0	0	1	0	0	0	0	0	0	0	0	0	0	0	0
189:C52P6ACXX:2:1112:3383:84307_1_156_+	0	0	0	0	0	0	0	0	0	0	0	0	0	0	0	0	0	0	1	0	0	0	0	0	0	0	0	0	0	0	0
189:C52P6ACXX:2:1112:3403:62744_1_153_+	1	0	0	0	0	0	0	0	0	0	0	0	0	0	0	0	0	0	0	0	0	0	0	0	0	0	0	0	0	0	0	Bacteria	Firmicutes	Clostridia	Clostridiales			Phosphoglucomutase	[G] Carbohydrate transport and metabolism	Phosphoglucomutase		phosphoglucomutase		K01835	5.4.2.2
189:C52P6ACXX:2:1112:3426:100610_1_128_+	0	0	0	0	0	0	0	0	0	0	0	0	0	1	0	0	0	0	0	0	0	0	0	0	0	0	0	0	0	0	0	Bacteria							[E] Amino acid transport and metabolism
189:C52P6ACXX:2:1112:3630:61950_1_167_+	1	0	0	0	0	0	0	0	0	0	0	0	0	0	0	0	0	0	0	0	0	0	0	0	0	0	0	0	0	0	0
189:C52P6ACXX:2:1112:3636:88019_1_151_+	1	1	1	0	1	1	1	1	1	0	1	1	1	1	0	0	0	1	0	1	0	0	1	1	0	0	0	1	0	1	0							ATP synthase	[C] Energy production and conversion	ATP synthase subunit alpha	ATPase, F1 complex, alpha subunit	F-type H+-transporting ATPase subunit alpha	IPR005294	K02111	3.6.3.14
189:C52P6ACXX:2:1112:3738:76254_1_136_-	0	0	0	1	0	0	0	0	0	0	0	0	0	0	0	0	0	0	0	0	0	0	0	0	0	0	0	0	0	0	0
189:C52P6ACXX:2:1112:3914:97094_1_145_+	0	0	0	0	0	1	1	0	0	1	0	0	0	1	0	1	1	0	0	0	0	0	0	0	0	0	0	0	0	0	0	Bacteria	Firmicutes	Clostridia	Clostridiales	Ruminococcaceae	Ruminococcus
189:C52P6ACXX:2:1112:3946:83274_1_154_-	0	0	0	0	0	0	0	0	0	1	0	0	0	0	0	0	0	0	0	0	0	0	0	0	0	0	0	0	0	0	0	Bacteria	Bacteroidetes	Bacteroidia	Bacteroidales
189:C52P6ACXX:2:1112:4102:31705_1_152_-	0	0	0	0	0	0	0	0	0	0	0	0	0	0	0	0	0	0	1	0	0	0	0	0	0	0	0	0	0	0	0	Bacteria							[G] Carbohydrate transport and metabolism
189:C52P6ACXX:2:1112:4632:83349_1_166_+	0	0	0	0	0	0	0	0	0	0	0	0	0	1	0	0	0	0	0	0	0	0	0	0	0	0	1	0	1	0	0	Bacteria	Firmicutes	Clostridia	Clostridiales	Clostridiaceae	Butyricicoccus	HPr-like protein Crh	[G] Carbohydrate transport and metabolism	HPr-like protein Crh	RNA methyltransferase, RsmD	catabolite repression HPr-like protein	IPR004398	K11184
189:C52P6ACXX:2:1112:4690:3526_1_150_+	0	0	1	0	0	0	0	2	0	0	0	0	0	0	0	0	0	0	0	0	0	0	0	0	0	0	0	0	0	0	0	Bacteria	Firmicutes	Clostridia	Clostridiales			Chaperone protein DnaK	[O] Posttranslational modification, protein turnover, chaperones	Chaperone protein DnaK	Heat shock protein 70 family	molecular chaperone DnaK	IPR013126	K04043
189:C52P6ACXX:2:1112:4869:56521_1_167_-	1	0	1	0	0	0	0	0	0	0	0	0	0	1	0	0	0	0	0	1	0	0	0	0	0	0	0	0	0	0	0
189:C52P6ACXX:2:1112:4937:86953_1_144_-	0	0	0	0	0	0	0	0	0	0	0	0	0	0	0	0	0	0	0	0	0	0	0	0	0	0	0	0	1	0	0	Bacteria	Firmicutes	Clostridia	Clostridiales	Ruminococcaceae	Faecalibacterium		[G] Carbohydrate transport and metabolism
189:C52P6ACXX:2:1112:4978:90125_1_153_+	0	0	0	0	0	0	0	0	0	0	0	0	0	0	0	0	0	0	0	0	0	0	0	1	0	0	0	0	0	0	0	Bacteria	Firmicutes	Clostridia	Clostridiales				[C] Energy production and conversion
189:C52P6ACXX:2:1112:5138:22896_1_168_-	0	0	0	0	0	0	0	0	0	0	0	0	0	0	0	0	0	0	0	0	1	0	0	0	0	0	0	0	0	0	0	Bacteria	Firmicutes	Clostridia	Clostridiales	Oscillospiraceae	Oscillibacter
189:C52P6ACXX:2:1112:5193:50051_1_103_-	1	0	0	0	0	0	0	0	0	0	0	0	0	0	0	0	0	0	0	0	0	0	0	0	0	0	0	0	0	0	0
189:C52P6ACXX:2:1112:5279:86042_1_161_-	0	0	0	0	0	0	1	0	0	0	0	0	0	0	0	0	0	0	0	0	0	0	0	0	0	0	0	0	0	0	1	Bacteria	Firmicutes	Clostridia	Clostridiales	Clostridiaceae	Clostridium		[K] Transcription
189:C52P6ACXX:2:1112:6067:4981_1_144_+	0	0	0	0	0	0	0	0	0	0	0	0	0	0	0	0	0	0	1	0	0	0	0	0	0	0	0	0	0	0	0	Bacteria	Firmicutes					UDP-glucose 4-epimerase	[M] Cell wall/membrane/envelope biogenesis	UDP-glucose 4-epimerase	UDP-glucose 4-epimerase GalE		IPR005886		5.1.3.2
189:C52P6ACXX:2:1112:6232:7773_1_159_-	0	2	0	2	2	0	0	0	1	0	1	2	0	2	2	0	0	0	0	0	0	0	0	0	0	0	0	0	0	0	0
189:C52P6ACXX:2:1112:6495:22769_1_161_+	1	0	0	1	2	0	1	0	0	1	0	0	0	0	1	1	0	0	0	1	0	1	1	0	0	2	1	1	1	0	1	Bacteria	Firmicutes					Flagellin	[N] Cell motility		Flagellin		IPR001492
189:C52P6ACXX:2:1112:6656:39077_1_154_+	0	0	0	0	0	0	0	0	0	0	0	0	0	0	0	0	0	0	0	1	0	0	0	0	0	0	0	0	0	0	0	Bacteria	Firmicutes	Clostridia	Clostridiales	Clostridiaceae	Clostridium	50S ribosomal protein L2	[J] Translation, ribosomal structure and biogenesis	50S ribosomal protein L2	Ribosomal protein L2, bacterial/organellar-type	large subunit ribosomal protein L2	IPR005880	K02886
189:C52P6ACXX:2:1112:6823:59723_1_141_+	0	0	0	0	0	0	0	0	0	0	0	0	0	0	0	0	0	0	0	0	0	0	0	0	0	0	0	0	1	0	0
189:C52P6ACXX:2:1112:6860:90931_1_156_+	0	0	0	0	0	0	0	0	0	0	0	0	0	0	1	0	0	0	0	0	1	0	0	0	0	0	0	0	0	0	0	Bacteria	Firmicutes	Clostridia	Clostridiales			Pyruvate, phosphate dikinase	[G] Carbohydrate transport and metabolism	Pyruvate, phosphate dikinase	Pyruvate, phosphate dikinase		IPR010121		2.7.9.1
189:C52P6ACXX:2:1112:6936:73698_1_132_-	0	0	0	0	0	0	0	0	0	0	0	0	0	0	0	0	0	1	0	0	0	0	0	0	0	0	0	0	0	0	0	Bacteria	Bacteroidetes	Bacteroidia	Bacteroidales	Prevotellaceae	Prevotella	30S ribosomal protein S16	[J] Translation, ribosomal structure and biogenesis	30S ribosomal protein S16	Ribosomal protein S16	small subunit ribosomal protein S16	IPR000307	K02959
189:C52P6ACXX:2:1112:6950:92262_1_128_+	1	1	1	1	1	1	1	1	1	1	1	1	1	1	1	1	1	1	1	1	1	1	1	1	0	0	1	1	1	1	0	Bacteria	Firmicutes	Clostridia				50S ribosomal protein L7/L12	[J] Translation, ribosomal structure and biogenesis	50S ribosomal protein L7/L12	Ribosomal protein L7/L12	large subunit ribosomal protein L7/L12	IPR000206	K02935
189:C52P6ACXX:2:1112:6960:13883_1_170_+	0	1	0	1	1	0	0	0	0	0	0	0	1	0	1	0	0	0	0	0	0	0	0	1	1	0	0	0	0	0	0	Bacteria	Firmicutes	Clostridia	Clostridiales	Ruminococcaceae	Ruminiclostridium	Pyruvate-flavodoxin oxidoreductase	[C] Energy production and conversion	Pyruvate-flavodoxin oxidoreductase	Pyruvate-flavodoxin oxidoreductase		IPR011895		1.2.7.-
189:C52P6ACXX:2:1112:7111:95731_1_168_-	0	0	0	0	0	0	0	0	0	0	0	0	0	0	0	0	0	0	0	0	0	0	0	0	0	0	1	0	0	0	0	Bacteria	Firmicutes
189:C52P6ACXX:2:1112:7135:81848_1_145_-	0	1	0	0	0	0	0	0	0	0	0	0	0	1	0	0	0	0	2	0	1	0	0	1	0	0	0	0	1	0	0	Bacteria	Firmicutes	Clostridia	Clostridiales			Fructose-bisphosphate aldolase	[G] Carbohydrate transport and metabolism	Fructose-bisphosphate aldolase	Fructose-1,6-bisphosphate aldolase, class 2	fructose-bisphosphate aldolase, class II	IPR011289	K01624	4.1.2.13
189:C52P6ACXX:2:1112:7392:92360_1_137_-	0	0	0	0	0	0	0	0	0	0	0	0	0	0	0	0	0	0	1	0	0	0	0	0	0	0	0	0	0	0	0	Bacteria	Firmicutes	Clostridia	Clostridiales				[E] Amino acid transport and metabolism
189:C52P6ACXX:2:1112:7468:32980_1_152_-	0	0	0	0	0	0	0	0	0	0	0	0	0	0	0	0	0	0	0	0	0	0	0	0	0	0	2	1	1	0	0	Bacteria	Firmicutes	Clostridia	Clostridiales
189:C52P6ACXX:2:1112:7788:76473_1_151_-	1	1	1	1	1	1	1	1	1	1	1	1	1	2	1	1	1	1	1	1	1	1	2	1	1	1	1	1	1	1	1	Bacteria	Firmicutes					Propionyl-CoA carboxylase	[I] Lipid transport and metabolism	Propionyl-CoA carboxylase beta chain		propionyl-CoA carboxylase beta chain		K01966	6.4.1.3
189:C52P6ACXX:2:1112:8252:61232_1_150_+	0	0	0	0	0	0	0	0	0	0	0	0	0	0	0	0	0	0	0	0	1	0	0	0	0	0	0	0	0	0	0	Bacteria						Flagellin	[N] Cell motility	Flagellin	Flagellin		IPR001492
189:C52P6ACXX:2:1112:8256:57809_1_117_-	0	0	0	0	0	0	0	0	0	0	0	0	0	0	0	0	0	0	0	0	1	0	1	0	0	0	0	0	0	0	0	Bacteria	Bacteroidetes	Bacteroidia	Bacteroidales	Prevotellaceae	Prevotella	Chaperone protein DnaK	[O] Posttranslational modification, protein turnover, chaperones	Chaperone protein DnaK	Heat shock protein 70 family		IPR013126
189:C52P6ACXX:2:1112:8851:95281_1_152_+	0	2	0	0	0	0	0	0	1	0	0	0	0	0	2	0	0	0	0	0	0	2	0	2	2	2	2	0	4	1	2	Eukaryota	Basidiomycota	Dacrymycetes	Dacrymycetales	Dacrymycetaceae	Dacryopinax
189:C52P6ACXX:2:1112:8896:7577_1_168_+	1	1	1	1	1	0	1	1	1	1	1	1	1	1	1	1	1	1	1	1	1	1	0	1	1	1	1	1	1	1	1	Bacteria	Firmicutes					30S ribosomal protein S12	[J] Translation, ribosomal structure and biogenesis	30S ribosomal protein S12	Ribosomal protein S12/S23	small subunit ribosomal protein S12	IPR006032	K02950
189:C52P6ACXX:2:1112:9043:11093_1_161_-	0	0	0	0	0	0	0	0	0	0	0	0	0	0	0	0	0	0	0	0	0	0	0	0	0	0	0	0	0	0	1	Bacteria	Firmicutes	Clostridia	Clostridiales	Clostridiaceae	Clostridium	Polyribonucleotide nucleotidyltransferase	[J] Translation, ribosomal structure and biogenesis	Polyribonucleotide nucleotidyltransferase		polyribonucleotide nucleotidyltransferase		K00962	2.7.7.8
189:C52P6ACXX:2:1112:9314:47111_1_163_+	0	0	0	0	0	0	0	0	0	0	0	0	0	0	0	0	0	0	1	0	0	0	0	0	0	0	0	0	0	0	0	Bacteria	Firmicutes	Clostridia	Clostridiales	Lachnospiraceae		6-phosphofructokinase	[G] Carbohydrate transport and metabolism		ATP-dependent 6-phosphofructokinase		IPR022953
189:C52P6ACXX:2:1112:9589:61237_1_110_+	0	0	0	1	0	1	1	0	0	0	0	0	1	1	0	0	0	0	0	0	0	0	0	0	0	0	0	0	0	0	0	Bacteria	Firmicutes					50S ribosomal protein L7/L12	[J] Translation, ribosomal structure and biogenesis	50S ribosomal protein L7/L12	Ribosomal protein L7/L12	large subunit ribosomal protein L7/L12	IPR000206	K02935
189:C52P6ACXX:2:1112:9633:16050_1_140_+	0	0	0	0	0	0	0	0	0	0	0	0	0	0	0	0	0	0	0	0	1	0	0	0	0	0	1	0	0	1	1	Bacteria	Firmicutes					Methyl-accepting chemotaxis protein	[T] Signal transduction mechanisms	Putative sensory transducer protein	Chemotaxis methyl-accepting receptor	methyl-accepting chemotaxis protein	IPR004090	K03406
189:C52P6ACXX:2:1112:9968:75270_1_169_+	0	0	0	0	0	0	0	0	0	0	0	0	0	0	0	0	0	0	0	1	0	0	0	0	0	0	0	0	0	0	0	Bacteria						Dihydrolipoyl dehydrogenase	[C] Energy production and conversion	Dihydrolipoyl dehydrogenase	Dihydrolipoamide dehydrogenase	dihydrolipoamide dehydrogenase	IPR006258	K00382	1.8.1.4
189:C52P6ACXX:2:1113:10118:86164_1_158_-	0	0	0	0	0	0	0	0	0	0	0	0	0	1	0	0	0	0	0	0	0	0	1	0	0	0	2	1	0	0	0
189:C52P6ACXX:2:1113:10309:66281_1_129_-	1	1	0	0	1	1	1	1	1	1	1	0	1	1	0	1	0	0	1	1	1	1	0	0	1	1	1	1	0	1	1	Eukaryota			Kinetoplastida	Trypanosomatidae	Trypanosoma	Glyceraldehyde-3-phosphate dehydrogenase	[G] Carbohydrate transport and metabolism	Glyceraldehyde-3-phosphate dehydrogenase 1	Glyceraldehyde/Erythrose phosphate dehydrogenase family	glyceraldehyde 3-phosphate dehydrogenase	IPR020831	K00134	1.2.1.12
189:C52P6ACXX:2:1113:10317:97873_1_167_-	0	0	0	0	0	0	0	0	0	0	0	0	1	0	1	0	0	0	0	0	0	1	0	0	0	0	0	0	0	0	0	Bacteria	Firmicutes	Clostridia	Clostridiales			Tyrosine--tRNA ligase	[J] Translation, ribosomal structure and biogenesis	Tyrosine--tRNA ligase	Tyrosine-tRNA ligase	tyrosyl-tRNA synthetase	IPR002307	K01866	6.1.1.1
189:C52P6ACXX:2:1113:10321:62439_1_164_+	0	0	0	0	0	0	0	0	0	0	0	0	0	0	0	0	0	0	0	0	0	0	0	0	0	0	1	0	0	0	0	Bacteria	Firmicutes					Glucose-1-phosphate adenylyltransferase	[G] Carbohydrate transport and metabolism		Glucose-1-phosphate adenylyltransferase, GlgD subunit		IPR011832
189:C52P6ACXX:2:1113:10655:27646_1_161_+	0	1	0	0	0	0	0	0	0	0	0	0	0	0	0	0	0	0	1	1	1	0	0	0	1	1	0	0	0	0	1	Bacteria	Firmicutes	Clostridia	Clostridiales	Lachnospiraceae	Roseburia	Triosephosphate isomerase	[G] Carbohydrate transport and metabolism	Triosephosphate isomerase	Triosephosphate isomerase, bacterial/eukaryotic	triosephosphate isomerase (TIM)	IPR022896	K01803	5.3.1.1
189:C52P6ACXX:2:1113:10852:16641_1_141_-	1	0	0	1	0	1	1	0	0	1	1	0	0	0	0	1	1	1	0	1	1	1	1	3	3	2	3	1	2	1	1
189:C52P6ACXX:2:1113:10998:94237_1_150_-	0	0	0	0	0	0	0	0	0	0	0	0	0	0	1	0	0	0	0	0	0	0	0	0	0	0	0	0	0	0	0	Bacteria						3-hydroxybutyryl-CoA dehydrogenase	[I] Lipid transport and metabolism		3-hydroxyacyl-CoA dehydrogenase		IPR022694
189:C52P6ACXX:2:1113:11414:101208_1_114_+	0	0	0	1	0	0	1	0	0	0	0	0	0	0	0	0	0	0	1	0	0	0	0	0	0	0	0	0	0	0	1	Bacteria	Firmicutes	Clostridia	Clostridiales			D-hydantoinase	[F] Nucleotide transport and metabolism		Hydantoinase/dihydropyrimidinase		IPR011778
189:C52P6ACXX:2:1113:11564:11416_1_154_+	1	1	0	1	0	1	1	0	0	0	0	0	0	0	0	0	0	0	0	1	0	0	1	0	0	0	1	0	1	1	1	Bacteria	Firmicutes	Clostridia	Clostridiales				[G] Carbohydrate transport and metabolism
189:C52P6ACXX:2:1113:11919:12504_1_154_+	0	0	1	0	0	0	0	0	0	0	0	0	0	0	0	0	0	0	0	0	0	0	0	0	0	0	0	0	0	0	0
189:C52P6ACXX:2:1113:11952:60852_1_113_-	0	1	0	0	1	0	1	0	1	0	0	0	0	0	0	0	0	0	0	0	1	0	0	0	0	0	0	0	0	0	0	Bacteria	Firmicutes	Clostridia	Clostridiales			3-hydroxybutyryl-CoA dehydrogenase	[I] Lipid transport and metabolism		3-hydroxyacyl-CoA dehydrogenase		IPR022694
189:C52P6ACXX:2:1113:12062:37438_1_147_-	0	0	0	0	0	0	0	0	0	0	0	0	0	0	0	0	0	0	1	0	0	0	0	0	0	0	0	0	1	0	0	Bacteria	Firmicutes	Clostridia	Clostridiales	Clostridiaceae	Butyricicoccus	50S ribosomal protein L10	[J] Translation, ribosomal structure and biogenesis		Ribosomal protein L10		IPR022973
189:C52P6ACXX:2:1113:12181:33776_1_157_+	0	1	0	0	0	0	0	0	0	0	1	0	0	0	0	0	0	0	0	0	0	0	0	0	0	0	0	0	0	0	0
189:C52P6ACXX:2:1113:12877:31724_1_107_-	0	0	1	1	0	0	0	0	0	0	0	0	1	0	1	0	0	0	1	0	1	0	0	0	0	0	0	0	0	0	0	Bacteria	Firmicutes					Cell shape determining protein MreB/Mrl	[D] Cell cycle control, cell division, chromosome partitioning		Cell shape determining protein MreB/Mrl		IPR004753
189:C52P6ACXX:2:1113:12948:92153_1_167_-	0	0	0	0	0	0	0	0	0	0	0	0	0	0	0	0	0	0	1	0	1	0	0	0	0	0	0	0	1	0	0	Bacteria	Firmicutes					Glutamate dehydrogenase	[E] Amino acid transport and metabolism	NAD-specific glutamate dehydrogenase	Glutamate dehydrogenase	glutamate dehydrogenase (NADP+)	IPR014362	K00262	1.4.1.2
189:C52P6ACXX:2:1113:13187:39846_1_139_+	0	1	0	0	0	0	1	0	1	0	0	0	0	0	1	0	0	0	0	0	1	0	0	0	0	1	2	1	0	2	1	Bacteria	Firmicutes	Clostridia	Clostridiales	Lachnospiraceae			[G] Carbohydrate transport and metabolism
189:C52P6ACXX:2:1113:13511:94493_1_151_-	1	2	1	0	2	0	1	0	0	2	0	0	0	2	2	1	0	2	1	0	1	1	2	1	1	1	2	1	2	0	3	Bacteria						Reverse rubrerythrin	[C] Energy production and conversion	Reverse rubrerythrin-2					1.11.1.1
189:C52P6ACXX:2:1113:13514:46958_1_134_-	0	0	0	0	0	0	0	0	0	0	0	0	0	0	0	0	0	0	0	0	0	0	0	0	0	0	0	0	0	1	0	Bacteria	Firmicutes	Clostridia	Clostridiales	Oscillospiraceae	Oscillibacter	Pyruvate synthase	[C] Energy production and conversion	Pyruvate synthase	Pyruvate-flavodoxin oxidoreductase		IPR011895		1.2.7.1
189:C52P6ACXX:2:1113:13683:89040_1_143_+	0	1	0	0	1	0	1	1	1	1	1	0	1	2	1	1	1	1	1	1	1	1	0	0	0	0	1	2	1	2	0	Bacteria	Firmicutes	Clostridia	Clostridiales				[G] Carbohydrate transport and metabolism
189:C52P6ACXX:2:1113:14113:73227_1_142_-	0	0	0	0	0	0	0	0	0	0	0	0	0	0	0	0	0	0	0	0	0	0	0	0	0	0	1	1	0	0	0	Bacteria	Firmicutes	Clostridia	Clostridiales	Lachnospiraceae	Butyrivibrio
189:C52P6ACXX:2:1113:14389:90972_1_146_+	1	0	1	0	0	0	0	0	0	0	0	0	0	1	0	0	0	0	2	1	1	2	1	0	0	0	1	1	0	0	1	Bacteria	Firmicutes	Clostridia	Clostridiales	Clostridiaceae	Butyricicoccus	Electron transfer flavoprotein	[C] Energy production and conversion	Acryloyl-CoA reductase electron transfer subunit gamma	Electron transfer flavoprotein, beta subunit		IPR012255
189:C52P6ACXX:2:1113:14421:22000_1_167_-	0	0	0	0	0	0	0	0	0	0	0	0	0	0	0	0	0	0	0	0	0	0	0	1	0	0	0	0	0	0	0	Bacteria	Firmicutes	Clostridia	Clostridiales				[G] Carbohydrate transport and metabolism
189:C52P6ACXX:2:1113:14501:23430_1_125_-	1	0	0	0	1	0	0	0	0	0	0	0	1	0	0	0	0	0	0	0	0	1	0	0	0	0	1	0	0	0	0	Bacteria						Flagellin	[N] Cell motility	Flagellin	Flagellin		IPR001492
189:C52P6ACXX:2:1113:14920:72662_1_146_-	0	0	0	0	0	0	0	0	0	0	0	0	1	0	0	0	0	0	0	0	0	0	0	0	0	0	1	1	0	0	0
189:C52P6ACXX:2:1113:14966:91944_1_150_+	0	0	0	0	0	0	0	0	0	0	0	0	0	0	0	0	1	0	0	0	0	0	0	0	0	0	0	0	0	0	0	Bacteria	Firmicutes	Clostridia	Clostridiales	Eubacteriaceae	Eubacterium	Flagellar hook protein FlgE	[N] Cell motility		Fagellar hook-basal body protein, FlgE/F/G		IPR020013
189:C52P6ACXX:2:1113:15162:10431_1_170_+	0	0	0	0	0	0	0	0	0	0	0	0	0	0	0	0	0	0	0	1	0	0	0	0	0	0	0	0	0	0	0
189:C52P6ACXX:2:1113:15751:27610_1_101_+	0	0	0	0	0	0	0	0	0	0	0	0	0	0	0	0	0	0	0	0	1	0	0	0	0	0	0	0	0	0	0	Bacteria	Firmicutes	Clostridia	Clostridiales	Clostridiaceae	Butyricicoccus	5-deoxy-glucuronate isomerase			5-deoxy-glucuronate isomerase, IolB		IPR024203
189:C52P6ACXX:2:1113:16616:97278_1_156_-	0	0	0	0	0	0	0	0	0	0	0	0	0	0	0	0	0	0	1	0	0	0	0	0	0	0	1	0	0	0	0	Bacteria	Firmicutes	Clostridia	Clostridiales				[P] Inorganic ion transport and metabolism
189:C52P6ACXX:2:1113:16634:69669_1_165_+	0	1	0	0	0	0	0	1	0	0	0	0	0	0	0	0	0	0	2	0	1	0	0	0	0	0	0	0	0	0	0	Bacteria						V-type ATP synthase	[C] Energy production and conversion	V-type ATP synthase beta chain	V-type ATP synthase regulatory subunit B/beta	V/A-type H+/Na+-transporting ATPase subunit B	IPR022879	K02118
189:C52P6ACXX:2:1113:16778:48467_1_165_+	0	0	0	1	0	0	0	0	0	0	0	0	0	0	0	0	0	0	0	0	0	0	0	1	0	0	0	0	0	0	0	Bacteria	Firmicutes					6-phosphofructokinase	[G] Carbohydrate transport and metabolism		ATP-dependent 6-phosphofructokinase		IPR022953
189:C52P6ACXX:2:1113:17087:2542_1_151_+	0	0	0	0	0	0	0	0	0	0	0	0	0	0	0	0	0	0	0	1	1	0	0	0	0	0	0	0	0	0	0	Bacteria	Firmicutes					Urocanate hydratase	[E] Amino acid transport and metabolism		Urocanase		IPR023637
189:C52P6ACXX:2:1113:17450:6639_1_159_-	0	0	0	1	2	0	0	0	0	1	0	0	0	0	0	1	0	1	0	0	0	0	1	0	0	1	0	1	0	0	0
189:C52P6ACXX:2:1113:17750:47481_1_113_-	0	0	0	0	0	0	0	0	0	0	0	0	0	0	0	0	0	0	1	0	1	0	1	0	0	0	1	0	0	0	0	Bacteria	Firmicutes	Clostridia					[E] Amino acid transport and metabolism
189:C52P6ACXX:2:1113:18047:23366_1_169_-	0	0	0	0	0	0	0	0	0	0	0	0	0	1	1	0	0	0	0	0	0	0	0	0	0	0	0	0	0	0	0	Bacteria	Firmicutes	Clostridia	Clostridiales				[G] Carbohydrate transport and metabolism
189:C52P6ACXX:2:1113:18175:4720_1_164_-	1	1	1	2	1	1	1	1	1	1	1	1	1	1	1	1	1	1	1	1	1	1	0	1	1	0	1	1	1	1	1	Bacteria						Electron transfer flavoprotein	[C] Energy production and conversion	Acryloyl-CoA reductase electron transfer subunit beta	Electron transfer flavoprotein, alpha subunit		IPR001308
189:C52P6ACXX:2:1113:18339:28265_1_161_-	0	0	0	0	0	0	0	0	0	0	0	0	0	1	0	0	0	0	0	0	0	0	0	0	0	0	0	0	0	0	0
189:C52P6ACXX:2:1113:18445:6496_1_140_+	0	0	0	0	0	0	0	0	0	0	0	0	0	0	0	0	0	0	1	1	1	0	0	0	0	0	1	2	1	2	1	Bacteria	Firmicutes	Clostridia	Clostridiales			Phosphate acetyltransferase	[C] Energy production and conversion	Phosphate acetyltransferase		phosphate acetyltransferase		K00625	2.3.1.8
189:C52P6ACXX:2:1113:18461:21219_1_145_-	0	0	0	0	0	0	0	0	0	0	0	0	1	0	0	0	0	0	0	1	0	0	0	0	0	0	0	0	0	0	0	Bacteria						Acetyl-CoA acetyltransferase	[I] Lipid transport and metabolism	Acetyl-CoA acetyltransferase	Thiolase	acetyl-CoA C-acetyltransferase	IPR002155	K00626	2.3.1.9
189:C52P6ACXX:2:1113:18590:57047_1_121_+	0	0	1	1	0	0	0	0	1	0	0	0	0	0	1	0	0	1	1	0	1	1	0	0	1	1	1	1	0	0	1	Bacteria						Formate--tetrahydrofolate ligase	[F] Nucleotide transport and metabolism	Formate--tetrahydrofolate ligase	Formate-tetrahydrofolate ligase, FTHFS	formate--tetrahydrofolate ligase	IPR000559	K01938	6.3.4.3
189:C52P6ACXX:2:1113:18688:16726_1_114_-	0	1	1	0	0	1	0	0	0	0	0	0	0	0	0	0	0	0	0	0	0	0	0	0	1	1	1	0	0	0	0	Bacteria	Firmicutes					Flagellin	[N] Cell motility		Flagellin		IPR001492
189:C52P6ACXX:2:1113:18800:8012_1_129_-	1	0	1	0	0	0	0	0	0	0	0	0	0	0	0	0	0	0	1	0	1	0	0	0	0	0	1	0	0	0	1	Bacteria	Firmicutes	Clostridia	Clostridiales	Oscillospiraceae	Oscillibacter		[G] Carbohydrate transport and metabolism
189:C52P6ACXX:2:1113:18925:47072_1_106_+	0	0	0	0	0	0	0	0	0	0	0	0	0	0	0	0	0	0	1	0	0	0	0	0	0	0	0	0	0	1	1
189:C52P6ACXX:2:1113:19081:64033_1_107_+	1	3	0	2	0	0	0	0	0	0	0	0	0	0	2	0	0	0	4	2	2	1	1	1	1	1	3	2	1	1	1	Bacteria	Firmicutes	Clostridia	Clostridiales			50S ribosomal protein L22	[J] Translation, ribosomal structure and biogenesis	50S ribosomal protein L22	Ribosomal protein L22, bacterial/chloroplast-type	large subunit ribosomal protein L22	IPR005727	K02890
189:C52P6ACXX:2:1113:1924:68474_1_160_-	0	0	0	0	0	0	0	0	0	0	0	0	0	0	0	0	0	0	0	0	0	0	0	0	0	0	1	0	0	0	0
189:C52P6ACXX:2:1113:19917:79774_1_136_-	0	0	0	0	0	0	0	0	0	0	0	0	0	0	0	0	0	0	0	0	0	0	0	0	1	0	0	0	0	0	0	Bacteria	Firmicutes						[G] Carbohydrate transport and metabolism
189:C52P6ACXX:2:1113:19934:87254_1_105_+	0	0	0	1	0	0	0	1	0	0	0	0	0	1	0	0	0	0	0	0	0	0	0	0	0	0	0	0	0	0	0	Bacteria						Glyceraldehyde-3-phosphate dehydrogenase	[G] Carbohydrate transport and metabolism	Glyceraldehyde-3-phosphate dehydrogenase	Glyceraldehyde/Erythrose phosphate dehydrogenase family	glyceraldehyde 3-phosphate dehydrogenase	IPR020831	K00134	1.2.1.12
189:C52P6ACXX:2:1113:1998:34507_1_84_+	0	0	0	0	0	0	0	0	0	0	0	0	0	1	0	0	0	0	0	0	0	1	0	1	0	1	1	0	0	0	0	Bacteria	Firmicutes	Clostridia	Clostridiales	Lachnospiraceae
189:C52P6ACXX:2:1113:20371:81228_1_144_+	0	1	0	0	0	0	0	0	0	0	0	0	0	1	0	0	0	0	0	0	0	0	0	1	0	1	0	0	0	0	0	Bacteria	Firmicutes	Clostridia	Clostridiales			50S ribosomal protein L1	[J] Translation, ribosomal structure and biogenesis	50S ribosomal protein L1	Ribosomal protein L1/ribosomal biogenesis protein	large subunit ribosomal protein L1	IPR028364	K02863
189:C52P6ACXX:2:1113:20463:19014_1_119_+	0	0	0	0	0	0	0	0	0	0	0	0	0	0	0	0	0	0	0	2	0	0	0	0	0	0	0	0	0	1	0	Bacteria	Firmicutes						[G] Carbohydrate transport and metabolism
189:C52P6ACXX:2:1113:20723:27828_1_101_+	0	1	0	1	0	0	0	0	0	0	0	0	0	0	0	0	0	0	1	1	1	0	0	0	0	0	0	0	0	0	0	Bacteria	Firmicutes					6-phosphofructokinase	[G] Carbohydrate transport and metabolism		ATP-dependent 6-phosphofructokinase		IPR022953
189:C52P6ACXX:2:1113:2181:73486_1_155_-	2	0	1	1	0	0	0	0	0	0	0	0	0	0	0	0	0	0	0	0	0	0	0	0	0	0	0	0	0	0	0	Bacteria	Firmicutes	Clostridia	Clostridiales	Ruminococcaceae	Ruminococcus
189:C52P6ACXX:2:1113:2431:7638_1_167_-	0	1	1	2	1	0	1	0	2	0	0	0	1	1	0	0	0	0	2	1	1	1	1	1	1	2	1	1	1	0	1	Bacteria	Firmicutes					6-phosphofructokinase	[G] Carbohydrate transport and metabolism	Pyrophosphate--fructose 6-phosphate 1-phosphotransferase	ATP-dependent 6-phosphofructokinase	ATP-dependent phosphofructokinase / diphosphate-dependent phosphofructokinase	IPR022953	K21071	2.7.1.90
189:C52P6ACXX:2:1113:2447:59666_1_150_-	0	0	1	0	0	0	0	0	0	0	0	0	0	0	0	0	0	0	0	1	0	0	0	0	0	0	0	0	0	0	0	Bacteria	Firmicutes	Clostridia	Clostridiales			Fructose-bisphosphate aldolase	[G] Carbohydrate transport and metabolism	Fructose-bisphosphate aldolase	Fructose-1,6-bisphosphate aldolase, class 2		IPR011289		4.1.2.13
189:C52P6ACXX:2:1113:2596:81731_1_133_+	0	0	0	0	0	0	0	0	0	0	0	0	0	0	0	0	0	0	1	0	2	1	1	0	0	1	1	1	0	0	0
189:C52P6ACXX:2:1113:2620:10385_1_167_-	0	0	0	0	1	0	0	0	0	0	0	0	0	0	0	0	0	0	0	0	0	0	0	0	0	0	0	1	0	0	0	Bacteria	Bacteroidetes	Bacteroidia	Bacteroidales	Bacteroidaceae	Bacteroides	30S ribosomal protein S1	[J] Translation, ribosomal structure and biogenesis		Ribosomal protein S1		IPR000110
189:C52P6ACXX:2:1113:2976:92324_1_119_-	1	0	1	0	0	0	0	0	0	0	0	0	0	1	0	0	1	0	0	1	1	1	0	0	0	0	1	0	0	0	0
189:C52P6ACXX:2:1113:3163:15241_1_166_+	1	1	1	0	1	1	0	1	1	1	1	1	1	1	0	1	1	0	1	1	1	0	1	1	0	1	1	1	1	1	1	Bacteria	Firmicutes					30S ribosomal protein S19	[J] Translation, ribosomal structure and biogenesis	30S ribosomal protein S19	Ribosomal protein S19, bacterial-type	small subunit ribosomal protein S19	IPR005732	K02965
189:C52P6ACXX:2:1113:3439:34529_1_111_-	0	0	0	0	0	0	0	0	0	0	0	0	0	0	0	0	0	0	0	0	0	0	0	0	0	0	0	1	0	0	0	Bacteria						Glutamate dehydrogenase	[E] Amino acid transport and metabolism	NADP-specific glutamate dehydrogenase	Glutamate dehydrogenase	glutamate dehydrogenase (NADP+)	IPR014362	K00262	1.4.1.4
189:C52P6ACXX:2:1113:3468:49574_29_116_+	0	0	0	0	0	0	0	0	0	0	0	0	0	0	0	0	0	0	1	0	0	0	0	0	0	0	0	0	0	0	0	Bacteria	Firmicutes	Clostridia	Clostridiales	Lachnospiraceae			[T] Signal transduction mechanisms
189:C52P6ACXX:2:1113:4028:100630_1_141_+	0	0	0	0	0	0	0	0	0	0	0	0	0	0	0	0	0	0	0	0	0	0	0	0	0	0	0	1	0	0	0	Bacteria							[G] Carbohydrate transport and metabolism
189:C52P6ACXX:2:1113:4178:11443_1_156_+	0	0	0	0	0	0	0	0	1	0	0	0	0	0	0	0	0	0	0	0	0	0	0	0	0	0	0	0	0	0	0	Bacteria	Firmicutes					50S ribosomal protein L13	[J] Translation, ribosomal structure and biogenesis	50S ribosomal protein L13	Ribosomal protein L13, bacterial-type	large subunit ribosomal protein L13	IPR005823	K02871
189:C52P6ACXX:2:1113:4334:99269_1_143_+	0	2	0	0	1	0	0	1	2	0	0	0	0	4	1	0	0	0	0	2	0	0	0	0	0	0	1	0	0	0	0
189:C52P6ACXX:2:1113:4360:61823_1_147_-	0	0	0	0	0	0	0	0	1	0	0	0	0	0	0	0	0	0	0	0	0	0	0	0	0	0	0	0	0	0	0
189:C52P6ACXX:2:1113:4438:98644_1_131_-	1	3	1	1	0	1	1	1	2	0	0	0	1	1	0	0	0	0	2	3	2	0	0	0	0	0	1	3	0	0	1	Bacteria	Cyanobacteria		Oscillatoriales		Phormidesmis
189:C52P6ACXX:2:1113:5274:53867_1_113_+	0	0	0	0	0	0	0	0	0	0	0	0	0	0	0	0	0	0	0	0	0	1	0	0	0	0	0	0	0	0	0	Bacteria	Firmicutes						[C] Energy production and conversion
189:C52P6ACXX:2:1113:5347:23564_1_163_-	1	1	1	1	1	1	1	1	1	1	1	1	1	1	1	1	1	1	1	1	1	1	1	1	1	1	1	1	2	1	1	Bacteria	Firmicutes					Pyruvate-flavodoxin oxidoreductase	[C] Energy production and conversion	Pyruvate-flavodoxin oxidoreductase	Pyruvate-flavodoxin oxidoreductase		IPR011895		1.2.7.-
189:C52P6ACXX:2:1113:5551:26274_1_109_-	0	0	0	0	0	0	0	0	0	0	0	0	0	0	0	0	0	0	0	0	0	0	0	0	0	0	1	0	1	0	0	Bacteria	Firmicutes					Aldehyde oxidoreductase	[C] Energy production and conversion	Aldehyde oxidoreductase					1.2.99.7
189:C52P6ACXX:2:1113:5801:39938_1_148_+	0	0	0	0	0	0	0	0	0	0	0	0	0	0	0	0	1	0	0	0	0	0	0	0	0	0	0	0	0	0	0
189:C52P6ACXX:2:1113:5878:28756_1_166_+	1	0	0	0	1	1	1	0	1	0	0	0	1	1	1	1	1	0	1	0	1	1	0	0	1	0	0	1	0	0	0	Bacteria	Proteobacteria	Alphaproteobacteria	Rhodospirillales	Acetobacteraceae	Acidiphilium	30S ribosomal protein S5	[J] Translation, ribosomal structure and biogenesis	30S ribosomal protein S5	Ribosomal protein S5, bacterial-type	small subunit ribosomal protein S5	IPR005712	K02988
189:C52P6ACXX:2:1113:5905:8858_1_167_-	0	2	1	1	0	0	1	0	1	0	0	0	0	1	1	0	0	0	1	1	1	0	0	1	1	0	1	1	1	0	1	Bacteria	Firmicutes	Clostridia	Clostridiales	Ruminococcaceae	Ruminococcus		[G] Carbohydrate transport and metabolism
189:C52P6ACXX:2:1113:5963:33054_1_161_-	0	0	0	0	0	0	0	0	0	0	0	0	1	0	0	0	0	0	0	0	0	0	0	0	0	0	0	0	0	0	0	Bacteria	Firmicutes	Clostridia	Clostridiales	Lachnospiraceae
189:C52P6ACXX:2:1113:6207:89818_1_103_-	0	0	0	0	0	0	0	0	0	0	0	0	0	0	0	0	0	0	0	0	0	0	0	0	0	0	0	0	0	1	0
189:C52P6ACXX:2:1113:6500:54529_1_168_-	0	0	0	0	0	0	0	0	0	0	0	0	0	0	0	0	0	0	0	0	0	2	1	0	0	0	0	0	0	0	0
189:C52P6ACXX:2:1113:6681:5831_1_156_+	0	0	0	0	0	0	0	0	0	0	0	0	0	0	0	0	0	1	0	0	0	0	0	0	0	0	0	0	0	0	0
189:C52P6ACXX:2:1113:6885:2898_1_161_+	0	0	0	0	0	0	0	0	0	0	0	0	0	0	0	0	0	0	0	0	0	0	0	0	1	0	0	0	0	0	1
189:C52P6ACXX:2:1113:7424:28172_1_138_+	0	0	0	0	0	0	0	0	0	0	0	0	0	0	0	0	0	0	0	0	0	0	1	0	1	0	1	1	0	1	1	Bacteria	Bacteroidetes	Bacteroidia	Bacteroidales			Xylose isomerase	[G] Carbohydrate transport and metabolism	Xylose isomerase	Xylose isomerase, bacterial-type	xylose isomerase	IPR013452	K01805	5.3.1.5
189:C52P6ACXX:2:1113:8081:39479_1_163_+	0	0	0	0	0	0	0	0	0	0	0	0	0	0	1	0	0	0	0	0	0	0	0	0	0	0	0	0	0	0	0	Bacteria	Firmicutes	Clostridia	Clostridiales	Clostridiaceae	Clostridium	Peptide/nickel binding protein, MppA-type	[E] Amino acid transport and metabolism		Peptide/nickel binding protein, MppA-type		IPR030678
189:C52P6ACXX:2:1113:8107:45279_1_133_+	0	1	0	0	0	0	0	0	0	0	0	0	1	0	0	0	0	0	0	0	1	0	0	0	0	0	0	0	2	0	0	Bacteria	Firmicutes					Electron transfer flavoprotein	[C] Energy production and conversion	Acryloyl-CoA reductase electron transfer subunit gamma	Electron transfer flavoprotein, beta subunit		IPR012255
189:C52P6ACXX:2:1113:9096:83511_1_153_+	1	2	0	1	1	0	0	0	0	0	0	0	0	0	0	0	0	0	0	0	0	0	0	0	0	0	0	0	0	0	0	Bacteria	Firmicutes	Clostridia	Clostridiales			Flagellin	[N] Cell motility	Flagellin	Flagellin	flagellin	IPR001492	K02406
189:C52P6ACXX:2:1113:9623:96931_1_170_+	2	1	0	2	1	3	0	0	0	1	1	0	2	2	2	1	2	2	2	2	2	1	3	0	2	2	1	1	1	0	2
189:C52P6ACXX:2:1113:9928:52718_1_154_-	0	0	0	0	0	0	0	0	0	0	0	0	0	0	0	0	0	0	1	0	0	0	0	1	1	0	0	0	1	0	0	Bacteria	Firmicutes	Clostridia	Clostridiales				[G] Carbohydrate transport and metabolism
189:C52P6ACXX:2:1114:10061:35791_1_132_-	0	0	0	0	0	0	0	0	0	0	0	0	0	0	0	0	0	0	2	0	0	0	0	0	0	0	0	0	0	1	0	Bacteria	Firmicutes	Clostridia	Clostridiales			L-arabinose isomerase	[G] Carbohydrate transport and metabolism	L-arabinose isomerase	L-arabinose isomerase	L-arabinose isomerase	IPR003762	K01804	5.3.1.4
189:C52P6ACXX:2:1114:10073:37400_1_140_+	0	0	0	0	0	0	0	0	0	0	0	0	0	0	0	0	0	0	0	0	0	1	0	0	0	0	0	0	0	0	0	Bacteria	Firmicutes	Clostridia	Clostridiales			Glycoside hydrolase family 3	[G] Carbohydrate transport and metabolism		Glycoside hydrolase family 3		IPR026892
189:C52P6ACXX:2:1114:10251:17243_1_164_-	0	0	0	0	0	0	0	0	0	0	0	0	0	0	0	0	0	0	1	0	0	0	0	0	0	0	1	0	1	0	0	Bacteria	Firmicutes					Glycogen synthase	[G] Carbohydrate transport and metabolism	Glycogen synthase	Bacterial/plant glycogen synthase	starch synthase	IPR011835	K00703	2.4.1.21
189:C52P6ACXX:2:1114:10313:97254_1_121_-	0	0	0	0	0	0	0	0	0	0	0	0	0	1	0	0	0	0	0	0	0	0	0	0	0	0	0	0	1	0	0	Bacteria	Firmicutes	Clostridia	Clostridiales			Elongation factor G	[J] Translation, ribosomal structure and biogenesis	Elongation factor G	Translation elongation factor EFG/EF2	elongation factor G	IPR004540	K02355
189:C52P6ACXX:2:1114:10319:68554_1_136_+	2	3	2	1	2	1	2	2	1	1	2	2	1	2	1	1	0	1	2	2	2	2	0	2	1	0	2	1	2	2	2	Bacteria	Firmicutes	Clostridia	Clostridiales	Oscillospiraceae	Oscillibacter	50S ribosomal protein L7/L12	[J] Translation, ribosomal structure and biogenesis	50S ribosomal protein L7/L12	Ribosomal protein L7/L12	large subunit ribosomal protein L7/L12	IPR000206	K02935
189:C52P6ACXX:2:1114:10609:59034_1_136_+	0	0	0	0	0	0	0	0	0	0	0	0	0	0	0	0	0	0	0	0	0	1	0	0	0	0	0	0	1	1	1	Bacteria	Firmicutes	Clostridia	Clostridiales
189:C52P6ACXX:2:1114:10956:83409_1_154_+	0	0	1	0	0	0	0	0	0	0	0	0	0	0	0	0	0	0	0	0	0	0	0	0	1	0	1	0	0	0	0	Bacteria	Firmicutes	Clostridia	Clostridiales			2-isopropylmalate synthase	[E] Amino acid transport and metabolism	2-isopropylmalate synthase	2-isopropylmalate synthase	2-isopropylmalate synthase	IPR005668	K01649	2.3.3.13
189:C52P6ACXX:2:1114:11400:69902_1_114_+	0	0	0	0	0	0	0	0	0	0	0	0	0	0	0	0	0	0	1	0	0	0	0	0	0	0	0	0	0	0	0	Bacteria	Firmicutes						[C] Energy production and conversion
189:C52P6ACXX:2:1114:12491:26150_1_149_-	0	0	0	0	0	0	0	0	0	0	0	0	0	0	0	0	0	0	0	0	1	1	0	0	0	0	1	1	0	0	0	Bacteria	Firmicutes	Clostridia	Clostridiales	Ruminococcaceae	Ruminococcus	Elongation factor G	[J] Translation, ribosomal structure and biogenesis	Elongation factor G	Translation elongation factor EFG/EF2	elongation factor G	IPR004540	K02355
189:C52P6ACXX:2:1114:12559:79968_1_157_+	0	0	0	0	0	1	0	0	0	0	0	0	0	0	0	0	0	0	0	0	0	0	0	0	0	0	0	0	0	0	0	Bacteria	Firmicutes	Clostridia	Clostridiales	Lachnospiraceae
189:C52P6ACXX:2:1114:12590:99059_1_150_-	0	0	1	0	0	0	1	0	0	0	0	0	0	0	0	0	0	0	0	0	0	0	0	0	0	0	0	0	0	0	0	Bacteria	Firmicutes	Bacilli	Bacillales	Paenibacillaceae	Paenibacillus
189:C52P6ACXX:2:1114:12819:34603_1_128_+	0	0	0	0	0	0	0	1	0	0	0	0	0	1	0	0	0	1	0	0	0	0	1	0	0	0	0	0	0	0	0	Bacteria	Firmicutes					Propanediol utilization protein PduA	[E] Amino acid transport and metabolism	Propanediol utilization protein PduA
189:C52P6ACXX:2:1114:12953:28647_1_161_+	0	0	0	0	0	0	0	0	0	0	0	0	0	0	0	0	0	0	0	0	0	0	0	0	0	0	1	0	0	0	0	Bacteria	Bacteroidetes	Bacteroidia	Bacteroidales			Formyl-CoA:oxalate CoA-transferase	[C] Energy production and conversion		Formyl-CoA:oxalate CoA-transferase		IPR017659
189:C52P6ACXX:2:1114:13469:24220_1_148_+	0	1	2	3	0	1	1	2	1	1	0	0	1	1	2	1	0	1	2	3	1	1	0	0	1	1	0	1	2	1	1	Bacteria	Firmicutes	Clostridia	Clostridiales			Glutamate dehydrogenase	[E] Amino acid transport and metabolism	NAD-specific glutamate dehydrogenase	Glutamate dehydrogenase	glutamate dehydrogenase (NADP+)	IPR014362	K00262	1.4.1.2
189:C52P6ACXX:2:1114:13633:74796_1_131_+	0	0	0	0	0	0	0	0	0	0	0	0	0	0	0	0	0	0	0	0	0	0	1	0	0	0	0	0	0	0	0	Bacteria	Firmicutes
189:C52P6ACXX:2:1114:14299:75733_1_168_+	0	1	0	0	0	0	0	0	0	0	0	0	0	0	0	0	0	0	0	0	0	0	0	0	0	0	0	0	0	0	0	Bacteria	Firmicutes	Clostridia	Clostridiales	Ruminococcaceae	Ruminococcus
189:C52P6ACXX:2:1114:14586:68117_1_148_-	0	0	0	0	0	0	0	0	0	0	0	0	0	0	0	0	0	0	0	0	1	0	0	0	0	0	0	0	0	0	0	Bacteria	Firmicutes	Clostridia	Clostridiales			Phosphoserine aminotransferase	[E] Amino acid transport and metabolism	Phosphoserine aminotransferase	Phosphoserine aminotransferase	phosphoserine aminotransferase	IPR022278	K00831	2.6.1.52
189:C52P6ACXX:2:1114:14788:11288_1_146_-	0	0	0	0	0	0	0	0	0	0	0	0	0	1	0	0	0	0	0	0	0	0	0	0	0	0	0	0	0	1	0	Bacteria	Firmicutes	Clostridia	Clostridiales	Lachnospiraceae		Phosphate acetyltransferase	[C] Energy production and conversion	Phosphate acetyltransferase		phosphate acetyltransferase		K00625	2.3.1.8
189:C52P6ACXX:2:1114:15703:92775_1_150_+	0	0	0	0	0	0	0	0	0	0	0	0	0	0	0	0	0	0	2	0	0	0	0	0	0	0	5	0	0	0	1	Bacteria
189:C52P6ACXX:2:1114:15777:55076_1_170_-	0	0	0	0	0	0	0	0	0	0	0	0	0	0	0	0	0	0	0	0	0	0	0	0	1	0	0	0	0	0	1	Bacteria	Firmicutes	Clostridia	Clostridiales			Oligopeptide transport ATP-binding protein OppF	[E] Amino acid transport and metabolism	Oligopeptide transport ATP-binding protein OppF		oligopeptide transport system ATP-binding protein		K10823
189:C52P6ACXX:2:1114:16126:83438_1_130_+	0	1	0	1	0	0	0	0	0	1	0	0	0	0	0	0	0	0	0	0	0	0	0	0	0	0	0	0	0	0	0
189:C52P6ACXX:2:1114:16344:73257_1_169_+	1	1	0	1	0	0	1	0	0	0	0	0	1	1	0	0	0	0	0	0	0	0	0	0	0	0	0	0	0	0	0
189:C52P6ACXX:2:1114:16797:72433_1_156_-	0	0	0	0	0	0	0	0	0	0	0	0	0	0	0	0	0	0	0	0	0	2	1	0	1	1	1	1	0	0	0
189:C52P6ACXX:2:1114:16893:72408_1_163_-	0	0	0	0	0	0	0	0	0	0	0	0	0	0	0	0	0	0	0	0	0	1	0	0	0	0	3	1	0	0	0	Bacteria	Firmicutes	Clostridia	Clostridiales				[G] Carbohydrate transport and metabolism
189:C52P6ACXX:2:1114:17012:56406_1_167_-	1	2	1	3	2	1	1	1	1	0	1	0	1	2	1	1	1	0	1	0	2	1	0	1	0	0	1	1	1	0	0	Bacteria	Firmicutes	Clostridia	Clostridiales			50S ribosomal protein L5	[J] Translation, ribosomal structure and biogenesis	50S ribosomal protein L5	Ribosomal protein L5, bacterial-type	large subunit ribosomal protein L5	IPR020930	K02931
189:C52P6ACXX:2:1114:17088:71664_1_120_-	0	0	0	0	0	0	0	0	0	0	0	0	0	0	0	0	0	0	0	0	0	0	0	0	0	0	0	1	0	0	0	Bacteria	Firmicutes	Clostridia	Clostridiales
189:C52P6ACXX:2:1114:17224:42875_1_124_+	0	0	0	0	0	0	0	0	0	0	0	0	0	0	0	0	0	0	2	1	1	0	0	1	0	0	1	0	1	0	0	Bacteria	Firmicutes	Clostridia	Clostridiales			Pyruvate-flavodoxin oxidoreductase	[C] Energy production and conversion		Pyruvate-flavodoxin oxidoreductase		IPR011895
189:C52P6ACXX:2:1114:17256:91485_1_169_-	1	1	0	0	0	0	0	0	1	0	0	0	0	1	0	0	0	0	1	1	0	0	0	0	0	0	0	0	0	0	0	Bacteria	Firmicutes	Clostridia	Clostridiales			Pyruvate synthase	[C] Energy production and conversion	Pyruvate synthase	Pyruvate-flavodoxin oxidoreductase		IPR011895		1.2.7.1
189:C52P6ACXX:2:1114:17532:15268_1_122_+	1	0	0	0	0	0	0	0	0	0	0	0	0	0	0	0	0	0	0	0	0	0	0	0	0	0	0	0	0	0	0	Bacteria	Firmicutes
189:C52P6ACXX:2:1114:17559:8642_1_120_+	0	1	0	1	1	0	0	0	1	0	0	0	1	1	0	1	0	0	0	0	0	1	0	1	1	0	0	0	0	0	0	Bacteria	Proteobacteria	Deltaproteobacteria	Desulfuromonadales	Desulfuromonadaceae	Desulfuromonas	Electron transfer flavoprotein	[C] Energy production and conversion		Electron transfer flavoprotein, alpha subunit		IPR001308
189:C52P6ACXX:2:1114:17787:76722_1_165_-	0	0	0	0	0	1	0	0	0	0	0	1	0	0	0	0	0	1	0	0	1	0	0	0	0	0	0	0	0	0	0
189:C52P6ACXX:2:1114:17929:83102_1_111_+	0	0	0	0	0	0	0	0	0	0	0	0	0	0	0	0	0	0	0	0	0	0	0	0	0	0	1	0	0	0	0
189:C52P6ACXX:2:1114:17978:54795_1_135_+	0	0	0	0	0	0	0	0	0	0	0	0	0	0	0	0	0	0	1	0	1	0	0	0	0	0	1	0	0	0	1	Bacteria	Spirochaetes	Spirochaetia	Spirochaetales	Spirochaetaceae	Treponema	Leu/Ile/Val-binding protein	[E] Amino acid transport and metabolism	Leu/Ile/Val-binding protein homolog 8	Leu/Ile/Val-binding protein	branched-chain amino acid transport system substrate-binding protein	IPR000709	K01999
189:C52P6ACXX:2:1114:17983:59424_33_125_+	0	0	0	0	0	0	0	0	0	0	0	0	0	0	0	0	0	0	0	0	0	0	0	0	0	0	1	0	0	0	0	Bacteria	Firmicutes					Ketol-acid reductoisomerase	[E] Amino acid transport and metabolism	Ketol-acid reductoisomerase		ketol-acid reductoisomerase		K00053	1.1.1.86
189:C52P6ACXX:2:1114:17990:45886_1_169_+	0	0	0	0	0	0	0	0	0	0	0	0	0	0	0	0	0	0	0	0	0	0	1	0	0	0	0	0	0	0	0
189:C52P6ACXX:2:1114:18019:87550_1_161_+	0	0	2	0	0	0	0	0	0	0	0	0	0	0	0	0	0	0	0	0	1	0	0	0	0	0	0	0	0	0	0	Bacteria	Firmicutes					Valine-tRNA ligase	[G] Carbohydrate transport and metabolism		Valine-tRNA ligase		IPR002303
189:C52P6ACXX:2:1114:18032:28444_1_155_-	0	0	0	0	0	0	0	0	0	0	0	0	0	1	0	0	0	0	0	0	0	0	0	0	0	0	0	0	0	0	0	Bacteria	Firmicutes	Clostridia	Clostridiales	Ruminococcaceae	Ruminococcus	Cellobiose phosphorylase	[G] Carbohydrate transport and metabolism	Cellobiose phosphorylase		cellobiose phosphorylase		K00702	2.4.1.20
189:C52P6ACXX:2:1114:18539:72796_1_146_+	0	0	0	0	0	0	0	0	0	0	0	0	1	1	0	0	0	0	0	0	0	1	0	0	0	0	0	0	0	0	0	Bacteria	Firmicutes	Clostridia	Clostridiales			Formate acetyltransferase	[C] Energy production and conversion	Formate acetyltransferase	Formate acetyltransferase	formate C-acetyltransferase	IPR005949	K00656	2.3.1.54
189:C52P6ACXX:2:1114:18837:10739_1_167_+	0	0	0	0	0	0	0	0	0	0	0	0	0	0	0	0	0	0	0	0	0	1	0	0	0	0	0	0	0	0	0	Bacteria	Firmicutes					50S ribosomal protein L11	[J] Translation, ribosomal structure and biogenesis	50S ribosomal protein L11	Ribosomal protein L11, bacterial-type	large subunit ribosomal protein L11	IPR006519	K02867
189:C52P6ACXX:2:1114:19527:95682_1_149_+	0	0	0	0	0	0	0	0	0	0	0	0	0	0	0	0	0	0	0	0	0	1	0	0	0	0	0	0	0	0	0	Bacteria	Firmicutes	Clostridia	Clostridiales			Acetate kinase	[C] Energy production and conversion	Acetate kinase	Acetate/Proprionate kinase	acetate kinase	IPR004372	K00925	2.7.2.1
189:C52P6ACXX:2:1114:19616:9872_1_150_-	3	3	0	2	2	0	2	0	0	1	1	0	0	0	0	1	1	2	2	0	0	2	2	0	1	2	2	2	2	0	1
189:C52P6ACXX:2:1114:19659:95575_1_146_+	0	0	0	0	0	0	0	0	0	0	0	0	0	0	0	0	0	0	0	0	0	1	1	0	0	0	1	1	0	1	1	Bacteria	Bacteroidetes	Bacteroidia	Bacteroidales
189:C52P6ACXX:2:1114:1991:86370_1_107_-	0	1	0	0	0	0	0	1	0	0	0	0	0	0	0	0	0	0	0	0	0	0	0	0	0	0	0	0	0	0	0	Bacteria	Firmicutes	Clostridia	Clostridiales				[G] Carbohydrate transport and metabolism
189:C52P6ACXX:2:1114:20113:94501_1_159_+	0	0	0	0	0	0	0	0	0	0	0	0	0	1	0	0	0	0	0	0	0	0	0	0	0	0	0	0	0	0	0	Bacteria	Firmicutes	Clostridia	Clostridiales	Oscillospiraceae	Oscillibacter	50S ribosomal protein L10	[J] Translation, ribosomal structure and biogenesis		Ribosomal protein L10		IPR022973
189:C52P6ACXX:2:1114:20322:76378_1_123_-	0	1	0	0	0	0	0	0	0	0	0	0	0	1	0	0	0	0	0	0	0	0	0	0	0	0	0	0	0	0	0
189:C52P6ACXX:2:1114:20491:41801_1_167_+	0	0	0	1	0	0	0	0	0	0	0	0	0	0	0	0	0	0	0	0	0	1	3	1	2	1	1	1	1	0	0	Bacteria	Bacteroidetes	Bacteroidia	Bacteroidales	Bacteroidaceae	Bacteroides
189:C52P6ACXX:2:1114:20537:87476_1_161_-	0	0	0	0	0	0	0	0	0	0	0	0	0	0	0	0	0	0	1	0	0	0	0	0	0	0	1	0	0	0	0	Bacteria	Firmicutes	Clostridia	Clostridiales	Clostridiaceae	Butyricicoccus
189:C52P6ACXX:2:1114:2055:60867_1_92_+	0	0	0	0	0	0	0	0	0	0	0	0	0	0	0	0	0	0	0	0	0	0	0	0	0	0	0	0	0	1	0	Bacteria						30S ribosomal protein S17	[J] Translation, ribosomal structure and biogenesis	30S ribosomal protein S17	Ribosomal protein S17, bacterial-type	small subunit ribosomal protein S17	IPR019984	K02961
189:C52P6ACXX:2:1114:20797:77780_1_168_-	0	1	0	0	0	0	0	0	0	0	0	0	0	0	0	0	0	0	0	0	0	1	0	1	1	1	0	0	1	1	0
189:C52P6ACXX:2:1114:21036:62702_1_169_+	0	0	1	0	0	0	0	1	0	0	0	0	1	0	0	0	0	0	0	0	0	0	0	0	0	0	0	0	0	0	0	Bacteria	Firmicutes	Clostridia	Clostridiales	Eubacteriaceae	Eubacterium	Methyl-accepting chemotaxis protein	[T] Signal transduction mechanisms		Chemotaxis methyl-accepting receptor		IPR004090
189:C52P6ACXX:2:1114:21116:5140_1_167_+	0	0	0	0	0	0	0	0	0	0	0	0	0	1	0	0	0	0	0	0	0	0	0	0	0	0	0	0	0	0	0	Bacteria	Firmicutes					50S ribosomal protein L5	[J] Translation, ribosomal structure and biogenesis	50S ribosomal protein L5	Ribosomal protein L5, bacterial-type	large subunit ribosomal protein L5	IPR020930	K02931
189:C52P6ACXX:2:1114:21119:87147_1_156_-	1	0	0	0	0	0	0	0	0	0	0	0	0	1	0	0	0	0	1	0	0	0	0	0	0	0	0	0	0	0	0	Bacteria	Firmicutes
189:C52P6ACXX:2:1114:21250:32344_1_148_+	2	3	1	3	3	1	1	1	1	2	0	0	1	1	2	2	5	0	3	2	2	1	1	0	1	1	1	0	0	0	1	Bacteria	Firmicutes	Clostridia	Clostridiales	Lachnospiraceae		Phosphoenolpyruvate carboxykinase	[C] Energy production and conversion		Phosphoenolpyruvate carboxykinase, ATP-utilising		IPR001272
189:C52P6ACXX:2:1114:21299:28278_1_134_+	1	0	1	0	0	1	0	1	1	0	0	0	0	1	1	0	1	0	0	0	1	0	0	0	0	0	0	0	0	0	0	Bacteria	Firmicutes	Clostridia	Clostridiales			Electron transfer flavoprotein	[C] Energy production and conversion	Electron transfer flavoprotein subunit alpha	Electron transfer flavoprotein, alpha subunit	electron transfer flavoprotein alpha subunit	IPR001308	K03522
189:C52P6ACXX:2:1114:2487:29467_1_123_-	0	1	0	0	0	0	0	0	0	0	0	0	0	0	0	0	0	0	1	0	1	0	0	0	0	0	1	0	0	0	1	Bacteria	Firmicutes					50S ribosomal protein L4	[J] Translation, ribosomal structure and biogenesis		50S ribosomal protein uL4		IPR013005
189:C52P6ACXX:2:1114:2540:96798_1_163_-	0	1	1	0	0	0	0	1	0	0	0	0	1	1	0	0	0	0	0	0	0	0	0	0	0	0	0	0	0	0	0	Bacteria	Firmicutes	Clostridia	Clostridiales				[I] Lipid transport and metabolism
189:C52P6ACXX:2:1114:2647:10301_1_140_+	1	0	0	0	0	0	0	0	0	0	0	0	0	0	0	0	0	0	0	0	0	0	0	0	0	0	0	0	0	0	0	Bacteria	Firmicutes					Acetyl-CoA acetyltransferase	[I] Lipid transport and metabolism		Thiolase		IPR002155
189:C52P6ACXX:2:1114:2954:5391_1_165_-	0	1	0	0	0	0	0	0	0	0	0	0	0	0	1	0	0	0	0	0	1	0	0	0	0	0	0	1	0	0	1	Bacteria	Firmicutes	Clostridia	Clostridiales
189:C52P6ACXX:2:1114:2970:21629_1_164_+	0	0	0	0	0	0	0	0	0	0	0	0	0	0	0	0	0	0	0	0	0	2	1	0	1	0	0	0	0	0	0	Bacteria	Firmicutes					Flagellin	[N] Cell motility		Flagellin		IPR001492
189:C52P6ACXX:2:1114:3103:54548_1_136_-	1	1	1	1	1	1	1	0	1	0	0	1	1	1	1	0	1	0	1	1	1	1	1	0	1	0	0	1	1	1	0	Bacteria	Firmicutes					Glycine reductase complex		Glycine reductase complex component B subunits alpha and beta	Glycine/sarcosine/betaine reductase, component B, fused alpha/beta	glycine/sarcosine/betaine reductase complex component A	IPR016585	K10670	1.21.4.2
189:C52P6ACXX:2:1114:3156:69563_1_119_-	0	0	0	0	0	0	0	0	0	0	0	0	0	0	0	0	0	0	0	0	0	0	0	1	0	0	0	0	0	0	0	Bacteria	Firmicutes	Clostridia	Clostridiales				[C] Energy production and conversion
189:C52P6ACXX:2:1114:3253:58542_1_168_-	0	0	0	0	0	0	0	0	0	0	0	0	0	0	0	0	0	0	1	0	1	0	0	0	0	0	0	0	0	0	0	Bacteria	Firmicutes	Clostridia	Clostridiales	Lachnospiraceae	Butyrivibrio		[E] Amino acid transport and metabolism
189:C52P6ACXX:2:1114:3333:47108_1_146_+	1	2	1	3	1	1	2	1	2	0	1	1	1	2	2	0	0	1	3	1	2	1	1	0	1	0	1	1	1	1	2	Bacteria						Acetyl-CoA acetyltransferase	[I] Lipid transport and metabolism	Acetyl-CoA acetyltransferase	Thiolase	acetyl-CoA C-acetyltransferase	IPR002155	K00626	2.3.1.9
189:C52P6ACXX:2:1114:3431:44829_1_139_+	2	1	2	0	0	0	1	2	2	0	0	0	0	0	1	0	1	2	3	3	2	1	2	0	2	1	2	1	2	1	2
189:C52P6ACXX:2:1114:3442:14046_1_123_-	0	0	0	0	0	0	0	0	0	0	0	0	0	1	1	0	0	0	0	0	0	0	0	0	0	0	0	0	0	0	0	Bacteria	Firmicutes	Clostridia	Clostridiales			30S ribosomal protein S3	[J] Translation, ribosomal structure and biogenesis	30S ribosomal protein S3	Ribosomal protein S3, bacterial	small subunit ribosomal protein S3	IPR005704	K02982
189:C52P6ACXX:2:1114:3602:46509_1_149_-	1	0	0	0	0	0	0	0	0	0	0	0	0	0	0	0	0	0	0	0	0	0	0	0	0	0	0	0	0	0	0	Bacteria	Bacteroidetes					60 kDa chaperonin	[O] Posttranslational modification, protein turnover, chaperones	60 kDa chaperonin		chaperonin GroEL		K04077
189:C52P6ACXX:2:1114:3640:68250_1_169_-	1	2	0	0	2	1	0	0	0	1	0	2	0	0	0	0	0	0	0	0	0	0	0	0	0	0	0	0	0	0	0
189:C52P6ACXX:2:1114:3708:40541_1_151_+	2	2	1	0	0	1	2	1	2	0	2	0	1	2	2	0	2	1	1	1	2	1	2	0	1	1	3	2	2	0	0
189:C52P6ACXX:2:1114:3754:66645_1_166_+	1	1	1	0	0	0	1	0	1	0	0	0	1	0	0	0	0	0	0	0	0	0	0	0	0	0	0	0	0	0	0	Bacteria	Firmicutes	Clostridia	Clostridiales	Oscillospiraceae	Oscillibacter
189:C52P6ACXX:2:1114:3764:76473_1_167_-	0	2	2	1	0	0	0	2	0	0	0	0	1	3	3	0	0	0	2	0	1	0	0	0	0	0	0	0	0	0	0	Bacteria	Firmicutes	Clostridia	Clostridiales			30S ribosomal protein S19	[J] Translation, ribosomal structure and biogenesis	30S ribosomal protein S19	Ribosomal protein S19, bacterial-type	small subunit ribosomal protein S19	IPR005732	K02965
189:C52P6ACXX:2:1114:3827:44974_1_139_-	0	1	0	0	0	0	0	0	0	0	0	0	0	1	0	0	0	0	1	1	1	1	0	1	0	0	0	0	1	0	1	Bacteria						Peptide/nickel binding protein, MppA-type	[E] Amino acid transport and metabolism		Peptide/nickel binding protein, MppA-type		IPR030678
189:C52P6ACXX:2:1114:4247:80008_28_155_-	0	0	0	1	0	0	0	0	0	0	0	0	0	0	0	0	0	0	1	0	0	0	0	0	0	0	0	0	0	0	0	Bacteria	Firmicutes	Clostridia	Clostridiales				[C] Energy production and conversion
189:C52P6ACXX:2:1114:4580:62375_1_151_+	1	1	0	0	0	0	1	0	0	0	0	0	0	0	0	0	0	0	0	0	0	0	0	0	0	0	0	0	0	0	0
189:C52P6ACXX:2:1114:4743:40095_1_114_-	0	0	0	0	0	0	0	0	0	0	0	0	0	0	0	0	0	0	0	0	0	1	0	0	0	0	0	1	2	0	0	Bacteria	Firmicutes	Clostridia	Clostridiales	Clostridiaceae			[G] Carbohydrate transport and metabolism
189:C52P6ACXX:2:1114:4753:4526_1_160_+	0	0	0	0	0	0	0	0	0	0	0	0	0	0	0	0	0	0	0	0	0	0	0	0	0	0	0	0	0	1	0
189:C52P6ACXX:2:1114:4778:68183_1_128_+	0	0	0	0	0	0	0	0	0	0	0	0	0	0	0	0	0	0	0	0	0	0	0	0	1	0	0	0	0	0	0	Bacteria	Firmicutes	Clostridia	Clostridiales	Ruminococcaceae	Ruminococcus
189:C52P6ACXX:2:1114:4784:47141_1_165_+	0	1	0	0	0	0	1	0	0	0	0	0	0	0	1	0	0	0	0	0	0	1	0	1	0	0	0	0	0	0	0							L-lactate dehydrogenase	[C] Energy production and conversion	L-lactate dehydrogenase	L-lactate dehydrogenase	L-lactate dehydrogenase	IPR011304	K00016	1.1.1.27
189:C52P6ACXX:2:1114:5015:59249_1_169_+	0	0	0	0	0	0	0	0	0	0	0	0	0	0	0	0	0	0	0	0	0	0	0	0	0	1	0	0	0	0	0	Bacteria	Firmicutes					Carbohydrate ABC transporter substrate-binding, CPR0540	[G] Carbohydrate transport and metabolism		Carbohydrate ABC transporter substrate-binding, CPR0540		IPR022387
189:C52P6ACXX:2:1114:5301:90788_1_134_-	1	1	1	2	1	1	1	1	1	1	1	1	1	1	1	1	1	1	1	1	2	1	1	1	1	1	1	1	1	1	1	Bacteria	Firmicutes
189:C52P6ACXX:2:1114:5481:51771_1_161_+	0	0	0	0	0	0	0	0	0	0	0	0	0	0	0	0	0	0	0	1	0	0	0	1	2	2	0	0	1	1	0	Bacteria	Bacteroidetes	Bacteroidia	Bacteroidales	Bacteroidaceae	Bacteroides
189:C52P6ACXX:2:1114:5722:97578_1_150_+	0	0	0	0	0	0	0	0	0	0	0	0	0	0	0	0	0	0	1	0	0	0	0	0	0	0	2	0	1	0	0	Bacteria	Firmicutes	Clostridia	Clostridiales	Clostridiaceae	Butyricicoccus	4-hydroxybutyryl-CoA dehydratase/vinylacetyl-CoA-Delta-isomerase	[Q] Secondary metabolites biosynthesis, transport and catabolism	4-hydroxybutyryl-CoA dehydratase/vinylacetyl-CoA-Delta-isomerase	HpaB/PvcC/4-BUDH	4-hydroxybutyryl-CoA dehydratase / vinylacetyl-CoA-Delta-isomerase	IPR004925	K14534	4.2.1.120
189:C52P6ACXX:2:1114:5811:55392_1_135_-	0	0	0	1	0	0	0	0	0	0	0	0	0	1	0	0	0	0	0	0	0	0	0	0	0	0	0	0	0	0	0	Bacteria	Firmicutes	Clostridia	Clostridiales			30S ribosomal protein S1	[J] Translation, ribosomal structure and biogenesis		Ribosomal protein S1		IPR000110
189:C52P6ACXX:2:1114:6009:52472_1_155_+	0	0	1	0	0	0	0	0	0	0	0	0	0	0	0	0	0	0	0	0	0	0	0	0	0	0	0	0	0	0	0
189:C52P6ACXX:2:1114:6703:45668_1_170_+	2	1	2	2	2	1	1	1	2	2	3	2	2	0	0	3	2	2	2	2	2	2	1	2	1	1	1	2	2	1	2	Bacteria						Flagellin	[N] Cell motility	Flagellar filament 31 kDa core protein	Flagellin	flagellin	IPR001492	K02406
189:C52P6ACXX:2:1114:6933:9855_1_169_+	2	2	2	3	2	2	2	3	3	1	1	1	3	2	2	2	2	1	7	3	5	5	3	2	2	3	3	3	3	2	3	Bacteria	Firmicutes					Flagellin	[N] Cell motility	Flagellin	Flagellin	flagellin	IPR001492	K02406
189:C52P6ACXX:2:1114:7182:35051_1_119_-	0	0	0	0	1	0	0	0	0	0	0	0	0	1	0	0	1	0	0	1	0	0	1	0	1	0	1	0	0	0	0	Bacteria	Firmicutes	Clostridia	Clostridiales			Elongation factor Tu	[J] Translation, ribosomal structure and biogenesis	Elongation factor Tu	Translation elongation factor EFTu/EF1A, bacterial/organelle	elongation factor Tu	IPR004541	K02358
189:C52P6ACXX:2:1114:7271:10978_1_168_+	1	1	1	0	1	0	1	2	1	0	0	1	0	1	1	0	0	0	0	0	1	0	0	0	0	0	0	0	1	0	0
189:C52P6ACXX:2:1114:7303:54768_1_166_-	1	0	0	0	0	0	0	0	0	0	0	0	0	0	0	0	0	0	0	0	0	0	0	0	0	0	1	0	0	0	0	Bacteria	Firmicutes	Clostridia	Clostridiales	Lachnospiraceae
189:C52P6ACXX:2:1114:7344:34083_1_153_-	0	0	1	1	0	0	0	0	2	0	0	0	0	1	1	0	0	0	0	0	1	0	0	0	0	1	0	0	0	0	1	Bacteria	Firmicutes					Flagellin	[N] Cell motility		Flagellin		IPR001492
189:C52P6ACXX:2:1114:7464:77927_1_122_+	1	0	0	0	0	0	0	0	0	0	0	0	0	0	1	0	0	0	1	0	1	0	0	0	1	0	0	0	0	0	0	Bacteria	Firmicutes						[N] Cell motility
189:C52P6ACXX:2:1114:7922:49830_1_120_-	0	0	0	0	0	0	0	0	0	0	0	0	0	0	0	0	0	0	0	0	1	0	0	0	0	0	0	0	0	0	0
189:C52P6ACXX:2:1114:7955:85429_1_142_-	0	1	0	0	0	0	0	0	0	0	0	0	0	0	0	0	0	0	0	0	0	0	0	0	0	0	0	0	0	0	0	Bacteria						Pyruvate-flavodoxin oxidoreductase	[C] Energy production and conversion	Pyruvate-flavodoxin oxidoreductase	Pyruvate-flavodoxin oxidoreductase		IPR011895		1.2.7.-
189:C52P6ACXX:2:1114:8043:69355_1_142_-	1	2	0	0	0	0	0	0	0	0	0	0	0	2	0	0	0	0	1	1	0	0	1	0	1	1	0	0	1	0	0	Bacteria	Firmicutes					Pyruvate, phosphate dikinase	[G] Carbohydrate transport and metabolism	Pyruvate, phosphate dikinase	Pyruvate, phosphate dikinase	pyruvate, orthophosphate dikinase	IPR010121	K01006	2.7.9.1
189:C52P6ACXX:2:1114:8052:3113_1_166_-	0	0	0	0	0	0	0	0	0	0	0	0	0	0	0	0	0	0	0	0	0	1	0	0	0	0	0	0	0	0	0	Bacteria	Firmicutes	Clostridia	Clostridiales	Oscillospiraceae	Oscillibacter
189:C52P6ACXX:2:1114:8165:33069_1_102_-	1	1	1	0	0	0	0	1	1	0	0	0	0	0	0	0	0	1	1	1	1	1	1	0	2	1	1	1	0	1	1
189:C52P6ACXX:2:1114:8170:65368_1_164_+	0	0	0	0	0	0	0	0	0	0	0	0	0	0	0	0	0	0	0	0	0	0	0	0	0	0	0	0	1	0	0	Bacteria	Firmicutes						[O] Posttranslational modification, protein turnover, chaperones
189:C52P6ACXX:2:1114:8189:101984_1_169_+	0	1	0	0	0	0	0	0	0	0	0	0	0	0	0	0	0	0	0	0	0	0	0	0	0	0	0	0	0	0	0	Bacteria	Firmicutes	Clostridia	Clostridiales	Eubacteriaceae	Eubacterium	Flagellar biosynthesis protein, FliO	[T] Signal transduction mechanisms		Flagellar biosynthesis protein, FliO		IPR022781
189:C52P6ACXX:2:1114:8241:89627_1_113_+	0	0	0	0	0	0	0	0	0	0	0	0	0	0	0	0	0	0	0	0	1	0	0	0	0	0	0	0	0	0	0	Bacteria	Firmicutes	Clostridia	Clostridiales
189:C52P6ACXX:2:1114:8354:41103_1_144_+	0	1	0	0	0	0	1	0	0	0	0	0	0	0	1	0	0	0	0	0	0	0	0	0	0	0	0	0	0	0	0	Bacteria	Firmicutes					50S ribosomal protein L21	[J] Translation, ribosomal structure and biogenesis	50S ribosomal protein L21	Ribosomal protein L21-like	large subunit ribosomal protein L21	IPR028909	K02888
189:C52P6ACXX:2:1114:8399:85505_1_170_-	0	0	0	0	0	0	0	0	0	0	0	0	0	0	0	0	0	0	1	0	1	0	0	0	0	0	0	0	0	0	0	Bacteria	Firmicutes	Clostridia	Clostridiales			Short-chain-enoyl-CoA hydratase	[I] Lipid transport and metabolism	Short-chain-enoyl-CoA hydratase	Crotonase superfamily	enoyl-CoA hydratase	IPR001753	K01715	4.2.1.150
189:C52P6ACXX:2:1114:8419:75760_1_156_+	0	1	0	0	0	0	0	0	1	0	0	0	0	0	0	0	0	0	0	0	0	0	0	0	0	0	0	0	0	0	0
189:C52P6ACXX:2:1114:8519:74874_1_166_+	0	0	0	0	0	0	0	0	0	0	0	0	0	0	0	0	0	0	0	0	1	0	0	0	0	0	0	0	0	0	1	Bacteria	Firmicutes						[E] Amino acid transport and metabolism
189:C52P6ACXX:2:1114:8587:45143_1_159_+	0	0	0	0	0	0	0	0	1	0	0	0	0	1	0	0	0	0	1	0	1	0	0	0	0	0	0	0	0	0	0	Bacteria	Firmicutes					Ketol-acid reductoisomerase	[E] Amino acid transport and metabolism	Ketol-acid reductoisomerase		ketol-acid reductoisomerase		K00053	1.1.1.86
189:C52P6ACXX:2:1114:8780:89791_1_163_-	0	0	0	0	0	0	0	0	0	0	0	0	0	0	0	0	0	0	0	0	1	0	0	0	0	0	0	0	0	0	0	Bacteria	Firmicutes					L-fucose isomerase	[G] Carbohydrate transport and metabolism	L-fucose isomerase	L-fucose isomerase	L-fucose/D-arabinose isomerase	IPR005763	K01818	5.3.1.25
189:C52P6ACXX:2:1114:8800:33586_1_127_+	1	1	0	0	0	0	1	1	1	0	0	0	0	0	0	0	1	0	2	1	1	0	0	0	0	0	0	0	0	0	1	Bacteria						Pyruvate-flavodoxin oxidoreductase	[C] Energy production and conversion		Pyruvate-flavodoxin oxidoreductase		IPR011895
189:C52P6ACXX:2:1114:8836:60403_1_161_+	2	2	2	2	0	2	0	2	0	0	0	2	0	2	2	0	0	0	2	0	2	0	0	0	0	0	0	0	0	0	0	Bacteria							[G] Carbohydrate transport and metabolism
189:C52P6ACXX:2:1114:9016:39814_1_145_+	1	0	1	1	0	0	1	0	1	0	0	0	0	0	1	0	0	0	1	0	1	0	1	0	1	1	1	1	0	1	1	Bacteria	Firmicutes	Clostridia	Clostridiales			D-hydantoinase	[F] Nucleotide transport and metabolism		Hydantoinase/dihydropyrimidinase		IPR011778
189:C52P6ACXX:2:1114:9185:8065_1_147_+	0	0	0	0	0	1	0	0	0	0	0	0	0	0	2	0	0	0	0	0	0	2	0	0	2	0	0	0	2	0	0	Bacteria	Firmicutes	Clostridia	Clostridiales	Oscillospiraceae	Oscillibacter
189:C52P6ACXX:2:1114:9470:32086_1_165_+	0	0	0	0	0	0	0	0	0	0	0	0	1	0	0	0	0	0	0	0	0	0	0	0	0	0	0	0	0	0	0
189:C52P6ACXX:2:1114:9510:94281_1_124_-	2	1	1	0	0	0	0	0	1	0	0	0	0	1	2	0	0	0	0	0	0	1	0	0	0	6	1	0	0	0	4
189:C52P6ACXX:2:1114:9762:16178_1_147_-	0	0	0	0	0	0	0	0	0	0	0	0	0	0	0	0	0	0	1	0	0	0	0	0	0	0	0	0	0	0	0	Bacteria	Firmicutes						[G] Carbohydrate transport and metabolism
189:C52P6ACXX:2:1115:10276:93733_1_146_+	1	0	0	0	0	0	0	0	0	0	0	0	0	0	0	0	0	0	0	0	0	0	0	0	0	0	0	0	0	0	0
189:C52P6ACXX:2:1115:10501:2914_1_131_+	0	1	0	0	0	1	0	0	0	0	0	2	0	0	0	0	0	1	0	0	0	0	0	0	1	1	1	0	1	0	0
189:C52P6ACXX:2:1115:10633:71896_1_152_+	0	0	0	0	0	0	0	0	0	0	0	0	0	0	0	0	0	0	0	0	1	0	0	0	0	0	1	1	1	1	0	Bacteria	Firmicutes	Clostridia	Clostridiales			Elongation factor G	[J] Translation, ribosomal structure and biogenesis	Elongation factor G	Translation elongation factor EFG/EF2	elongation factor G	IPR004540	K02355
189:C52P6ACXX:2:1115:10722:63124_1_139_+	0	0	0	0	0	0	1	0	0	0	0	0	0	0	0	0	0	0	0	0	1	0	0	0	0	0	0	0	0	0	0	Bacteria	Firmicutes	Clostridia	Clostridiales	Lachnospiraceae
189:C52P6ACXX:2:1115:10898:93189_1_158_+	0	0	0	0	0	0	0	0	0	0	0	0	0	1	0	0	0	0	1	1	0	1	0	0	1	0	0	0	0	0	0	Bacteria						Protein SSP1546		Uncharacterized protein SSP1546		uncharacterized protein		K07030
189:C52P6ACXX:2:1115:10934:97133_1_151_-	0	1	0	0	0	0	0	0	0	0	0	0	0	0	0	0	0	0	0	0	0	0	0	0	0	0	0	0	0	0	0	Bacteria						Methylmalonyl-CoA mutase	[I] Lipid transport and metabolism	Methylmalonyl-CoA mutase large subunit		methylmalonyl-CoA mutase		K01847	5.4.99.2
189:C52P6ACXX:2:1115:11105:51598_1_131_-	0	0	0	0	0	0	0	0	0	0	0	0	0	0	0	0	0	0	0	0	0	1	0	1	0	0	0	0	1	1	0
189:C52P6ACXX:2:1115:11376:79068_1_162_-	0	0	0	0	0	0	0	0	0	0	0	0	0	0	0	0	0	0	1	0	1	0	0	0	0	0	1	0	0	0	1	Bacteria	Firmicutes
189:C52P6ACXX:2:1115:11441:10539_1_116_-	0	0	0	0	0	0	0	0	0	0	0	0	1	0	0	0	0	0	0	0	0	0	0	0	0	0	0	0	0	0	0
189:C52P6ACXX:2:1115:11732:11465_1_135_+	0	0	0	0	0	0	0	0	0	0	0	0	0	1	0	0	0	0	0	0	0	0	0	0	0	0	0	0	0	0	0
189:C52P6ACXX:2:1115:11773:32147_17_111_-	0	0	0	0	0	0	0	0	0	1	0	0	1	0	1	0	0	0	0	0	0	0	0	0	0	0	0	0	0	0	0
189:C52P6ACXX:2:1115:11786:95802_1_104_+	0	0	0	0	0	0	0	0	0	0	0	0	0	0	0	0	0	0	0	0	0	0	0	0	0	0	0	0	1	0	0	Bacteria						Glycoside hydrolase family 2	[G] Carbohydrate transport and metabolism		Glycoside hydrolase, family 2		IPR006101
189:C52P6ACXX:2:1115:11935:13976_1_169_-	0	0	0	0	0	0	1	0	0	0	0	0	0	0	0	0	0	0	0	0	0	0	0	0	0	0	0	0	0	0	1	Bacteria						Peptidase M42	[O] Posttranslational modification, protein turnover, chaperones		Peptidase M42		IPR008007
189:C52P6ACXX:2:1115:12110:86013_1_154_+	0	0	0	0	0	0	0	0	0	0	0	0	0	0	0	0	0	0	0	0	1	0	0	0	0	0	0	0	0	0	0	Bacteria							[E] Amino acid transport and metabolism
189:C52P6ACXX:2:1115:12131:93721_1_142_-	3	2	1	0	0	0	0	2	0	0	0	0	0	1	0	0	0	0	0	0	0	0	0	0	0	0	0	0	0	0	0
189:C52P6ACXX:2:1115:12219:6363_1_158_-	0	0	0	0	0	0	0	0	0	0	0	0	0	0	0	0	0	0	0	0	0	0	0	0	0	0	2	0	0	0	0	Bacteria	Firmicutes					50S ribosomal protein L1	[J] Translation, ribosomal structure and biogenesis	50S ribosomal protein L1	Ribosomal protein L1/ribosomal biogenesis protein	large subunit ribosomal protein L1	IPR028364	K02863
189:C52P6ACXX:2:1115:12282:98109_1_169_+	0	0	0	0	0	0	0	0	0	0	0	0	0	0	0	0	0	0	0	0	0	0	0	0	0	0	1	0	0	0	0	Bacteria	Firmicutes	Clostridia	Clostridiales			S-adenosylmethionine synthase	[H] Coenzyme transport and metabolism	S-adenosylmethionine synthase	S-adenosylmethionine synthetase	S-adenosylmethionine synthetase	IPR002133	K00789	2.5.1.6
189:C52P6ACXX:2:1115:12306:25123_1_154_+	0	0	0	0	0	0	0	0	0	0	0	0	0	1	0	0	0	0	0	0	0	0	0	0	1	0	0	0	0	0	0
189:C52P6ACXX:2:1115:12696:101479_1_95_+	0	0	0	0	0	0	0	0	0	0	0	0	0	0	0	0	0	0	0	0	1	0	0	0	0	0	0	0	0	0	0	Bacteria						Formate acetyltransferase	[C] Energy production and conversion	Formate acetyltransferase	Formate acetyltransferase	formate C-acetyltransferase	IPR005949	K00656	2.3.1.54
189:C52P6ACXX:2:1115:12699:57577_1_148_-	0	1	0	2	1	1	2	0	3	0	0	1	1	0	1	1	1	0	0	1	0	0	0	0	2	0	1	0	1	0	1	Bacteria						Flagellin	[N] Cell motility	Flagellin	Flagellin		IPR001492
189:C52P6ACXX:2:1115:12832:101185_58_143_-	1	3	2	0	1	0	3	2	2	0	0	1	1	1	1	0	1	0	4	1	3	0	0	0	0	0	1	0	1	1	1	Bacteria
189:C52P6ACXX:2:1115:12849:20774_1_108_-	0	0	0	0	0	0	0	0	0	0	0	0	0	0	0	0	0	0	0	0	1	0	1	1	1	1	0	1	0	0	1	Bacteria						Fe(3+) ions import ATP-binding protein FbpC	[E] Amino acid transport and metabolism	Fe(3+) ions import ATP-binding protein FbpC		iron(III) transport system ATP-binding protein		K02010	3.6.3.30
189:C52P6ACXX:2:1115:13073:74801_1_159_+	1	0	1	1	2	1	1	0	1	0	1	0	1	1	1	1	1	0	1	0	1	0	0	0	1	1	0	0	0	0	1	Bacteria	Firmicutes					Flagellin	[N] Cell motility		Flagellin		IPR001492
189:C52P6ACXX:2:1115:13079:92056_1_129_-	2	2	1	0	0	1	0	0	1	0	0	1	0	0	0	1	2	1	0	1	2	0	1	2	1	1	1	0	0	1	1	Bacteria	Planctomycetes	Planctomycetia	Candidatus Brocadiales	Candidatus Brocadiaceae		Pyruvate synthase	[C] Energy production and conversion	Pyruvate synthase	Pyruvate-flavodoxin oxidoreductase		IPR011895		1.2.7.1
189:C52P6ACXX:2:1115:13201:77373_1_135_+	0	0	1	0	1	1	0	0	0	0	0	0	1	1	0	0	1	0	1	1	0	1	1	1	0	0	0	1	1	1	1	Bacteria	Firmicutes	Clostridia	Clostridiales			50S ribosomal protein L29	[J] Translation, ribosomal structure and biogenesis	50S ribosomal protein L29	Ribosomal protein L29	large subunit ribosomal protein L29	IPR001854	K02904
189:C52P6ACXX:2:1115:13420:79070_1_126_+	1	1	0	1	1	1	1	1	1	1	1	1	1	1	1	1	1	0	1	1	1	1	1	1	1	1	1	1	1	1	1	Bacteria						60 kDa chaperonin	[O] Posttranslational modification, protein turnover, chaperones	60 kDa chaperonin		chaperonin GroEL		K04077
189:C52P6ACXX:2:1115:13434:84872_1_167_-	0	0	0	0	1	0	0	0	0	0	0	0	0	0	0	0	2	0	0	0	0	0	0	0	1	2	0	0	1	0	0	Bacteria	Firmicutes	Clostridia	Clostridiales			L-fucose isomerase	[G] Carbohydrate transport and metabolism	L-fucose isomerase	L-fucose isomerase	L-fucose/D-arabinose isomerase	IPR005763	K01818	5.3.1.25
189:C52P6ACXX:2:1115:13505:25701_45_133_-	1	1	0	1	1	0	0	0	1	1	1	1	1	1	1	0	1	0	1	0	1	0	0	0	0	0	0	1	0	1	0	Bacteria	Firmicutes	Clostridia	Clostridiales	Oscillospiraceae		50S ribosomal protein L5	[J] Translation, ribosomal structure and biogenesis		Ribosomal protein L5, bacterial-type		IPR020930
189:C52P6ACXX:2:1115:13598:63239_1_123_-	1	1	0	0	1	1	0	0	0	0	0	0	1	1	0	1	1	0	0	0	1	0	1	0	0	0	0	0	0	0	0	Bacteria	Firmicutes	Clostridia	Clostridiales			Flagellin	[N] Cell motility		Flagellin		IPR001492
189:C52P6ACXX:2:1115:13940:72191_1_135_-	1	1	1	0	1	1	1	1	1	0	0	1	1	1	1	1	1	1	0	0	1	0	0	0	0	1	1	0	0	0	1	Bacteria	Firmicutes					30S ribosomal protein S9	[J] Translation, ribosomal structure and biogenesis	30S ribosomal protein S9	Ribosomal protein S9, bacterial/plastid	small subunit ribosomal protein S9	IPR023035	K02996
189:C52P6ACXX:2:1115:14085:93237_1_161_-	0	0	0	0	0	0	0	0	0	0	0	0	0	0	0	0	0	0	0	0	0	1	0	1	0	0	1	0	0	0	0	Bacteria	Firmicutes	Clostridia	Clostridiales	Lachnospiraceae		Alanine dehydrogenase	[E] Amino acid transport and metabolism		Alanine dehydrogenase		IPR008141
189:C52P6ACXX:2:1115:14158:42318_1_168_+	1	1	2	3	3	1	0	0	1	0	2	0	0	2	2	1	2	1	0	0	1	1	0	0	1	0	1	0	0	0	0	Bacteria	Firmicutes	Clostridia	Clostridiales			Flagellin	[N] Cell motility	Flagellar filament 31 kDa core protein	Flagellin	flagellin	IPR001492	K02406
189:C52P6ACXX:2:1115:14286:48654_1_162_-	0	0	0	0	0	0	0	0	0	0	0	0	0	0	0	0	0	0	1	0	1	0	0	0	0	0	0	0	0	0	0	Bacteria	Firmicutes					Triosephosphate isomerase	[G] Carbohydrate transport and metabolism	Triosephosphate isomerase	Triosephosphate isomerase, bacterial/eukaryotic	triosephosphate isomerase (TIM)	IPR022896	K01803	5.3.1.1
189:C52P6ACXX:2:1115:14308:38159_1_106_+	0	0	0	0	0	0	0	0	0	0	0	0	1	0	0	0	0	0	0	0	0	0	0	0	0	0	0	0	0	0	0	Bacteria						50S ribosomal protein L7/L12	[J] Translation, ribosomal structure and biogenesis	50S ribosomal protein L7/L12	Ribosomal protein L7/L12	large subunit ribosomal protein L7/L12	IPR000206	K02935
189:C52P6ACXX:2:1115:14315:75388_1_104_-	1	0	0	0	0	0	0	0	0	0	0	0	0	0	0	0	0	0	1	0	1	1	1	0	0	0	1	1	0	0	0
189:C52P6ACXX:2:1115:14335:73297_1_164_+	0	0	0	0	0	0	1	0	0	0	0	0	0	1	0	0	0	0	0	0	1	0	0	0	0	0	0	0	0	0	0	Bacteria							[G] Carbohydrate transport and metabolism
189:C52P6ACXX:2:1115:14344:27855_1_169_-	1	1	1	2	1	1	1	1	1	3	1	1	1	1	2	1	2	2	0	1	1	2	1	1	1	1	2	1	1	1	1	Bacteria	Bacteroidetes	Bacteroidia	Bacteroidales			Glutamate dehydrogenase	[E] Amino acid transport and metabolism	NAD-specific glutamate dehydrogenase	Glutamate dehydrogenase	glutamate dehydrogenase (NADP+)	IPR014362	K00262	1.4.1.2
189:C52P6ACXX:2:1115:14389:24952_1_150_-	1	1	0	0	0	0	0	1	0	0	0	0	0	1	0	0	0	0	0	1	0	0	0	0	0	0	0	0	0	0	0	Bacteria	Firmicutes	Clostridia	Clostridiales			50S ribosomal protein L13	[J] Translation, ribosomal structure and biogenesis	50S ribosomal protein L13	Ribosomal protein L13, bacterial-type	large subunit ribosomal protein L13	IPR005823	K02871
189:C52P6ACXX:2:1115:14432:93443_1_168_+	1	0	1	0	1	1	1	0	1	0	1	0	0	0	0	0	0	0	0	0	0	0	0	0	0	0	0	0	0	0	0
189:C52P6ACXX:2:1115:14600:33037_1_170_+	0	0	0	0	1	0	1	0	0	0	0	0	0	0	0	0	1	0	0	0	0	0	0	0	0	0	0	0	0	0	0
189:C52P6ACXX:2:1115:14686:47228_1_148_-	0	0	0	0	0	0	0	0	0	0	0	0	0	0	0	0	0	0	0	0	0	0	0	1	0	0	0	0	0	0	0	Bacteria							[G] Carbohydrate transport and metabolism
189:C52P6ACXX:2:1115:14832:17750_1_113_-	0	0	0	0	0	0	0	0	0	0	0	0	0	1	0	0	0	0	0	0	0	0	0	0	0	0	0	0	0	0	0	Bacteria	Firmicutes	Clostridia	Clostridiales	Ruminococcaceae		Chaperone protein HtpG	[O] Posttranslational modification, protein turnover, chaperones	Chaperone protein HtpG	Heat shock protein Hsp90 family	molecular chaperone HtpG	IPR001404	K04079
189:C52P6ACXX:2:1115:15137:88940_1_107_+	0	0	0	0	0	0	0	0	0	0	0	0	0	0	0	0	0	0	1	0	0	0	0	0	0	0	0	0	0	0	0	Bacteria	Cyanobacteria		Prochlorales	Prochlorococcaceae	Prochlorococcus		[G] Carbohydrate transport and metabolism
189:C52P6ACXX:2:1115:15300:55671_1_143_+	0	0	0	0	0	0	0	0	0	0	0	0	0	0	0	0	0	0	1	0	0	0	0	0	0	0	0	0	0	0	0	Bacteria	Firmicutes					Elongation factor G	[J] Translation, ribosomal structure and biogenesis	Elongation factor G	Translation elongation factor EFG/EF2	elongation factor G	IPR004540	K02355
189:C52P6ACXX:2:1115:15375:25601_1_168_+	0	0	0	0	0	1	0	0	0	0	0	0	1	1	0	0	0	0	0	0	1	0	0	0	0	0	0	0	0	0	0	Bacteria							[E] Amino acid transport and metabolism
189:C52P6ACXX:2:1115:15382:53420_1_170_-	0	1	1	0	0	0	0	1	0	0	0	0	0	0	1	0	0	0	0	1	1	0	0	0	0	0	0	0	0	1	0	Bacteria	Firmicutes					Tyrosine--tRNA ligase	[J] Translation, ribosomal structure and biogenesis	Tyrosine--tRNA ligase	Tyrosine-tRNA ligase	tyrosyl-tRNA synthetase	IPR002307	K01866	6.1.1.1
189:C52P6ACXX:2:1115:15664:32748_1_142_-	0	0	0	0	1	0	0	0	0	0	0	0	0	0	0	0	0	0	0	0	0	0	0	0	0	0	0	0	0	0	0	Bacteria	Firmicutes	Clostridia	Clostridiales			60 kDa chaperonin	[O] Posttranslational modification, protein turnover, chaperones	60 kDa chaperonin		chaperonin GroEL		K04077
189:C52P6ACXX:2:1115:16189:11607_1_132_-	0	0	0	0	0	0	0	0	0	0	0	0	0	0	0	0	0	0	0	0	0	0	0	0	0	0	1	0	0	0	0	Bacteria	Proteobacteria	Deltaproteobacteria	Desulfovibrionales	Desulfovibrionaceae	Desulfovibrio
189:C52P6ACXX:2:1115:16202:34241_1_159_+	0	1	0	0	2	1	1	0	0	1	0	1	0	2	1	1	0	1	2	1	1	0	1	0	0	1	1	0	1	2	1							Chaperone protein HtpG	[O] Posttranslational modification, protein turnover, chaperones	Chaperone protein HtpG	Heat shock protein Hsp90 family	molecular chaperone HtpG	IPR001404	K04079
189:C52P6ACXX:2:1115:16203:3839_1_144_-	1	3	2	1	3	1	2	1	4	1	1	1	1	4	3	1	2	1	4	3	4	1	2	3	2	1	1	2	2	1	1	Bacteria	Firmicutes					50S ribosomal protein L7/L12	[J] Translation, ribosomal structure and biogenesis	50S ribosomal protein L7/L12	Ribosomal protein L7/L12	large subunit ribosomal protein L7/L12	IPR000206	K02935
189:C52P6ACXX:2:1115:16509:74976_1_106_+	0	0	0	0	0	0	0	0	0	0	0	0	0	0	0	0	0	0	1	0	0	0	0	0	0	0	0	0	0	0	0
189:C52P6ACXX:2:1115:16720:99459_1_124_+	0	0	0	0	0	0	0	0	0	0	0	0	1	1	1	0	0	0	0	0	0	0	0	0	0	0	0	0	0	0	0
189:C52P6ACXX:2:1115:16742:56611_1_133_-	0	0	0	0	0	0	0	0	0	1	0	0	1	0	0	0	0	0	0	0	0	0	0	0	0	0	0	0	0	0	0
189:C52P6ACXX:2:1115:16792:62414_1_125_-	0	0	0	0	0	0	0	0	0	0	0	0	0	0	0	0	0	0	1	0	0	0	0	0	1	0	0	0	0	1	0	Bacteria	Firmicutes	Clostridia	Clostridiales			L-arabinose isomerase	[G] Carbohydrate transport and metabolism		L-arabinose isomerase		IPR003762
189:C52P6ACXX:2:1115:16889:75997_1_162_+	0	0	0	0	0	0	0	0	0	0	0	0	1	0	0	0	0	0	0	1	1	0	0	0	0	0	0	0	0	0	0	Bacteria	Firmicutes	Clostridia	Clostridiales	Lachnospiraceae		Glucose-6-phosphate isomerase	[G] Carbohydrate transport and metabolism	Glucose-6-phosphate isomerase	Phosphoglucose isomerase (PGI)	glucose-6-phosphate isomerase	IPR001672	K01810	5.3.1.9
189:C52P6ACXX:2:1115:16946:27335_1_158_-	0	0	0	0	0	0	0	0	0	0	0	0	0	0	0	0	0	0	0	0	0	0	0	0	0	0	0	0	1	0	0	Bacteria	Firmicutes					Pyruvate, phosphate dikinase	[G] Carbohydrate transport and metabolism	Pyruvate, phosphate dikinase	Pyruvate, phosphate dikinase		IPR010121		2.7.9.1
189:C52P6ACXX:2:1115:1735:3209_1_102_+	0	0	1	0	0	1	0	0	0	0	0	0	1	1	0	0	0	0	1	0	1	0	0	0	0	0	0	0	0	0	0	Bacteria	Firmicutes						[I] Lipid transport and metabolism
189:C52P6ACXX:2:1115:17414:36941_1_156_-	0	0	0	0	0	0	0	0	0	0	0	0	0	1	0	0	0	0	0	0	0	0	0	0	0	0	0	0	0	0	0
189:C52P6ACXX:2:1115:17504:58689_1_143_+	0	0	0	1	0	0	0	0	0	0	0	0	0	0	0	0	0	0	0	1	0	0	0	0	0	0	0	0	0	0	0
189:C52P6ACXX:2:1115:17655:42349_1_134_-	0	0	1	0	0	0	0	0	0	0	0	0	0	1	1	0	0	0	0	0	0	0	0	1	1	0	0	0	0	1	0	Bacteria	Firmicutes	Clostridia	Clostridiales			Propanediol utilization protein PduA	[E] Amino acid transport and metabolism	Propanediol utilization protein PduA
189:C52P6ACXX:2:1115:17757:83144_1_165_-	0	0	0	0	0	0	0	0	0	0	0	0	0	0	0	0	1	0	1	0	0	0	0	0	0	0	1	1	1	1	0
189:C52P6ACXX:2:1115:17802:62863_1_168_-	0	0	2	0	0	0	1	0	0	0	2	0	0	0	0	0	0	0	0	1	2	0	0	0	0	0	0	0	0	0	0	Bacteria	Firmicutes	Bacilli	Lactobacillales	Lactobacillaceae	Lactobacillus	Glyceraldehyde-3-phosphate dehydrogenase	[G] Carbohydrate transport and metabolism	Glyceraldehyde-3-phosphate dehydrogenase	Glyceraldehyde/Erythrose phosphate dehydrogenase family		IPR020831		1.2.1.12
189:C52P6ACXX:2:1115:17823:95698_1_146_-	0	0	0	0	0	0	0	0	0	0	0	0	0	0	0	0	0	0	1	0	0	0	0	0	0	0	0	0	0	0	1	Bacteria	Firmicutes	Clostridia	Clostridiales				[G] Carbohydrate transport and metabolism
189:C52P6ACXX:2:1115:17832:62449_1_141_-	0	0	0	1	0	0	0	0	0	0	0	0	0	0	0	0	0	1	0	0	0	0	0	1	2	1	0	0	2	0	0	Bacteria	Firmicutes	Clostridia	Clostridiales	Ruminococcaceae	Ruminococcus	Elongation factor Tu	[J] Translation, ribosomal structure and biogenesis	Elongation factor Tu	Translation elongation factor EFTu/EF1A, bacterial/organelle	elongation factor Tu	IPR004541	K02358
189:C52P6ACXX:2:1115:1808:60454_1_115_+	1	1	1	0	1	2	1	0	1	0	0	0	0	2	0	1	0	0	1	1	1	1	0	1	0	0	1	1	0	0	0	Bacteria	Firmicutes
189:C52P6ACXX:2:1115:18218:16848_1_145_+	0	1	0	0	0	0	0	0	0	0	0	0	0	0	0	0	0	0	0	1	1	0	0	1	1	0	0	0	0	0	0	Bacteria	Firmicutes						[G] Carbohydrate transport and metabolism
189:C52P6ACXX:2:1115:18486:59341_1_155_-	0	0	0	0	0	0	0	0	0	0	0	0	0	0	0	0	0	0	0	0	0	0	0	1	0	0	0	0	0	0	0	Bacteria	Firmicutes	Clostridia	Clostridiales
189:C52P6ACXX:2:1115:18616:17590_1_126_-	0	0	0	0	0	0	0	0	0	0	0	0	0	0	0	0	0	0	0	1	0	0	0	0	0	0	0	0	0	0	0	Bacteria	Proteobacteria	Epsilonproteobacteria	Campylobacterales			ATP synthase	[C] Energy production and conversion	ATP synthase subunit alpha	ATPase, F1 complex, alpha subunit	F-type H+-transporting ATPase subunit alpha	IPR005294	K02111	3.6.3.14
189:C52P6ACXX:2:1115:18761:4114_1_165_-	0	0	0	0	0	0	0	0	1	0	0	0	0	0	0	0	0	0	0	0	0	0	0	0	0	0	0	0	0	0	0
189:C52P6ACXX:2:1115:18992:82550_1_154_-	1	1	1	1	1	1	1	1	1	1	1	1	1	1	1	1	0	1	1	0	1	1	1	1	1	1	0	0	0	1	0	Bacteria						Glutamate dehydrogenase	[E] Amino acid transport and metabolism	NAD(P)-specific glutamate dehydrogenase	Glutamate dehydrogenase		IPR014362		1.4.1.2
189:C52P6ACXX:2:1115:19007:15934_1_164_-	0	0	0	0	0	0	0	0	0	0	0	0	0	1	0	0	0	0	0	0	0	0	0	0	0	0	0	0	0	0	0	Bacteria	Firmicutes	Clostridia	Clostridiales	Oscillospiraceae	Oscillibacter	Pyruvate-flavodoxin oxidoreductase	[C] Energy production and conversion	Pyruvate-flavodoxin oxidoreductase	Pyruvate-flavodoxin oxidoreductase		IPR011895		1.2.7.-
189:C52P6ACXX:2:1115:1902:14411_1_108_-	1	0	0	0	0	0	0	0	1	0	0	0	0	1	0	0	1	0	1	1	0	0	0	0	0	0	0	0	0	0	0	Bacteria	Firmicutes					Flagellin	[N] Cell motility		Flagellin		IPR001492
189:C52P6ACXX:2:1115:19510:84426_1_168_+	3	0	1	4	4	0	2	0	0	0	0	0	1	0	0	0	0	0	0	0	0	0	0	0	0	0	0	0	0	0	0
189:C52P6ACXX:2:1115:19574:84881_1_151_-	0	0	0	0	0	0	0	0	0	0	0	0	0	0	0	0	0	0	3	0	1	0	0	0	0	0	0	0	0	0	0	Bacteria	Firmicutes	Clostridia	Clostridiales
189:C52P6ACXX:2:1115:19614:30858_1_163_-	2	1	1	0	2	0	1	0	2	0	0	0	1	1	2	0	0	0	1	0	2	0	0	0	0	0	1	0	0	0	0	Bacteria	Firmicutes	Clostridia	Clostridiales			Chaperone protein DnaK	[O] Posttranslational modification, protein turnover, chaperones	Chaperone protein DnaK	Heat shock protein 70 family	molecular chaperone DnaK	IPR013126	K04043
189:C52P6ACXX:2:1115:19671:9671_1_167_+	1	2	1	1	1	1	1	1	1	1	1	1	1	2	1	1	1	1	1	1	2	1	1	0	2	1	2	2	2	1	1	Bacteria	Firmicutes					50S ribosomal protein L23	[J] Translation, ribosomal structure and biogenesis	50S ribosomal protein L23	Ribosomal protein L25/L23	large subunit ribosomal protein L23	IPR013025	K02892
189:C52P6ACXX:2:1115:19695:46588_1_169_-	0	0	0	0	0	0	0	0	0	0	0	0	0	0	0	0	0	0	1	0	0	0	0	0	0	0	0	0	0	0	0	Bacteria	Firmicutes	Clostridia	Clostridiales	Oscillospiraceae	Oscillibacter	Leu/Ile/Val-binding protein	[E] Amino acid transport and metabolism		Leu/Ile/Val-binding protein		IPR000709
189:C52P6ACXX:2:1115:19752:78997_1_131_-	0	0	0	0	0	0	0	0	0	0	0	0	0	0	0	0	0	0	0	0	1	0	0	0	0	0	0	0	0	0	0
189:C52P6ACXX:2:1115:20236:24131_1_141_-	0	0	2	0	0	1	0	0	0	0	0	0	0	1	0	0	0	0	0	1	1	0	0	0	0	0	0	0	0	1	0
189:C52P6ACXX:2:1115:20274:7501_1_166_+	0	0	0	0	0	0	0	0	0	0	0	0	0	1	0	0	0	0	1	0	0	0	0	0	0	0	0	0	1	0	0	Bacteria	Firmicutes	Clostridia	Clostridiales			Elongation factor Ts	[J] Translation, ribosomal structure and biogenesis	Elongation factor Ts	Translation elongation factor EFTs/EF1B	elongation factor Ts	IPR001816	K02357
189:C52P6ACXX:2:1115:20404:19752_1_118_+	0	0	1	0	0	0	0	0	0	0	0	0	1	0	0	0	0	0	0	0	0	0	0	0	0	0	0	0	0	0	0	Bacteria	Firmicutes	Clostridia	Clostridiales	Clostridiaceae	Clostridium	10 kDa chaperonin	[O] Posttranslational modification, protein turnover, chaperones	10 kDa chaperonin	Chaperonin Cpn10	chaperonin GroES	IPR020818	K04078
189:C52P6ACXX:2:1115:2046:45290_1_156_+	0	0	1	0	0	0	0	0	0	0	0	0	0	1	0	0	0	0	0	0	0	0	0	0	0	0	0	0	0	0	0
189:C52P6ACXX:2:1115:20616:9452_1_149_-	1	0	0	0	0	0	0	0	0	0	0	1	1	0	0	0	1	1	1	0	1	1	0	0	1	0	1	1	1	2	0
189:C52P6ACXX:2:1115:20648:25382_1_126_+	0	0	0	0	0	0	0	0	0	0	0	0	0	0	0	0	0	0	1	0	0	0	0	0	0	0	0	0	0	0	0	Bacteria	Firmicutes	Clostridia	Clostridiales				[G] Carbohydrate transport and metabolism
189:C52P6ACXX:2:1115:20659:55810_1_113_+	0	0	0	0	0	0	0	0	0	0	0	0	0	0	0	0	0	0	1	0	0	0	0	0	0	0	0	0	0	0	0	Bacteria	Firmicutes					Ketol-acid reductoisomerase	[E] Amino acid transport and metabolism	Ketol-acid reductoisomerase		ketol-acid reductoisomerase		K00053	1.1.1.86
189:C52P6ACXX:2:1115:20784:95601_1_122_-	1	0	1	1	1	0	1	0	1	1	1	0	0	0	1	0	0	1	1	0	0	1	0	0	0	0	0	0	0	0	1
189:C52P6ACXX:2:1115:20942:40364_1_160_+	0	0	0	0	0	1	0	0	0	0	0	0	0	0	0	0	0	0	0	0	0	0	0	0	0	0	0	0	0	0	0	Bacteria	Firmicutes	Clostridia	Clostridiales	Lachnospiraceae			[P] Inorganic ion transport and metabolism
189:C52P6ACXX:2:1115:21330:91972_1_112_+	0	0	0	0	0	0	0	0	0	0	0	0	0	0	0	0	0	0	0	1	0	0	0	0	0	1	0	0	0	0	0	Bacteria	Firmicutes	Clostridia				Flagellin	[N] Cell motility		Flagellin		IPR001492
189:C52P6ACXX:2:1115:2198:60982_1_123_-	0	0	0	0	0	0	0	0	0	0	0	0	0	0	0	0	0	0	0	0	1	0	0	0	0	0	0	0	0	0	0
189:C52P6ACXX:2:1115:2253:19983_1_158_+	0	0	0	0	0	0	0	0	0	0	0	0	0	0	0	0	0	0	1	0	0	0	0	0	0	0	0	0	0	0	0	Bacteria	Firmicutes					Enolase	[G] Carbohydrate transport and metabolism	Enolase	Enolase	enolase	IPR000941	K01689	4.2.1.11
189:C52P6ACXX:2:1115:2890:14298_1_165_-	0	0	0	0	0	0	0	1	0	0	0	0	0	0	0	0	0	0	0	0	1	0	0	0	0	0	0	0	0	0	0	Bacteria	Firmicutes					50S ribosomal protein L19	[J] Translation, ribosomal structure and biogenesis	50S ribosomal protein L19	Ribosomal protein L19	large subunit ribosomal protein L19	IPR001857	K02884
189:C52P6ACXX:2:1115:2939:60268_1_153_-	0	0	0	1	0	0	0	0	0	0	0	0	0	0	1	0	0	0	0	0	0	0	0	0	0	0	0	0	0	0	0	Bacteria
189:C52P6ACXX:2:1115:3054:83806_1_104_+	0	1	0	0	0	0	1	0	1	0	0	0	1	1	0	0	0	0	0	0	1	1	0	0	0	0	0	1	0	0	1	Bacteria	Firmicutes	Clostridia	Clostridiales			3-oxoacid CoA-transferase	[I] Lipid transport and metabolism		3-oxoacid CoA-transferase		IPR014388
189:C52P6ACXX:2:1115:3122:96201_1_131_+	0	0	0	0	0	0	0	0	0	0	0	0	0	0	0	0	0	0	1	0	0	0	0	0	0	0	0	0	0	0	0	Bacteria	Firmicutes	Clostridia	Clostridiales			Protein in adh 3'region	[C] Energy production and conversion	Uncharacterized protein in adh 3'region
189:C52P6ACXX:2:1115:3160:5352_1_169_+	0	0	0	0	0	0	0	0	0	0	0	0	0	0	0	0	0	0	0	0	0	0	0	0	0	0	1	0	0	0	0	Bacteria	Firmicutes	Clostridia	Clostridiales	Oscillospiraceae	Oscillibacter	3-keto-5-aminohexanoate cleavage enzyme		3-keto-5-aminohexanoate cleavage enzyme	3-keto-5-aminohexanoate cleavage enzyme	3-keto-5-aminohexanoate cleavage enzyme	IPR008567	K18013	2.3.1.247
189:C52P6ACXX:2:1115:3186:51980_1_170_-	2	2	1	1	2	0	2	1	2	1	1	0	2	2	2	1	1	0	1	1	1	0	1	1	1	0	1	0	0	0	1	Bacteria	Firmicutes	Clostridia	Clostridiales	Oscillospiraceae	Oscillibacter	6-phosphofructokinase	[G] Carbohydrate transport and metabolism		ATP-dependent 6-phosphofructokinase		IPR022953
189:C52P6ACXX:2:1115:3206:24707_1_155_+	1	0	1	0	1	0	0	0	1	0	1	0	1	2	0	0	0	0	1	0	1	0	1	0	0	0	0	0	1	1	0	Bacteria						Fructose-bisphosphate aldolase	[G] Carbohydrate transport and metabolism	Fructose-bisphosphate aldolase	Fructose-1,6-bisphosphate aldolase, class 2	fructose-bisphosphate aldolase, class II	IPR011289	K01624	4.1.2.13
189:C52P6ACXX:2:1115:3930:37683_1_129_-	0	2	0	1	0	0	0	0	0	0	0	0	0	0	0	0	0	0	0	0	0	0	0	0	0	0	0	0	0	0	0
189:C52P6ACXX:2:1115:3957:22705_1_148_-	0	0	0	0	0	0	0	0	0	0	0	0	0	0	0	0	0	0	1	0	0	0	0	0	0	0	0	0	0	0	0	Bacteria	Firmicutes					Leu/Ile/Val-binding protein	[E] Amino acid transport and metabolism		Leu/Ile/Val-binding protein		IPR000709
189:C52P6ACXX:2:1115:4049:76893_1_139_-	1	1	0	0	0	0	0	0	0	0	0	0	0	0	0	0	0	0	1	1	1	0	0	0	0	0	1	0	0	0	0	Bacteria						Peptide/nickel binding protein, MppA-type	[E] Amino acid transport and metabolism		Peptide/nickel binding protein, MppA-type		IPR030678
189:C52P6ACXX:2:1115:4212:22275_1_154_-	0	0	0	0	0	0	0	0	0	0	0	0	0	0	0	0	0	0	1	0	0	0	0	0	0	0	0	0	0	0	0	Bacteria	Firmicutes	Clostridia	Clostridiales	Lachnospiraceae			[Q] Secondary metabolites biosynthesis, transport and catabolism
189:C52P6ACXX:2:1115:4263:99907_1_148_-	0	0	0	0	0	0	0	0	1	0	0	0	0	0	0	0	1	0	3	0	1	0	0	0	0	0	3	0	0	0	1	Bacteria	Firmicutes	Clostridia	Clostridiales			Carbon monoxide dehydrogenase	[C] Energy production and conversion		Ni-containing CO dehydrogenase		IPR010047
189:C52P6ACXX:2:1115:4381:81557_1_166_-	0	1	0	0	0	0	1	0	0	0	0	0	0	0	0	0	0	0	1	1	1	0	1	0	1	0	1	1	2	1	1	Bacteria	Firmicutes					Phosphoserine aminotransferase	[E] Amino acid transport and metabolism	Phosphoserine aminotransferase	Phosphoserine aminotransferase	phosphoserine aminotransferase	IPR022278	K00831	2.6.1.52
189:C52P6ACXX:2:1115:4455:80016_1_155_-	0	0	0	0	0	0	0	0	0	0	0	0	0	0	0	0	0	0	1	0	0	0	0	0	0	0	0	0	0	0	0	Bacteria	Firmicutes					V-type ATP synthase	[C] Energy production and conversion	V-type ATP synthase beta chain	V-type ATP synthase regulatory subunit B/beta	V/A-type H+/Na+-transporting ATPase subunit B	IPR022879	K02118
189:C52P6ACXX:2:1115:4519:84112_1_125_+	0	0	0	0	0	0	0	0	0	0	0	0	0	0	0	0	0	0	1	0	0	0	0	0	0	0	0	0	0	0	0	Bacteria	Firmicutes	Clostridia	Clostridiales	Ruminococcaceae		Protein of unknown function DUF1349			Protein of unknown function DUF1349		IPR009784
189:C52P6ACXX:2:1115:4625:83163_1_159_+	1	1	0	0	2	0	0	0	0	0	0	0	1	0	0	0	0	0	2	2	1	1	1	2	0	0	1	2	2	1	0	Bacteria	Proteobacteria	Deltaproteobacteria	Desulfovibrionales	Desulfovibrionaceae	Desulfovibrio	Sulfoacetaldehyde acetyltransferase	[E] Amino acid transport and metabolism	Sulfoacetaldehyde acetyltransferase	Sulphoacetaldehyde acetyltransferase		IPR017820		2.3.3.15
189:C52P6ACXX:2:1115:4737:40996_1_169_+	0	0	0	0	0	0	0	0	1	0	0	0	0	0	0	0	0	0	0	0	0	0	0	0	0	0	0	0	0	0	0	Bacteria	Firmicutes	Clostridia				Enolase	[G] Carbohydrate transport and metabolism	Enolase	Enolase	enolase	IPR000941	K01689	4.2.1.11
189:C52P6ACXX:2:1115:4832:26700_1_165_-	1	0	0	1	0	0	0	0	0	1	0	0	1	1	0	0	0	0	0	0	0	1	1	2	0	0	0	1	2	1	1	Bacteria	Firmicutes	Clostridia				Flagellin	[N] Cell motility		Flagellin		IPR001492
189:C52P6ACXX:2:1115:4832:27667_1_139_-	0	0	0	0	0	0	0	0	0	0	0	0	0	0	0	0	0	0	0	0	0	0	0	0	0	0	0	0	1	0	0	Bacteria						Flagellin	[N] Cell motility	Flagellin	Flagellin		IPR001492
189:C52P6ACXX:2:1115:4888:34109_1_158_+	0	0	0	0	0	0	1	0	0	0	0	0	1	1	0	0	1	0	1	0	2	1	0	1	0	0	0	1	0	0	0	Bacteria	Firmicutes					Flagellin	[N] Cell motility	Flagellin	Flagellin	flagellin	IPR001492	K02406
189:C52P6ACXX:2:1115:4942:63113_1_155_-	1	2	3	1	3	1	1	1	2	0	0	1	1	2	1	1	2	0	1	4	3	1	0	2	0	0	1	1	1	1	0	Bacteria	Firmicutes					50S ribosomal protein L7/L12	[J] Translation, ribosomal structure and biogenesis	50S ribosomal protein L7/L12	Ribosomal protein L7/L12	large subunit ribosomal protein L7/L12	IPR000206	K02935
189:C52P6ACXX:2:1115:5058:59811_1_151_-	0	0	0	0	0	0	0	0	1	0	0	0	0	0	0	0	0	0	0	1	0	0	0	0	0	0	0	0	0	0	0	Bacteria	Firmicutes	Clostridia	Clostridiales	Lachnospiraceae	Lachnoclostridium
189:C52P6ACXX:2:1115:5275:98548_1_164_+	0	0	0	0	0	1	0	0	1	0	0	0	0	2	1	0	0	0	1	0	0	2	0	0	0	0	1	0	0	1	0
189:C52P6ACXX:2:1115:5306:56515_1_161_-	0	0	0	0	0	0	0	0	0	0	0	0	0	0	0	0	1	0	0	0	0	0	0	0	0	0	0	0	0	0	0
189:C52P6ACXX:2:1115:5516:88842_1_161_+	0	0	0	0	0	0	1	0	0	0	0	0	0	0	0	0	0	0	0	0	0	0	0	0	0	0	0	0	0	0	0
189:C52P6ACXX:2:1115:5518:22448_29_154_-	0	0	0	0	0	0	1	0	0	0	0	0	0	0	0	0	0	0	0	0	1	0	0	0	0	0	0	0	0	0	0
189:C52P6ACXX:2:1115:5819:22229_53_123_+	0	3	2	4	3	0	1	3	1	0	0	0	1	5	2	1	2	0	1	1	2	1	1	2	1	1	1	1	1	1	0
189:C52P6ACXX:2:1115:6088:73601_5_165_-	0	0	0	0	0	0	0	0	0	0	0	0	0	0	0	0	0	0	1	0	0	0	0	0	0	0	0	0	0	0	0	Bacteria	Firmicutes	Clostridia	Clostridiales
189:C52P6ACXX:2:1115:6226:99204_1_115_-	1	0	0	1	0	0	0	0	0	0	0	0	0	0	0	0	0	0	0	0	0	0	0	0	0	0	0	0	0	0	0
189:C52P6ACXX:2:1115:6247:99210_1_159_-	0	0	0	0	0	0	0	0	0	0	0	0	0	0	0	0	0	0	0	1	0	0	0	0	0	0	0	0	0	0	0	Bacteria	Firmicutes	Clostridia	Clostridiales	Clostridiaceae	Clostridium	Peptide/nickel binding protein, MppA-type	[E] Amino acid transport and metabolism		Peptide/nickel binding protein, MppA-type		IPR030678
189:C52P6ACXX:2:1115:6343:25128_1_170_-	2	2	2	1	0	1	2	3	2	0	0	0	2	2	2	0	1	0	2	2	2	1	0	0	1	0	2	1	2	2	2	Bacteria	Firmicutes	Clostridia				Elongation factor G	[J] Translation, ribosomal structure and biogenesis	Elongation factor G		elongation factor G		K02355
189:C52P6ACXX:2:1115:6435:82690_1_134_-	0	0	0	0	0	0	0	0	0	0	0	0	0	0	0	0	0	0	1	0	0	0	0	0	0	0	0	0	0	0	0	Bacteria	Firmicutes						[C] Energy production and conversion
189:C52P6ACXX:2:1115:6601:28632_1_132_+	0	0	0	0	0	1	0	0	0	1	1	1	0	0	0	1	1	1	1	1	0	0	1	1	0	1	1	0	1	0	1	Bacteria	Bacteroidetes	Bacteroidia	Bacteroidales				[M] Cell wall/membrane/envelope biogenesis
189:C52P6ACXX:2:1115:6612:96554_1_154_-	0	0	0	1	0	0	1	0	1	0	0	0	0	0	0	0	0	0	0	0	0	0	0	0	0	0	0	0	0	0	0	Bacteria	Firmicutes	Clostridia	Clostridiales			Glycine reductase complex			Glycine/sarcosine/betaine reductase, component B, fused alpha/beta		IPR016585
189:C52P6ACXX:2:1115:6701:77907_1_153_-	0	0	0	0	0	0	0	0	0	0	0	0	0	1	0	0	1	0	0	0	1	0	0	0	0	0	0	0	0	0	0	Bacteria	Firmicutes	Clostridia	Clostridiales
189:C52P6ACXX:2:1115:6709:75617_1_146_-	1	2	1	1	0	0	0	0	0	0	0	0	0	1	1	0	1	0	2	1	0	2	0	3	2	2	1	0	3	1	2	Bacteria	Firmicutes	Clostridia	Clostridiales			Propanediol dehydratase	[Q] Secondary metabolites biosynthesis, transport and catabolism	Propanediol dehydratase small subunit		propanediol dehydratase small subunit		K13920	4.2.1.28
189:C52P6ACXX:2:1115:6820:63478_1_168_-	0	0	0	0	1	0	0	0	0	0	0	0	0	0	0	1	0	0	3	0	1	0	0	0	0	0	0	0	0	0	0	Bacteria	Firmicutes	Clostridia	Clostridiales			Formate acetyltransferase	[C] Energy production and conversion	Formate acetyltransferase	Formate acetyltransferase	formate C-acetyltransferase	IPR005949	K00656	2.3.1.54
189:C52P6ACXX:2:1115:6908:93458_1_166_+	1	0	1	1	0	0	1	0	0	1	1	0	1	1	1	1	0	0	1	1	0	1	1	0	0	1	1	1	0	0	1
189:C52P6ACXX:2:1115:6919:9154_1_147_+	0	2	0	0	0	0	0	2	0	0	0	0	0	0	2	0	0	0	0	0	0	0	0	0	0	0	0	0	0	0	0	Bacteria	Firmicutes	Clostridia	Clostridiales			Oxidoreductase HI_0048		Uncharacterized oxidoreductase HI_0048					1.-.-.-
189:C52P6ACXX:2:1115:6944:87267_1_125_+	0	1	0	0	0	0	0	0	2	0	0	0	0	0	0	0	1	0	0	0	2	2	1	0	0	0	2	0	0	0	0
189:C52P6ACXX:2:1115:7173:94779_1_151_+	0	0	0	0	0	0	0	0	0	0	0	0	0	0	0	0	0	0	0	0	1	0	0	0	0	0	0	0	0	0	0	Bacteria						3-oxoacyl-[acyl-carrier-protein] synthase	[I] Lipid transport and metabolism		3-oxoacyl-[acyl-carrier-protein] synthase 2		IPR017568
189:C52P6ACXX:2:1115:7177:68138_1_155_-	0	0	0	1	0	0	0	0	0	0	0	0	0	1	0	0	0	0	0	0	1	0	0	0	0	0	0	0	0	0	0
189:C52P6ACXX:2:1115:7193:62673_1_159_-	1	1	2	1	1	0	1	0	1	0	0	0	1	1	1	0	1	1	1	1	0	1	1	1	0	1	0	0	1	0	0	Bacteria	Firmicutes	Clostridia	Clostridiales				[O] Posttranslational modification, protein turnover, chaperones
189:C52P6ACXX:2:1115:7200:43439_1_159_-	0	0	0	0	0	0	0	0	1	0	0	0	0	0	0	0	0	0	0	0	0	0	0	0	0	0	0	0	0	1	1
189:C52P6ACXX:2:1115:7361:61250_1_157_+	0	1	1	0	0	0	0	0	1	0	0	0	0	1	1	0	0	0	0	0	1	0	0	0	0	0	0	0	0	0	0	Bacteria	Firmicutes	Clostridia	Clostridiales
189:C52P6ACXX:2:1115:7384:68382_1_130_-	1	1	1	0	1	1	1	0	1	0	1	0	0	3	0	0	2	0	3	4	0	1	1	0	0	1	1	1	0	0	1
189:C52P6ACXX:2:1115:7702:19146_1_160_-	0	0	0	0	0	0	0	0	0	1	0	1	0	0	0	1	1	0	1	2	1	1	0	1	0	0	1	0	1	1	0	Bacteria	Firmicutes					Acetyl-CoA acetyltransferase	[I] Lipid transport and metabolism	Acetyl-CoA acetyltransferase	Thiolase	acetyl-CoA C-acetyltransferase	IPR002155	K00626	2.3.1.9
189:C52P6ACXX:2:1115:7734:77997_1_164_+	0	0	0	1	0	0	0	0	0	0	0	0	0	1	0	0	0	0	0	0	0	0	0	0	0	0	0	0	0	0	0	Bacteria	Firmicutes					Carbohydrate ABC transporter substrate-binding, CPR0540	[G] Carbohydrate transport and metabolism		Carbohydrate ABC transporter substrate-binding, CPR0540		IPR022387
189:C52P6ACXX:2:1115:7891:48256_1_123_-	0	0	0	0	0	0	0	0	0	0	0	0	0	1	0	0	0	0	0	0	0	0	0	0	0	0	0	0	1	0	0	Bacteria	Firmicutes	Clostridia	Clostridiales			Type VII secretion system ESAT-6-like			Type VII secretion system ESAT-6-like		IPR010310
189:C52P6ACXX:2:1115:7915:21703_1_161_-	0	0	0	0	0	0	0	0	0	0	0	0	1	0	0	0	0	0	0	0	0	0	0	0	0	0	0	0	0	0	0	Bacteria	Firmicutes	Clostridia	Clostridiales
189:C52P6ACXX:2:1115:8100:68681_1_167_-	0	0	0	1	1	0	0	1	0	0	0	0	0	1	1	0	1	0	1	1	1	0	1	0	1	1	1	0	1	0	1
189:C52P6ACXX:2:1115:8118:12253_1_168_+	1	1	1	1	0	0	0	1	1	0	0	0	1	1	1	0	0	0	0	0	0	0	0	1	0	0	0	0	1	0	0	Bacteria							[G] Carbohydrate transport and metabolism
189:C52P6ACXX:2:1115:8329:16290_1_166_+	0	0	0	0	0	0	0	0	0	0	0	0	0	0	0	0	0	0	1	1	1	0	1	1	1	0	1	1	1	1	1	Bacteria	Firmicutes					30S ribosomal protein S19	[J] Translation, ribosomal structure and biogenesis	30S ribosomal protein S19	Ribosomal protein S19, bacterial-type	small subunit ribosomal protein S19	IPR005732	K02965
189:C52P6ACXX:2:1115:8582:97509_1_122_+	0	0	0	1	0	0	0	0	0	0	0	0	0	0	0	0	0	0	0	0	0	0	0	0	0	0	0	0	0	0	0								[E] Amino acid transport and metabolism
189:C52P6ACXX:2:1115:8687:100777_1_107_-	1	1	1	1	1	2	1	1	1	1	2	1	1	1	2	1	1	1	1	1	0	0	1	1	1	1	1	1	1	1	1	Bacteria	Firmicutes	Clostridia	Clostridiales			Flagellin	[N] Cell motility	Flagellin	Flagellin	flagellin	IPR001492	K02406
189:C52P6ACXX:2:1115:8777:30015_1_154_-	0	0	0	0	0	0	0	0	0	0	0	0	0	0	0	0	0	0	0	0	0	0	1	1	1	2	0	0	0	0	0
189:C52P6ACXX:2:1115:8841:67834_1_169_-	2	1	0	1	0	1	2	0	2	0	0	0	0	0	2	0	0	0	0	0	1	2	0	0	0	0	0	1	1	0	1	Bacteria	Firmicutes	Clostridia	Clostridiales	Oscillospiraceae	Oscillibacter	Butyrate--acetoacetate CoA-transferase	[I] Lipid transport and metabolism	Butyrate--acetoacetate CoA-transferase subunit B		acetate CoA/acetoacetate CoA-transferase beta subunit		K01035	2.8.3.9
189:C52P6ACXX:2:1115:9001:95173_1_110_+	0	1	0	1	1	0	0	0	0	0	0	0	0	0	0	0	0	0	0	0	0	0	0	0	0	0	0	0	0	0	0	Bacteria	Firmicutes					Phosphoribosylaminoimidazole-succinocarboxamide synthase	[F] Nucleotide transport and metabolism	Phosphoribosylaminoimidazole-succinocarboxamide synthase	Phosphoribosylaminoimidazole-succinocarboxamide synthase	phosphoribosylaminoimidazole-succinocarboxamide synthase	IPR001636	K01923	6.3.2.6
189:C52P6ACXX:2:1115:9127:83225_1_114_+	0	0	2	0	0	0	0	0	0	0	0	0	1	1	0	0	0	0	1	0	0	0	0	0	0	0	0	0	0	0	0	Bacteria	Verrucomicrobia	Opitutae	Opitutales	Opitutaceae		50S ribosomal protein L7/L12	[J] Translation, ribosomal structure and biogenesis	50S ribosomal protein L7/L12	Ribosomal protein L7/L12	large subunit ribosomal protein L7/L12	IPR000206	K02935
189:C52P6ACXX:2:1115:9169:55815_1_157_+	0	0	0	0	0	0	0	0	0	0	0	0	1	1	1	0	0	0	1	0	0	0	0	0	0	0	0	0	0	0	0	Bacteria	Firmicutes	Clostridia	Clostridiales				[G] Carbohydrate transport and metabolism
189:C52P6ACXX:2:1115:9283:19279_1_141_+	0	0	0	0	0	0	0	0	0	0	0	0	0	0	0	0	0	0	0	0	1	0	0	0	0	0	0	0	0	0	0	Bacteria	Firmicutes	Clostridia	Clostridiales
189:C52P6ACXX:2:1115:9316:23860_1_162_+	0	0	0	0	0	0	0	0	0	0	0	0	0	0	0	0	0	0	0	1	0	0	0	0	0	0	0	0	0	0	0
189:C52P6ACXX:2:1115:9372:52215_1_162_+	0	0	0	0	0	0	0	0	0	0	0	0	0	0	0	0	0	0	0	0	0	0	0	0	0	0	0	0	2	0	0	Bacteria	Firmicutes	Clostridia	Clostridiales	Lachnospiraceae		Peptidase S8	[O] Posttranslational modification, protein turnover, chaperones		Peptidase S8, subtilisin-related		IPR015500
189:C52P6ACXX:2:1115:9436:85507_1_167_-	0	0	0	0	0	0	0	0	0	0	0	0	0	1	0	0	0	0	2	0	1	1	0	0	0	0	2	0	1	0	1	Bacteria	Firmicutes	Clostridia	Clostridiales	Lachnospiraceae	Anaerostipes	4-hydroxybutyryl-CoA dehydratase/vinylacetyl-CoA-Delta-isomerase	[Q] Secondary metabolites biosynthesis, transport and catabolism	4-hydroxybutyryl-CoA dehydratase/vinylacetyl-CoA-Delta-isomerase	HpaB/PvcC/4-BUDH	4-hydroxybutyryl-CoA dehydratase / vinylacetyl-CoA-Delta-isomerase	IPR004925	K14534	4.2.1.120
189:C52P6ACXX:2:1115:9506:86811_1_163_-	0	0	0	1	0	0	0	0	0	0	0	0	0	1	0	0	0	0	0	0	0	0	1	0	0	0	0	0	0	0	0	Bacteria	Firmicutes	Clostridia	Clostridiales	Clostridiaceae	Clostridium	Electron transfer flavoprotein	[C] Energy production and conversion	Electron transfer flavoprotein subunit alpha	Electron transfer flavoprotein, alpha subunit	electron transfer flavoprotein alpha subunit	IPR001308	K03522
189:C52P6ACXX:2:1115:9615:20353_1_167_-	0	0	0	0	0	0	0	0	0	0	0	0	0	0	0	0	0	0	0	0	0	0	0	0	0	0	1	0	0	0	0	Bacteria	Firmicutes					Galactose-1-phosphate uridylyltransferase	[G] Carbohydrate transport and metabolism		Galactose-1-phosphate uridyl transferase, class II		IPR000766
189:C52P6ACXX:2:1115:9719:38802_1_156_-	0	0	0	0	0	0	0	0	0	0	0	0	0	2	0	0	0	0	0	0	0	0	0	0	0	0	0	0	0	0	0	Bacteria	Firmicutes	Clostridia	Clostridiales	Lachnospiraceae	Blautia	Corrinoid/iron-sulfur protein	[C] Energy production and conversion	Corrinoid/iron-sulfur protein small subunit
189:C52P6ACXX:2:1115:9874:8383_1_105_-	0	0	0	0	0	0	0	0	1	0	0	0	0	0	0	0	0	0	0	1	0	0	0	0	0	0	0	0	0	0	0
189:C52P6ACXX:2:1115:9904:84076_1_156_+	0	1	1	0	0	0	0	1	0	0	0	0	0	0	0	0	0	0	0	0	0	0	0	0	0	0	0	0	0	0	0	Bacteria	Firmicutes	Clostridia	Clostridiales	Eubacteriaceae	Eubacterium		[C] Energy production and conversion
189:C52P6ACXX:2:1115:9962:68056_1_145_-	0	0	0	0	0	0	0	0	0	0	0	0	0	2	0	0	0	0	0	0	0	0	0	0	1	0	0	0	0	0	0	Bacteria	Firmicutes	Clostridia	Clostridiales			Pyruvate-flavodoxin oxidoreductase	[C] Energy production and conversion	Pyruvate-flavodoxin oxidoreductase	Pyruvate-flavodoxin oxidoreductase	pyruvate-ferredoxin/flavodoxin oxidoreductase	IPR011895	K03737	1.2.7.-
189:C52P6ACXX:2:1115:9966:55421_1_162_-	1	1	1	0	0	0	0	0	1	0	0	0	0	1	1	0	0	0	0	0	0	0	0	0	0	0	1	1	1	0	0	Bacteria	Firmicutes	Clostridia	Clostridiales	Oscillospiraceae	Oscillibacter	Phosphoglycerate kinase	[G] Carbohydrate transport and metabolism	Phosphoglycerate kinase	Phosphoglycerate kinase	phosphoglycerate kinase	IPR001576	K00927	2.7.2.3
189:C52P6ACXX:2:1115:9978:99220_1_167_-	1	0	1	0	0	0	0	0	0	0	0	1	0	0	0	0	0	0	0	0	0	0	0	0	0	0	0	0	0	0	0
189:C52P6ACXX:2:1116:10338:83282_1_162_-	0	0	1	0	0	0	0	0	0	0	0	0	0	0	0	0	0	0	0	0	0	0	0	0	0	0	0	0	0	0	0	Bacteria	Firmicutes						[E] Amino acid transport and metabolism
189:C52P6ACXX:2:1116:10374:54119_1_147_+	1	0	0	1	0	0	0	0	0	0	0	0	0	0	0	0	0	0	1	0	0	0	0	0	0	0	0	0	0	0	0	Bacteria	Firmicutes	Clostridia	Clostridiales			Rubrerythrin	[C] Energy production and conversion	Rubrerythrin
189:C52P6ACXX:2:1116:10575:71867_1_101_-	0	0	0	0	0	0	0	0	0	0	0	0	0	1	0	0	0	0	0	0	0	0	0	0	0	0	0	0	0	0	0
189:C52P6ACXX:2:1116:10576:97097_1_170_+	0	1	0	0	1	0	0	0	1	0	0	1	0	0	0	0	0	0	1	1	1	0	0	0	0	1	0	0	1	1	0	Bacteria	Firmicutes						[P] Inorganic ion transport and metabolism
189:C52P6ACXX:2:1116:10978:78428_1_102_-	0	0	0	0	0	0	0	0	0	0	0	0	0	0	0	0	0	0	1	0	0	0	0	0	0	0	0	0	0	0	0	Bacteria	Firmicutes					50S ribosomal protein L18	[J] Translation, ribosomal structure and biogenesis	50S ribosomal protein L18	Ribosomal protein L18/L5	large subunit ribosomal protein L18	IPR005484	K02881
189:C52P6ACXX:2:1116:11006:9480_1_147_+	0	1	1	0	0	0	0	1	1	0	0	0	0	0	0	0	0	0	0	0	1	0	0	0	0	0	0	0	0	0	0	Bacteria	Firmicutes					30S ribosomal protein S10	[J] Translation, ribosomal structure and biogenesis	30S ribosomal protein S10	Ribosomal protein S10	small subunit ribosomal protein S10	IPR001848	K02946
189:C52P6ACXX:2:1116:11039:62124_1_141_+	0	0	0	0	0	0	0	0	0	0	0	0	0	0	0	0	0	0	1	0	0	0	0	0	0	0	0	0	0	0	0	Bacteria	Firmicutes	Clostridia	Clostridiales	Lachnospiraceae		Phosphoenolpyruvate carboxykinase	[C] Energy production and conversion		Phosphoenolpyruvate carboxykinase, ATP-utilising		IPR001272
189:C52P6ACXX:2:1116:11068:92410_1_161_+	1	1	1	1	0	0	1	1	1	0	0	0	1	1	1	0	0	0	1	4	1	0	0	0	1	1	1	1	1	0	1	Bacteria						Phosphoenolpyruvate carboxykinase	[C] Energy production and conversion	Phosphoenolpyruvate carboxykinase	Phosphoenolpyruvate carboxykinase, GTP-utilising	phosphoenolpyruvate carboxykinase (GTP)	IPR008209	K01596	4.1.1.32
189:C52P6ACXX:2:1116:11340:48400_1_163_-	0	0	1	0	0	0	1	0	0	0	0	0	1	0	0	0	0	0	0	0	1	0	0	0	0	0	0	0	0	0	0	Bacteria	Firmicutes					60 kDa chaperonin	[O] Posttranslational modification, protein turnover, chaperones	60 kDa chaperonin		chaperonin GroEL		K04077
189:C52P6ACXX:2:1116:11352:88261_1_156_+	0	0	0	0	0	0	0	0	0	0	0	0	0	0	0	0	0	0	1	0	1	0	0	0	0	0	2	0	0	0	0	Bacteria	Firmicutes					Alanine racemase	[M] Cell wall/membrane/envelope biogenesis	Alanine racemase 2	Alanine racemase	alanine racemase	IPR000821	K01775	5.1.1.1
189:C52P6ACXX:2:1116:11871:34168_1_169_+	1	0	0	1	0	0	0	0	0	0	0	0	0	0	0	0	0	0	0	0	0	0	1	0	0	0	1	0	0	0	0	Bacteria	Firmicutes					Reverse rubrerythrin	[C] Energy production and conversion	Reverse rubrerythrin-1	Leu/Ile/Val-binding protein		IPR000709		1.11.1.1
189:C52P6ACXX:2:1116:12381:11567_1_139_-	0	1	1	0	0	0	1	0	1	0	0	0	1	0	0	0	0	0	1	2	1	1	0	0	0	1	1	1	1	1	1	Bacteria	Firmicutes	Clostridia	Clostridiales				[G] Carbohydrate transport and metabolism
189:C52P6ACXX:2:1116:12554:7204_1_138_+	0	0	0	0	0	0	0	0	0	0	0	0	0	0	0	0	0	0	1	1	0	1	2	1	1	0	1	1	1	2	1	Bacteria	Firmicutes						[G] Carbohydrate transport and metabolism
189:C52P6ACXX:2:1116:13009:90718_1_125_-	0	1	0	0	0	0	0	0	0	0	0	0	0	0	0	0	0	0	0	1	1	0	0	0	0	0	0	0	0	0	0
189:C52P6ACXX:2:1116:13175:34042_1_117_-	0	1	1	1	0	0	0	0	0	0	0	0	0	0	1	0	1	0	0	0	1	0	0	0	0	0	0	0	0	0	0	Bacteria	Firmicutes	Clostridia	Clostridiales			Electron transfer flavoprotein	[C] Energy production and conversion		Electron transfer flavoprotein, beta subunit		IPR012255
189:C52P6ACXX:2:1116:13317:82249_1_159_+	1	0	0	0	0	0	0	0	0	0	0	0	0	0	0	0	0	0	0	0	0	0	0	0	0	0	0	0	0	0	0
189:C52P6ACXX:2:1116:13365:65663_1_124_+	1	0	1	0	0	0	0	0	0	0	0	0	1	1	0	0	0	0	0	0	0	0	0	0	0	0	0	1	0	0	0	Bacteria	Firmicutes	Clostridia	Clostridiales				[C] Energy production and conversion
189:C52P6ACXX:2:1116:13475:92037_1_134_-	0	0	0	0	0	0	0	0	0	0	0	0	0	0	0	0	0	0	0	0	0	1	1	0	0	0	1	1	0	0	0	Bacteria	Firmicutes	Clostridia	Clostridiales	Lachnospiraceae	Blautia
189:C52P6ACXX:2:1116:13881:7944_1_155_-	0	0	0	0	0	0	1	0	0	0	0	0	0	0	0	0	0	0	0	1	1	0	0	0	0	0	0	1	0	0	0	Bacteria	Firmicutes	Clostridia	Clostridiales	Clostridiaceae	Butyricicoccus	30S ribosomal protein S8	[J] Translation, ribosomal structure and biogenesis	30S ribosomal protein S8	Ribosomal protein S8	small subunit ribosomal protein S8	IPR000630	K02994
189:C52P6ACXX:2:1116:14035:87700_1_168_+	0	0	0	0	0	0	0	0	0	0	0	0	0	1	1	1	0	0	0	1	0	0	0	0	0	0	0	0	0	0	0	Bacteria	Firmicutes	Clostridia	Clostridiales	Clostridiaceae	Clostridium	Malate dehydrogenase	[C] Energy production and conversion	Probable NAD-dependent malic enzyme 4	Malic oxidoreductase	malate dehydrogenase (oxaloacetate-decarboxylating)	IPR001891	K00027	1.1.1.38
189:C52P6ACXX:2:1116:14038:40065_1_170_+	0	0	0	1	0	0	0	0	0	0	0	0	0	0	0	0	0	0	0	0	0	0	0	1	0	0	0	0	0	0	0	Bacteria	Firmicutes					Pyruvate-flavodoxin oxidoreductase	[C] Energy production and conversion	Pyruvate-flavodoxin oxidoreductase	Pyruvate-flavodoxin oxidoreductase		IPR011895		1.2.7.-
189:C52P6ACXX:2:1116:14072:29764_1_170_+	0	0	0	0	0	0	0	0	0	0	0	0	0	1	0	0	0	0	0	0	0	0	0	0	0	0	0	0	0	0	0	Bacteria	Firmicutes	Clostridia	Clostridiales	Clostridiaceae	Clostridium	Phosphotransferase system, enzyme I	[G] Carbohydrate transport and metabolism		Phosphotransferase system, enzyme I		IPR024692
189:C52P6ACXX:2:1116:14122:12229_1_161_+	1	1	1	1	1	1	1	1	0	0	0	0	1	1	1	0	1	0	0	1	0	1	0	1	1	1	0	1	1	1	1	Bacteria	Firmicutes	Clostridia	Clostridiales			Propanediol utilization protein PduA	[E] Amino acid transport and metabolism	Propanediol utilization protein PduA
189:C52P6ACXX:2:1116:14254:8116_1_139_-	1	0	0	0	0	1	0	0	0	0	1	0	0	0	0	0	1	0	0	0	0	0	0	0	0	0	0	0	0	0	0	Bacteria	Bacteroidetes	Bacteroidia	Bacteroidales	Bacteroidaceae	Bacteroides	50S ribosomal protein L11	[J] Translation, ribosomal structure and biogenesis	50S ribosomal protein L11	Ribosomal protein L11, bacterial-type	large subunit ribosomal protein L11	IPR006519	K02867
189:C52P6ACXX:2:1116:14489:4176_1_156_-	0	0	0	0	0	0	0	0	0	0	0	0	0	1	0	0	0	0	1	0	0	0	0	0	0	1	0	0	0	0	1	Bacteria	Firmicutes	Clostridia	Clostridiales
189:C52P6ACXX:2:1116:14563:92114_1_91_-	0	0	1	0	0	0	0	0	0	0	0	0	0	0	0	0	0	0	0	0	0	0	0	0	0	0	0	0	0	0	0	Bacteria						Flagellin	[N] Cell motility		Flagellin		IPR001492
189:C52P6ACXX:2:1116:14806:25330_1_169_-	0	0	0	0	0	0	0	0	0	0	0	0	0	0	0	0	0	0	0	0	0	0	0	0	0	0	0	0	0	0	1
189:C52P6ACXX:2:1116:14886:91349_19_122_+	0	1	1	1	1	1	1	0	1	0	0	1	1	0	1	1	1	1	1	1	1	1	1	1	1	1	1	1	1	1	1	Bacteria						Acetate kinase	[C] Energy production and conversion	Acetate kinase	Acetate/Proprionate kinase	acetate kinase	IPR004372	K00925	2.7.2.1
189:C52P6ACXX:2:1116:15116:14182_1_103_+	0	0	1	0	0	0	0	0	0	0	0	0	0	0	0	0	0	0	0	0	0	0	0	0	0	0	0	0	0	0	0	Bacteria	Firmicutes	Clostridia	Clostridiales	Eubacteriaceae	Eubacterium	Elongation factor Ts	[J] Translation, ribosomal structure and biogenesis		Translation elongation factor EFTs/EF1B		IPR001816
189:C52P6ACXX:2:1116:15344:55576_1_157_+	0	1	1	0	1	0	0	0	0	0	0	0	0	0	0	0	0	0	2	0	0	0	0	0	0	0	0	0	1	0	0	Bacteria	Firmicutes	Clostridia				Flagellin	[N] Cell motility	Flagellin B	Flagellin		IPR001492
189:C52P6ACXX:2:1116:15375:69090_1_135_+	0	1	0	0	0	0	0	0	0	0	0	0	0	1	1	0	0	0	0	0	0	0	0	0	0	0	0	1	0	1	0	Bacteria							[E] Amino acid transport and metabolism
189:C52P6ACXX:2:1116:15385:87291_1_130_+	1	1	0	1	1	1	1	0	1	0	0	1	1	1	1	0	0	0	1	1	1	1	1	1	1	1	1	1	1	1	1	Bacteria	Firmicutes					50S ribosomal protein L3	[J] Translation, ribosomal structure and biogenesis	50S ribosomal protein L3	Ribosomal protein L3, bacterial/organelle-type	large subunit ribosomal protein L3	IPR019927	K02906
189:C52P6ACXX:2:1116:15410:20188_1_143_-	0	0	0	0	0	0	0	0	1	0	0	0	0	0	0	0	0	0	0	0	0	0	0	0	0	0	0	0	0	0	0	Bacteria	Firmicutes	Clostridia	Clostridiales				[G] Carbohydrate transport and metabolism
189:C52P6ACXX:2:1116:15568:10953_1_112_+	0	0	0	0	0	0	0	0	0	0	0	0	0	0	0	0	0	0	1	0	0	0	0	0	0	0	0	0	0	0	0	Bacteria	Firmicutes	Clostridia	Clostridiales	Clostridiaceae	Clostridium
189:C52P6ACXX:2:1116:15749:87911_1_130_+	0	0	0	0	0	0	0	0	0	0	0	0	1	0	0	0	0	0	2	1	1	0	0	1	1	0	0	0	1	0	0	Bacteria	Firmicutes	Clostridia	Clostridiales	Clostridiaceae	Clostridium	Caffeate CoA-transferase	[I] Lipid transport and metabolism	Caffeate CoA-transferase					2.8.3.23
189:C52P6ACXX:2:1116:15794:32495_1_164_+	1	0	0	0	0	0	0	0	0	0	0	0	0	0	0	0	0	0	0	0	0	0	0	0	0	0	0	0	0	0	0	Bacteria	Firmicutes	Clostridia	Clostridiales	Ruminococcaceae	Faecalibacterium	KHG/KDPG aldolase	[G] Carbohydrate transport and metabolism	KHG/KDPG aldolase	KDPG/KHG aldolase	2-dehydro-3-deoxyphosphogluconate aldolase / (4S)-4-hydroxy-2-oxoglutarate aldolase	IPR000887	K01625	4.1.3.16
189:C52P6ACXX:2:1116:16034:40198_1_152_-	0	0	0	0	0	0	1	0	0	0	0	0	0	0	0	0	0	0	0	0	0	0	0	0	0	0	0	0	0	0	0
189:C52P6ACXX:2:1116:16068:88980_1_140_-	0	1	0	0	0	0	0	0	1	0	0	0	0	1	0	0	0	0	0	0	0	0	0	0	0	0	0	0	0	0	0	Bacteria	Firmicutes	Clostridia	Clostridiales	Lachnospiraceae		Elongation factor Ts	[J] Translation, ribosomal structure and biogenesis		Translation elongation factor EFTs/EF1B		IPR001816
189:C52P6ACXX:2:1116:16102:59831_1_117_-	1	2	1	3	2	0	1	0	1	1	1	2	1	1	1	1	1	1	2	1	2	2	1	1	1	1	1	1	2	1	0	Bacteria	Firmicutes	Clostridia	Clostridiales			Electron transfer flavoprotein	[C] Energy production and conversion	Caffeyl-CoA reductase-Etf complex subunit CarD	Electron transfer flavoprotein, beta subunit	electron transfer flavoprotein beta subunit	IPR012255	K03521	1.3.1.108
189:C52P6ACXX:2:1116:16163:96609_1_162_-	0	0	0	0	0	1	0	0	0	0	0	1	0	0	0	0	0	0	0	0	0	0	0	0	0	0	0	0	0	0	0	Bacteria	Firmicutes	Clostridia	Clostridiales			Glycoside hydrolase family 3	[G] Carbohydrate transport and metabolism		Glycoside hydrolase family 3		IPR026892
189:C52P6ACXX:2:1116:16194:89230_1_170_-	1	0	1	1	0	0	0	0	2	0	0	0	0	0	0	0	0	0	0	0	0	0	0	0	0	0	0	0	0	0	0	Bacteria	Firmicutes	Clostridia	Clostridiales			Glycoside hydrolase family 2	[G] Carbohydrate transport and metabolism		Glycoside hydrolase, family 2		IPR006101
189:C52P6ACXX:2:1116:16301:47139_1_168_+	0	1	0	0	0	0	0	0	0	0	0	0	0	1	0	0	0	0	1	2	1	1	0	1	1	1	1	1	1	1	1	Bacteria	Firmicutes	Clostridia				4-hydroxybutyryl-CoA dehydratase/vinylacetyl-CoA-Delta-isomerase	[Q] Secondary metabolites biosynthesis, transport and catabolism	4-hydroxybutyryl-CoA dehydratase/vinylacetyl-CoA-Delta-isomerase	HpaB/PvcC/4-BUDH	4-hydroxybutyryl-CoA dehydratase / vinylacetyl-CoA-Delta-isomerase	IPR004925	K14534	4.2.1.120
189:C52P6ACXX:2:1116:16301:97961_1_118_+	0	0	0	0	0	0	0	0	0	0	0	0	0	1	0	0	0	0	0	0	0	0	0	1	0	0	1	0	0	0	0	Bacteria	Proteobacteria	Deltaproteobacteria	Desulfovibrionales	Desulfovibrionaceae	Desulfovibrio	Sulfite reductase, dissimilatory-type	[C] Energy production and conversion	Sulfite reductase, dissimilatory-type subunit gamma		tRNA 2-thiouridine synthesizing protein E		K11179	1.8.99.5
189:C52P6ACXX:2:1116:16364:6388_1_146_+	0	0	0	0	0	0	0	0	0	0	0	0	0	1	0	0	0	0	0	0	0	0	0	0	0	0	0	0	0	0	0	Bacteria	Firmicutes	Clostridia	Clostridiales			KHG/KDPG aldolase	[G] Carbohydrate transport and metabolism		KDPG/KHG aldolase		IPR000887
189:C52P6ACXX:2:1116:16412:97414_1_158_+	0	0	0	0	0	0	0	0	0	0	0	0	0	0	0	0	0	0	0	0	0	0	0	0	0	0	1	0	0	0	0	Bacteria	Firmicutes	Clostridia	Clostridiales	Oscillospiraceae	Oscillibacter	Glyceraldehyde-3-phosphate dehydrogenase	[G] Carbohydrate transport and metabolism	Glyceraldehyde-3-phosphate dehydrogenase C	Glyceraldehyde/Erythrose phosphate dehydrogenase family	glyceraldehyde 3-phosphate dehydrogenase	IPR020831	K00134	1.2.1.12
189:C52P6ACXX:2:1116:16414:63381_1_117_-	0	0	0	0	0	0	0	0	0	0	0	0	0	0	0	0	0	0	0	0	0	0	1	0	0	0	0	0	0	0	0
189:C52P6ACXX:2:1116:16825:21251_1_115_+	0	1	1	0	0	0	0	0	0	0	0	0	0	0	0	0	0	0	1	0	0	1	0	0	0	0	1	0	1	0	0	Bacteria	Firmicutes	Clostridia	Clostridiales				[G] Carbohydrate transport and metabolism
189:C52P6ACXX:2:1116:17133:59763_1_112_+	0	0	0	0	0	1	0	0	0	0	0	1	0	0	0	0	0	0	0	0	0	0	0	0	0	0	0	0	0	0	0	Bacteria	Firmicutes	Clostridia	Clostridiales			30S ribosomal protein S15	[J] Translation, ribosomal structure and biogenesis	30S ribosomal protein S15	Ribosomal protein S15, bacterial-type	small subunit ribosomal protein S15	IPR005290	K02956
189:C52P6ACXX:2:1116:17163:50019_1_129_+	0	1	0	1	2	1	2	0	0	0	1	1	1	1	1	1	1	0	1	0	1	2	0	1	1	1	0	0	1	0	1	Bacteria	Firmicutes	Clostridia	Clostridiales			50S ribosomal protein L7/L12	[J] Translation, ribosomal structure and biogenesis		Ribosomal protein L7/L12		IPR000206
189:C52P6ACXX:2:1116:17549:92100_1_135_+	1	0	0	0	1	0	0	0	1	0	0	1	1	0	0	1	0	1	0	0	0	0	0	0	0	0	0	0	0	0	0	Bacteria	Bacteroidetes	Bacteroidia	Bacteroidales	Prevotellaceae	Prevotella
189:C52P6ACXX:2:1116:17712:71691_1_131_+	1	0	2	0	1	0	2	0	0	0	0	0	0	1	2	0	2	0	0	0	0	0	0	0	0	0	0	2	0	0	0
189:C52P6ACXX:2:1116:17954:10892_1_165_-	0	0	0	0	0	0	0	0	0	0	0	0	0	0	0	0	0	0	0	0	0	0	0	0	0	0	0	0	0	0	1	Bacteria	Bacteroidetes	Bacteroidia	Bacteroidales			Pyruvate, phosphate dikinase	[G] Carbohydrate transport and metabolism	Pyruvate, phosphate dikinase	Pyruvate, phosphate dikinase		IPR010121		2.7.9.1
189:C52P6ACXX:2:1116:18335:72715_1_159_+	0	0	0	0	0	1	0	0	0	0	0	0	0	0	0	0	0	0	0	1	0	0	0	0	0	0	0	0	0	0	0	Bacteria	Firmicutes					ATP synthase	[C] Energy production and conversion	ATP synthase subunit beta	ATPase, F1 complex, beta subunit	F-type H+-transporting ATPase subunit beta	IPR005722	K02112	3.6.3.14
189:C52P6ACXX:2:1116:18446:13864_1_162_-	0	1	0	1	1	0	1	0	1	1	1	0	0	0	0	1	0	1	1	1	1	1	1	1	1	1	1	1	1	1	1	Bacteria	Firmicutes	Clostridia	Clostridiales			Lactoyl-CoA dehydratase	[E] Amino acid transport and metabolism	Lactoyl-CoA dehydratase subunit alpha	2-hydroxyglutaryl-CoA dehydratase, D-component	lactoyl-CoA dehydratase subunit alpha	IPR010327	K20626	4.2.1.54
189:C52P6ACXX:2:1116:18540:7510_1_168_-	0	0	0	0	0	0	0	0	0	0	0	0	0	0	0	0	0	0	0	1	0	0	0	0	0	0	0	0	0	0	0	Bacteria
189:C52P6ACXX:2:1116:1860:10137_1_123_-	0	1	0	0	0	0	0	0	0	0	0	0	0	0	0	0	0	0	0	0	0	0	0	0	0	0	0	0	0	0	0	Bacteria	Firmicutes	Clostridia	Clostridiales			Formate--tetrahydrofolate ligase	[F] Nucleotide transport and metabolism	Formate--tetrahydrofolate ligase	Formate-tetrahydrofolate ligase, FTHFS	formate--tetrahydrofolate ligase	IPR000559	K01938	6.3.4.3
189:C52P6ACXX:2:1116:19145:59052_1_167_-	0	0	0	1	0	0	0	0	0	0	0	0	0	0	0	1	0	0	0	0	0	0	0	0	0	0	0	0	0	0	0
189:C52P6ACXX:2:1116:19204:60110_1_132_-	1	2	1	2	2	2	2	2	2	2	0	2	2	1	2	4	2	3	1	2	2	2	2	2	2	2	2	2	2	1	2	Bacteria						ABC transporter ATP-binding protein YcjV	[G] Carbohydrate transport and metabolism	Uncharacterized ABC transporter ATP-binding protein YcjV		multiple sugar transport system ATP-binding protein		K10112
189:C52P6ACXX:2:1116:19220:59347_1_136_-	2	2	2	2	1	1	1	1	2	2	2	1	1	2	2	1	1	1	1	1	2	3	1	1	1	1	2	1	2	1	1	Bacteria	Firmicutes					Flagellin	[N] Cell motility		Flagellin		IPR001492
189:C52P6ACXX:2:1116:19841:16162_1_111_+	0	0	0	0	0	0	0	0	0	0	0	0	0	1	1	0	1	0	1	1	1	0	0	0	1	0	0	0	0	0	1	Bacteria	Firmicutes	Clostridia	Clostridiales				[G] Carbohydrate transport and metabolism
189:C52P6ACXX:2:1116:19916:21461_1_153_+	0	1	0	0	0	0	0	0	0	0	0	0	0	1	0	0	0	0	0	0	0	0	0	0	0	0	0	0	0	0	0	Bacteria	Firmicutes	Clostridia	Clostridiales			Phosphoglycerate kinase	[G] Carbohydrate transport and metabolism	Phosphoglycerate kinase	Phosphoglycerate kinase	phosphoglycerate kinase	IPR001576	K00927	2.7.2.3
189:C52P6ACXX:2:1116:19932:51957_1_143_-	0	0	0	0	0	1	0	1	1	0	0	0	0	0	1	0	0	0	0	0	0	0	0	0	0	0	0	0	0	0	0	Bacteria	Firmicutes	Clostridia	Clostridiales	Clostridiaceae	Clostridium
189:C52P6ACXX:2:1116:20085:99805_1_138_+	0	1	0	0	1	0	1	0	0	1	0	0	0	0	1	0	0	0	1	0	1	0	0	0	0	0	0	1	0	0	0	Bacteria	Firmicutes	Clostridia	Clostridiales	Lachnospiraceae	Roseburia
189:C52P6ACXX:2:1116:20429:71750_1_152_+	0	0	0	0	0	0	0	0	0	0	0	0	0	0	0	0	0	0	0	0	0	0	0	0	0	0	0	1	0	0	0	Bacteria	Firmicutes	Clostridia	Clostridiales	Clostridiaceae	Butyricicoccus	4-hydroxybutyryl-CoA dehydratase/vinylacetyl-CoA-Delta-isomerase	[Q] Secondary metabolites biosynthesis, transport and catabolism	4-hydroxybutyryl-CoA dehydratase/vinylacetyl-CoA-Delta-isomerase	HpaB/PvcC/4-BUDH	4-hydroxybutyryl-CoA dehydratase / vinylacetyl-CoA-Delta-isomerase	IPR004925	K14534	4.2.1.120
189:C52P6ACXX:2:1116:20533:101224_1_113_+	0	0	0	0	0	0	1	0	0	0	0	0	0	1	0	0	0	0	0	0	0	0	0	0	0	0	0	0	0	0	0
189:C52P6ACXX:2:1116:20760:97571_1_131_+	0	0	0	0	0	0	0	0	0	0	0	0	0	0	0	0	0	0	0	1	0	1	1	0	0	2	0	0	0	0	0
189:C52P6ACXX:2:1116:21216:59929_1_137_-	0	0	0	0	0	0	0	0	0	0	0	0	0	0	0	0	1	0	0	0	0	0	0	0	0	0	0	0	0	0	0
189:C52P6ACXX:2:1116:2288:94776_1_164_-	0	0	0	0	0	0	0	0	0	0	0	0	0	0	0	0	0	0	0	0	0	0	0	0	1	1	0	0	0	0	1	Bacteria	Firmicutes	Clostridia	Clostridiales	Clostridiaceae	Clostridium	30S ribosomal protein S18	[J] Translation, ribosomal structure and biogenesis		Ribosomal protein S18		IPR001648
189:C52P6ACXX:2:1116:2333:74107_1_153_-	1	0	0	1	0	0	1	0	1	0	0	0	0	0	1	0	0	0	0	1	0	0	0	0	0	0	0	0	0	0	0	Bacteria	Firmicutes					Methyl-accepting chemotaxis protein	[T] Signal transduction mechanisms		Chemotaxis methyl-accepting receptor		IPR004090
189:C52P6ACXX:2:1116:2408:23226_1_170_-	0	0	0	0	0	0	0	0	0	0	0	0	0	0	0	0	0	0	0	0	0	0	0	0	0	1	0	0	0	0	0
189:C52P6ACXX:2:1116:2432:55178_1_156_+	0	1	0	1	1	1	1	0	0	1	0	1	1	0	0	1	1	1	0	0	0	1	1	0	1	0	1	1	1	0	0	Bacteria	Firmicutes					Reverse rubrerythrin	[C] Energy production and conversion	Reverse rubrerythrin-2					1.11.1.1
189:C52P6ACXX:2:1116:2500:89679_16_156_-	0	0	0	0	0	0	0	0	0	0	0	0	0	0	0	0	0	0	0	0	0	0	0	0	0	1	0	0	0	0	0	Bacteria	Bacteroidetes	Bacteroidia	Bacteroidales	Prevotellaceae	Prevotella
189:C52P6ACXX:2:1116:2592:11639_1_154_-	0	0	0	0	0	1	0	0	0	0	0	0	0	0	0	0	0	0	0	2	0	1	0	1	0	0	0	0	0	0	0	Bacteria	Firmicutes
189:C52P6ACXX:2:1116:2664:31261_1_135_-	2	1	1	3	2	2	2	2	2	2	2	0	1	2	1	1	1	1	3	3	3	2	2	1	3	2	1	2	4	1	2	Bacteria						Butyryl-CoA dehydrogenase	[I] Lipid transport and metabolism	Acyl-CoA dehydrogenase, short-chain specific		butyryl-CoA dehydrogenase		K00248	1.3.8.1
189:C52P6ACXX:2:1116:2850:56456_1_125_+	0	0	0	0	0	0	0	0	0	0	0	0	0	0	0	0	0	0	1	0	0	0	0	0	0	0	0	0	0	0	0
189:C52P6ACXX:2:1116:2868:40988_1_162_-	1	1	1	0	0	1	1	1	1	0	0	1	0	1	1	1	1	1	1	1	1	1	1	1	1	1	1	1	1	1	1
189:C52P6ACXX:2:1116:3088:66009_1_153_+	0	0	1	0	0	0	0	0	0	0	0	0	0	1	0	0	0	0	0	0	1	1	0	1	0	0	0	1	1	0	1	Bacteria	Firmicutes	Clostridia	Clostridiales			KHG/KDPG aldolase	[G] Carbohydrate transport and metabolism		KDPG/KHG aldolase		IPR000887
189:C52P6ACXX:2:1116:3141:45622_1_107_+	0	0	0	0	0	0	0	0	0	0	0	0	0	1	0	0	0	0	0	0	0	0	0	0	0	0	0	0	0	0	0	Bacteria	Firmicutes	Clostridia	Clostridiales	Lachnospiraceae			[G] Carbohydrate transport and metabolism
189:C52P6ACXX:2:1116:3269:62353_1_162_-	0	0	0	0	0	0	0	0	1	0	0	0	0	0	0	0	0	0	0	0	0	0	0	0	0	0	0	0	0	0	0	Bacteria	Firmicutes	Clostridia	Clostridiales	Oscillospiraceae	Oscillibacter	30S ribosomal protein S9	[J] Translation, ribosomal structure and biogenesis	30S ribosomal protein S9	Ribosomal protein S9, bacterial/plastid	small subunit ribosomal protein S9	IPR023035	K02996
189:C52P6ACXX:2:1116:3316:31816_1_149_+	0	0	0	0	0	0	0	0	0	0	1	0	0	0	0	0	0	0	0	0	0	0	0	0	0	0	0	0	0	0	0	Bacteria	Bacteroidetes	Bacteroidia	Bacteroidales			10 kDa chaperonin	[O] Posttranslational modification, protein turnover, chaperones	10 kDa chaperonin	Chaperonin Cpn10	chaperonin GroES	IPR020818	K04078
189:C52P6ACXX:2:1116:3398:39664_1_143_-	1	1	0	1	1	1	1	1	1	0	0	1	2	0	1	0	1	1	1	0	1	0	1	1	0	0	1	0	0	0	1	Bacteria	Firmicutes	Clostridia	Clostridiales	Lachnospiraceae	Roseburia		[E] Amino acid transport and metabolism
189:C52P6ACXX:2:1116:3821:98536_1_163_+	0	0	0	0	0	0	0	0	0	0	0	0	0	0	0	0	0	0	2	0	0	0	0	0	0	0	0	0	0	2	0	Bacteria	Firmicutes	Clostridia	Clostridiales	Lachnospiraceae		Arsenical pump membrane protein, ArsB	[G] Carbohydrate transport and metabolism		Arsenical pump membrane protein, ArsB		IPR000802
189:C52P6ACXX:2:1116:3858:60166_1_161_+	0	0	1	0	0	0	0	0	0	0	0	0	0	0	0	0	0	0	0	0	1	0	0	0	1	1	0	0	0	1	0	Bacteria	Firmicutes					Glutamate dehydrogenase	[E] Amino acid transport and metabolism	NADP-specific glutamate dehydrogenase	Glutamate dehydrogenase	glutamate dehydrogenase (NADP+)	IPR014362	K00262	1.4.1.4
189:C52P6ACXX:2:1116:3862:27044_1_166_-	0	0	0	0	0	0	0	0	0	0	0	0	0	0	0	0	0	0	1	1	1	0	0	0	0	0	0	1	1	0	0	Bacteria	Firmicutes					50S ribosomal protein L5	[J] Translation, ribosomal structure and biogenesis	50S ribosomal protein L5	Ribosomal protein L5, bacterial-type	large subunit ribosomal protein L5	IPR020930	K02931
189:C52P6ACXX:2:1116:3882:5211_1_169_-	0	0	0	0	0	0	1	0	0	0	0	0	0	0	0	0	0	0	3	0	0	0	0	0	3	0	0	0	0	0	1	Bacteria	Proteobacteria	Alphaproteobacteria	Rhodobacterales	Rhodobacteraceae	Leisingera
189:C52P6ACXX:2:1116:4079:82051_1_121_-	0	0	0	0	0	0	0	0	0	0	0	0	0	0	0	0	0	0	0	0	0	0	0	0	0	0	1	0	0	0	0	Bacteria	Firmicutes	Clostridia	Clostridiales	Lachnospiraceae	Blautia	Phosphoglycerate mutase	[G] Carbohydrate transport and metabolism	2,3-bisphosphoglycerate-independent phosphoglycerate mutase	Phosphoglycerate mutase, 2,3-bisphosphoglycerate-independent	2,3-bisphosphoglycerate-independent phosphoglycerate mutase	IPR005995	K15633	5.4.2.12
189:C52P6ACXX:2:1116:4134:66381_1_104_+	0	0	0	0	0	0	0	0	0	0	0	0	0	0	0	0	0	0	0	0	0	0	0	0	0	0	0	0	1	0	0	Bacteria	Firmicutes	Clostridia	Clostridiales	Ruminococcaceae	Ruminococcus
189:C52P6ACXX:2:1116:4203:4607_1_163_-	2	1	2	0	0	0	1	1	1	0	0	0	1	2	0	0	0	1	2	2	1	0	0	0	1	0	3	1	2	2	2	Bacteria	Firmicutes	Clostridia	Clostridiales	Clostridiaceae	Clostridium		[C] Energy production and conversion
189:C52P6ACXX:2:1116:4357:40397_1_135_+	0	0	0	0	0	0	0	0	0	0	0	0	0	0	0	0	0	0	0	0	0	1	1	0	0	0	2	0	2	0	0	Bacteria	Firmicutes					30S ribosomal protein S8	[J] Translation, ribosomal structure and biogenesis	30S ribosomal protein S8	Ribosomal protein S8	small subunit ribosomal protein S8	IPR000630	K02994
189:C52P6ACXX:2:1116:4515:87107_1_156_+	3	4	5	0	4	3	2	3	3	0	3	2	3	5	0	0	2	2	5	6	7	4	3	2	2	1	3	4	5	0	5
189:C52P6ACXX:2:1116:4830:10001_1_166_+	1	0	0	0	0	0	0	0	0	0	0	0	1	0	0	0	0	0	1	0	0	0	1	0	1	1	0	0	0	1	0
189:C52P6ACXX:2:1116:4941:30607_1_112_-	0	0	0	0	0	0	0	0	0	0	0	0	0	0	0	0	0	0	1	1	0	0	0	0	0	0	0	0	1	0	0
189:C52P6ACXX:2:1116:5003:17366_1_159_+	0	0	0	0	0	0	0	0	0	0	0	0	0	0	0	0	0	0	0	0	0	1	0	0	0	0	2	0	0	0	0	Bacteria	Firmicutes	Clostridia	Clostridiales			Phosphate acetyltransferase	[C] Energy production and conversion	Phosphate acetyltransferase		phosphate acetyltransferase		K00625	2.3.1.8
189:C52P6ACXX:2:1116:5288:55624_1_150_+	0	0	0	0	0	1	0	0	0	0	0	0	0	0	0	0	0	0	0	0	0	0	0	0	0	0	0	0	0	0	0
189:C52P6ACXX:2:1116:5568:92039_1_115_+	0	2	2	0	1	0	1	0	0	0	1	0	0	0	0	0	1	0	2	1	3	0	0	0	0	0	1	0	2	0	1	Bacteria	Proteobacteria	Deltaproteobacteria	Desulfovibrionales	Desulfonatronaceae	Desulfonatronum	50S ribosomal protein L7/L12	[J] Translation, ribosomal structure and biogenesis	50S ribosomal protein L7/L12	Ribosomal protein L7/L12	large subunit ribosomal protein L7/L12	IPR000206	K02935
189:C52P6ACXX:2:1116:5672:67767_1_156_-	0	0	0	0	0	0	0	0	0	0	0	0	0	0	0	0	0	0	1	0	0	0	0	0	0	0	0	0	0	0	0	Bacteria	Firmicutes	Clostridia	Clostridiales	Lachnospiraceae	Butyrivibrio
189:C52P6ACXX:2:1116:5795:25903_1_170_-	0	0	0	0	0	0	0	0	0	0	0	0	0	0	0	0	0	0	0	1	0	0	0	0	0	0	0	0	0	0	0	Bacteria	Firmicutes	Clostridia	Clostridiales	Peptococcaceae	Desulfotomaculum	Triosephosphate isomerase	[G] Carbohydrate transport and metabolism	Triosephosphate isomerase	Triosephosphate isomerase, bacterial/eukaryotic	triosephosphate isomerase (TIM)	IPR022896	K01803	5.3.1.1
189:C52P6ACXX:2:1116:6450:26899_1_162_+	1	1	1	1	0	0	1	0	1	0	0	1	1	1	0	0	0	0	1	1	1	0	0	0	0	0	1	1	1	1	1	Bacteria	Firmicutes	Clostridia	Clostridiales	Oscillospiraceae	Oscillibacter		[G] Carbohydrate transport and metabolism
189:C52P6ACXX:2:1116:6755:5401_1_147_-	0	0	0	0	0	0	0	0	0	0	0	0	0	0	1	0	0	0	0	0	0	0	0	0	0	0	0	0	0	0	0
189:C52P6ACXX:2:1116:6807:23562_1_124_-	0	0	0	0	0	0	0	0	0	0	0	0	0	0	0	0	0	0	0	0	0	0	1	0	0	0	0	1	0	0	1	Bacteria	Firmicutes	Clostridia				Flagellin	[N] Cell motility		Flagellin		IPR001492
189:C52P6ACXX:2:1116:6881:89845_1_112_-	0	0	0	1	1	1	0	0	0	0	1	0	0	0	0	0	1	1	0	0	0	1	1	0	0	1	0	0	0	1	0	Bacteria	Firmicutes					DNA-directed RNA polymerase	[K] Transcription	DNA-directed RNA polymerase subunit alpha	DNA-directed RNA polymerase, alpha subunit	DNA-directed RNA polymerase subunit alpha	IPR011773	K03040	2.7.7.6
189:C52P6ACXX:2:1116:6987:14337_1_148_+	0	0	1	0	0	0	0	0	0	1	0	0	2	0	1	0	0	1	1	0	1	0	0	1	0	0	0	0	0	0	0	Bacteria	Firmicutes					Flagellin	[N] Cell motility	Polar flagellin A		flagellin		K02406
189:C52P6ACXX:2:1116:7059:6520_1_139_+	0	0	0	0	0	0	0	0	0	0	0	0	0	0	0	0	0	0	0	0	1	0	0	0	0	0	0	0	0	0	0
189:C52P6ACXX:2:1116:7360:46162_1_146_+	0	0	0	0	0	0	0	0	0	0	0	0	0	0	0	0	0	0	1	1	0	0	0	0	1	0	0	0	0	0	0	Bacteria	Firmicutes	Clostridia	Clostridiales			Glycoside hydrolase family 2	[G] Carbohydrate transport and metabolism		Glycoside hydrolase, family 2		IPR006101
189:C52P6ACXX:2:1116:7504:38089_1_170_+	0	1	0	0	0	0	0	0	1	0	0	0	0	1	0	0	0	0	0	1	1	0	0	0	0	0	0	0	1	0	0	Bacteria	Firmicutes	Clostridia	Clostridiales			Elongation factor Ts	[J] Translation, ribosomal structure and biogenesis	Elongation factor Ts	Translation elongation factor EFTs/EF1B	elongation factor Ts	IPR001816	K02357
189:C52P6ACXX:2:1116:7528:71934_1_154_+	1	0	0	0	0	0	0	0	0	0	0	0	0	1	0	0	0	0	0	0	0	0	0	0	0	0	0	0	0	0	0	Bacteria	Firmicutes	Clostridia	Clostridiales	Oscillospiraceae	Oscillibacter	Acetate kinase	[C] Energy production and conversion		Acetate/Proprionate kinase		IPR004372
189:C52P6ACXX:2:1116:7593:18029_1_110_-	0	0	1	0	0	0	0	0	0	0	0	0	0	0	0	0	0	0	0	0	0	0	0	0	0	0	0	0	0	0	0	Bacteria	Firmicutes					UPF0365 protein Dhaf_2899		UPF0365 protein Dhaf_2899
189:C52P6ACXX:2:1116:7617:35603_1_168_-	0	0	0	0	0	0	0	0	0	0	0	0	0	1	0	0	0	0	0	0	1	0	0	0	0	0	0	0	0	0	0	Bacteria	Firmicutes	Clostridia	Clostridiales	Lachnospiraceae		50S ribosomal protein L4	[J] Translation, ribosomal structure and biogenesis	50S ribosomal protein L4	50S ribosomal protein uL4	large subunit ribosomal protein L4	IPR013005	K02926
189:C52P6ACXX:2:1116:7621:47136_1_143_-	0	0	0	0	0	0	0	0	0	0	0	0	0	0	0	0	0	0	0	0	0	0	0	0	0	0	0	0	1	0	0	Bacteria	Firmicutes	Clostridia	Clostridiales			Peptide/nickel binding protein, MppA-type	[E] Amino acid transport and metabolism		Peptide/nickel binding protein, MppA-type		IPR030678
189:C52P6ACXX:2:1116:8503:9464_1_169_+	2	1	0	0	1	1	0	0	0	0	2	0	1	0	0	0	0	0	0	0	0	0	0	0	0	0	0	0	0	0	0
189:C52P6ACXX:2:1116:8608:74669_1_134_-	0	0	2	0	0	0	0	0	0	0	0	0	0	0	0	0	0	0	0	0	0	0	0	0	0	0	0	0	0	0	0	Bacteria	Firmicutes	Clostridia	Clostridiales			30S ribosomal protein S4	[J] Translation, ribosomal structure and biogenesis	30S ribosomal protein S4	Ribosomal protein S4/S9	small subunit ribosomal protein S4	IPR022801	K02986
189:C52P6ACXX:2:1116:8699:10737_1_136_+	0	0	0	0	0	0	0	0	0	0	0	0	0	0	0	0	0	0	0	0	0	0	0	0	0	0	1	0	0	1	0	Bacteria	Firmicutes	Clostridia	Clostridiales				[G] Carbohydrate transport and metabolism
189:C52P6ACXX:2:1116:8949:83486_1_103_-	0	0	0	0	0	0	0	0	0	0	0	0	0	0	0	0	0	0	1	0	1	0	0	0	0	0	0	0	0	0	0
189:C52P6ACXX:2:1116:9036:99913_1_129_+	0	0	1	0	0	0	0	0	0	0	0	0	0	0	0	0	0	0	0	0	0	0	0	0	0	0	0	0	0	0	0	Bacteria	Firmicutes	Clostridia	Clostridiales	Eubacteriaceae	Eubacterium	Small heat shock protein HSP20	[O] Posttranslational modification, protein turnover, chaperones		Small heat shock protein HSP20		IPR031107
189:C52P6ACXX:2:1116:9163:95683_1_163_+	1	0	0	1	1	0	1	0	1	0	0	0	0	1	1	0	1	0	1	1	1	1	0	1	1	0	1	1	1	0	1	Bacteria	Firmicutes					Pyruvate-flavodoxin oxidoreductase	[C] Energy production and conversion	Pyruvate-flavodoxin oxidoreductase	Pyruvate-flavodoxin oxidoreductase	pyruvate-ferredoxin/flavodoxin oxidoreductase	IPR011895	K03737	1.2.7.-
189:C52P6ACXX:2:1116:9197:73738_1_167_+	0	0	0	0	0	0	0	0	0	0	0	0	0	1	0	0	0	0	0	0	0	0	0	0	0	0	0	0	0	0	0	Bacteria	Firmicutes					Flagellin	[N] Cell motility		Flagellin		IPR001492
189:C52P6ACXX:2:1116:9271:53772_1_168_-	2	1	2	1	1	1	2	0	2	0	1	0	2	3	0	0	0	1	3	2	3	3	5	2	3	3	3	3	3	1	2	Bacteria	Firmicutes	Clostridia	Clostridiales			Flagellin	[N] Cell motility	Flagellin	Flagellin	flagellin	IPR001492	K02406
189:C52P6ACXX:2:1116:9402:96857_1_161_-	1	1	0	0	0	0	1	0	0	0	0	0	1	0	1	0	1	0	0	1	0	1	0	1	0	0	0	0	0	0	0	Bacteria	Firmicutes	Clostridia	Clostridiales	Oscillospiraceae	Oscillibacter	Cell surface glycoprotein 1		Cell surface glycoprotein 1
189:C52P6ACXX:2:1116:9459:6303_1_167_+	1	0	0	0	0	0	0	0	0	0	0	0	0	0	0	0	0	0	0	0	0	0	0	0	0	0	0	0	0	0	0	Bacteria	Firmicutes					Branched-chain-amino-acid aminotransferase	[E] Amino acid transport and metabolism	Probable branched-chain-amino-acid aminotransferase		branched-chain amino acid aminotransferase		K00826	2.6.1.42
189:C52P6ACXX:2:1116:9570:15376_1_107_+	0	0	1	0	0	0	0	1	0	0	0	0	0	0	0	0	0	0	0	0	0	0	0	0	0	0	0	0	0	0	0	Bacteria	Firmicutes	Clostridia	Clostridiales	Eubacteriaceae	Eubacterium	Methyl-accepting chemotaxis protein	[T] Signal transduction mechanisms		Chemotaxis methyl-accepting receptor		IPR004090
189:C52P6ACXX:2:1116:9711:101958_1_168_+	0	1	0	0	0	0	1	0	1	0	0	0	0	0	0	0	0	0	1	0	1	0	0	0	0	0	1	1	0	0	0	Bacteria	Firmicutes					L-fucose isomerase	[G] Carbohydrate transport and metabolism	L-fucose isomerase	L-fucose isomerase	L-fucose/D-arabinose isomerase	IPR005763	K01818	5.3.1.25
189:C52P6ACXX:2:1116:9773:13828_1_170_+	1	0	0	0	0	0	1	0	0	0	0	0	0	0	0	0	0	0	0	0	1	2	1	0	0	0	0	1	0	0	0
189:C52P6ACXX:2:1116:9929:54596_1_164_-	2	1	1	0	1	1	1	1	1	1	0	1	1	1	1	0	1	1	1	1	1	0	1	0	1	1	1	1	1	1	1	Bacteria	Firmicutes	Clostridia	Clostridiales	Oscillospiraceae	Oscillibacter
189:C52P6ACXX:2:1201:10310:4957_1_118_+	0	1	0	0	0	0	0	0	0	0	0	0	0	0	0	0	0	0	0	0	0	0	0	0	0	0	0	0	0	0	0
189:C52P6ACXX:2:1201:11198:86562_1_114_+	0	0	0	0	0	0	0	0	0	0	0	0	0	0	0	0	0	2	0	0	0	1	3	0	2	3	2	1	0	1	2	Bacteria	Firmicutes	Bacilli	Lactobacillales	Lactobacillaceae	Lactobacillus	L-lactate dehydrogenase	[C] Energy production and conversion	L-lactate dehydrogenase 1	L-lactate dehydrogenase	L-lactate dehydrogenase	IPR011304	K00016	1.1.1.27
189:C52P6ACXX:2:1201:12145:37729_1_102_+	2	0	2	2	2	3	1	0	2	2	0	1	0	0	0	0	2	0	0	0	0	0	0	0	0	0	0	0	0	0	0	Bacteria	Firmicutes	Clostridia	Clostridiales			Flagellin	[N] Cell motility		Flagellin		IPR001492
189:C52P6ACXX:2:1201:12717:59314_1_164_+	0	0	0	0	0	0	0	0	0	0	0	0	0	0	0	0	0	0	1	1	1	0	1	1	1	0	1	1	2	0	1	Bacteria						Electron transfer flavoprotein	[C] Energy production and conversion		Electron transfer flavoprotein, alpha subunit		IPR001308
189:C52P6ACXX:2:1201:14304:18537_1_101_+	0	0	0	0	1	0	0	0	0	0	0	0	0	0	0	0	0	0	0	0	0	0	0	0	0	0	0	0	0	0	0
189:C52P6ACXX:2:1201:14567:7269_1_152_-	0	0	0	0	0	0	0	0	0	0	0	0	0	0	0	0	0	0	1	0	2	1	1	2	0	1	2	1	2	1	1	Bacteria	Firmicutes	Clostridia	Clostridiales	Eubacteriaceae	Eubacterium	Elongation factor Tu	[J] Translation, ribosomal structure and biogenesis	Elongation factor Tu 1	Translation elongation factor EFTu/EF1A, bacterial/organelle	elongation factor Tu	IPR004541	K02358
189:C52P6ACXX:2:1201:1489:41796_1_139_-	0	1	1	1	0	0	0	1	1	0	0	0	1	1	1	0	0	0	2	2	2	1	2	0	2	2	2	2	2	1	3	Bacteria	Spirochaetes	Spirochaetia	Spirochaetales	Spirochaetaceae	Treponema	Flagellin	[N] Cell motility	Flagellar filament 31.3 kDa core protein	Flagellin		IPR001492
189:C52P6ACXX:2:1201:16345:13956_1_111_-	1	1	2	1	0	0	1	1	1	0	0	1	1	2	2	0	0	0	1	0	1	0	0	0	0	0	1	0	1	0	0
189:C52P6ACXX:2:1201:16464:96076_1_123_+	0	1	0	0	0	0	0	0	0	0	0	0	0	0	0	0	0	0	0	0	0	0	0	0	0	0	0	0	0	0	0
189:C52P6ACXX:2:1201:16747:76140_1_142_-	0	0	0	1	0	2	0	0	0	0	0	0	1	0	0	0	0	0	0	0	0	0	1	0	0	0	1	0	0	0	0
189:C52P6ACXX:2:1201:16883:67255_1_150_+	0	0	0	0	0	0	0	0	0	0	0	0	0	1	0	0	0	0	0	0	0	0	0	0	0	0	0	0	0	0	0	Bacteria						Elongation factor Tu	[J] Translation, ribosomal structure and biogenesis	Elongation factor Tu	Translation elongation factor EFTu/EF1A, bacterial/organelle	elongation factor Tu	IPR004541	K02358
189:C52P6ACXX:2:1201:16947:12505_1_139_+	0	2	1	0	0	1	0	0	0	0	0	0	0	0	0	0	0	0	0	0	0	0	0	0	0	0	0	0	0	0	0
189:C52P6ACXX:2:1201:16997:88555_1_121_+	2	0	0	0	0	0	0	0	0	0	0	0	0	0	0	0	0	0	0	0	0	0	0	0	0	0	0	0	0	0	0
189:C52P6ACXX:2:1201:17102:31330_1_118_-	0	1	0	1	1	0	0	0	1	0	0	0	0	0	1	0	0	1	0	0	0	0	0	0	0	0	1	0	1	0	0	Bacteria	Firmicutes	Clostridia	Clostridiales
189:C52P6ACXX:2:1201:1724:94259_1_134_+	0	0	0	0	0	0	0	0	0	0	0	0	0	1	0	0	0	0	0	0	1	0	0	0	0	0	0	0	0	0	0	Bacteria	Firmicutes	Clostridia	Clostridiales	Lachnospiraceae		Flagellin	[N] Cell motility		Flagellin		IPR001492
189:C52P6ACXX:2:1201:17246:83799_1_140_+	2	2	1	0	0	1	2	2	2	0	1	0	2	1	0	0	1	2	2	0	0	2	2	1	3	3	1	1	1	1	1
189:C52P6ACXX:2:1201:18150:10790_1_161_+	0	0	0	0	0	0	0	0	0	0	0	0	0	1	0	0	0	0	0	0	0	1	0	1	0	0	0	1	2	1	1	Bacteria						Propanediol utilization protein PduA	[E] Amino acid transport and metabolism	Propanediol utilization protein PduA	Adenosylcobalamin biosynthesis, ATP:cob(I)alamin adenosyltransferase, EutT-type		IPR009194
189:C52P6ACXX:2:1201:18656:94281_1_112_-	0	0	0	0	0	0	0	0	0	0	0	0	0	0	0	0	0	0	2	0	0	0	0	0	0	0	0	0	0	0	0	Bacteria	Firmicutes	Clostridia	Clostridiales	Clostridiaceae	Clostridium		[C] Energy production and conversion
189:C52P6ACXX:2:1201:18671:20127_1_139_+	1	4	1	1	2	2	3	1	2	1	1	1	1	3	2	1	1	1	3	2	2	1	1	1	2	1	2	3	2	2	2	Bacteria	Firmicutes	Clostridia	Clostridiales				[E] Amino acid transport and metabolism
189:C52P6ACXX:2:1201:18763:7389_1_169_+	0	0	1	0	0	0	0	1	0	0	0	0	0	0	0	0	0	0	0	0	0	0	0	0	0	0	0	0	0	0	0	Bacteria	Firmicutes	Clostridia	Clostridiales	Eubacteriaceae	Eubacterium	Glycoside hydrolase family 36	[G] Carbohydrate transport and metabolism		Glycoside hydrolase family 36		IPR002252
189:C52P6ACXX:2:1201:19002:73425_1_170_+	1	4	1	1	1	0	1	2	1	0	0	0	1	0	1	0	0	0	1	3	1	0	0	1	0	0	0	3	1	2	1	Bacteria	Firmicutes	Clostridia	Clostridiales			50S ribosomal protein L19	[J] Translation, ribosomal structure and biogenesis	50S ribosomal protein L19	Ribosomal protein L19	large subunit ribosomal protein L19	IPR001857	K02884
189:C52P6ACXX:2:1201:19165:26043_1_139_-	0	0	0	0	0	0	0	0	0	0	0	0	0	1	0	0	0	0	1	1	0	1	0	0	0	0	0	0	0	0	0	Bacteria	Firmicutes	Clostridia	Clostridiales	Oscillospiraceae	Oscillibacter
189:C52P6ACXX:2:1201:19262:80705_1_170_+	0	0	0	0	0	0	0	0	0	0	0	0	0	0	0	0	0	0	0	0	0	1	0	0	0	0	0	0	0	0	0	Bacteria	Bacteroidetes	Bacteroidia	Bacteroidales				[P] Inorganic ion transport and metabolism
189:C52P6ACXX:2:1201:19268:50595_1_112_+	0	0	0	0	0	0	0	0	0	0	0	0	0	0	0	0	0	0	0	0	1	0	0	0	0	0	1	0	0	0	0	Bacteria	Firmicutes	Clostridia	Clostridiales	Lachnospiraceae	Butyrivibrio		[G] Carbohydrate transport and metabolism
189:C52P6ACXX:2:1201:20923:33319_1_126_+	0	0	0	2	0	0	0	0	0	0	0	0	0	0	0	0	0	0	0	0	0	0	0	0	0	0	0	0	0	0	0
189:C52P6ACXX:2:1201:3104:53343_1_149_+	0	0	0	0	0	1	0	0	0	0	0	0	0	0	0	0	0	0	0	0	0	0	0	0	0	0	0	0	0	0	0
189:C52P6ACXX:2:1201:3215:26015_1_164_+	1	1	0	1	0	0	0	0	1	0	0	0	0	0	0	1	0	0	1	1	1	1	1	0	1	0	1	1	0	0	1	Bacteria	Firmicutes					Acetate kinase	[C] Energy production and conversion	Acetate kinase	Acetate/Proprionate kinase	acetate kinase	IPR004372	K00925	2.7.2.1
189:C52P6ACXX:2:1201:4039:35885_1_124_-	2	1	0	0	0	3	0	0	0	0	0	0	0	0	0	0	0	0	0	0	1	0	0	0	0	0	0	0	0	0	0
189:C52P6ACXX:2:1201:4208:54366_1_103_-	0	0	0	0	0	0	0	0	0	0	0	0	0	0	0	0	0	0	0	0	0	0	0	0	0	0	1	0	0	0	0	Bacteria	Firmicutes	Clostridia	Clostridiales	Clostridiaceae	Butyricicoccus	Galactose/methyl galactoside import ATP-binding protein MglA	[P] Inorganic ion transport and metabolism	Galactose/methyl galactoside import ATP-binding protein MglA	ABC transporter, galactose import, MglA	methyl-galactoside transport system ATP-binding protein	IPR015862	K10542	3.6.3.17
189:C52P6ACXX:2:1201:4679:55344_1_115_-	1	1	1	1	0	0	0	0	1	0	0	1	0	2	0	0	1	1	2	2	2	2	0	1	1	0	2	2	1	1	1	Bacteria	Firmicutes						[G] Carbohydrate transport and metabolism
189:C52P6ACXX:2:1201:5007:56536_1_153_-	1	1	1	1	1	1	0	1	1	1	1	1	1	1	1	1	1	1	1	1	1	1	0	1	1	1	1	1	1	1	1	Bacteria	Firmicutes	Clostridia	Clostridiales	Lachnospiraceae		Flagellin	[N] Cell motility	Flagellin	Flagellin		IPR001492
189:C52P6ACXX:2:1201:5259:81295_1_153_+	0	0	0	0	0	0	0	0	0	0	0	0	0	0	0	0	0	0	1	0	1	0	0	0	0	0	0	1	0	0	0
189:C52P6ACXX:2:1201:6087:83660_1_151_-	0	0	0	0	0	0	0	0	0	0	0	0	0	0	0	0	0	0	0	0	0	0	0	0	0	0	1	0	0	0	0	Bacteria						Isocitrate dehydrogenase	[C] Energy production and conversion	Isocitrate dehydrogenase	Isocitrate dehydrogenase NADP-dependent		IPR004790		1.1.1.42
189:C52P6ACXX:2:1201:6115:32687_1_141_+	0	0	0	0	0	0	0	0	0	0	0	0	0	0	0	0	0	0	0	0	0	0	0	1	0	0	0	0	0	0	0	Bacteria	Firmicutes	Clostridia	Clostridiales				[G] Carbohydrate transport and metabolism
189:C52P6ACXX:2:1201:7363:74675_1_157_-	0	0	1	0	0	0	0	1	2	0	0	0	1	0	0	0	0	0	1	1	0	2	0	0	0	0	0	1	1	0	1	Bacteria	Firmicutes	Clostridia	Clostridiales			6-phosphofructokinase	[G] Carbohydrate transport and metabolism	Pyrophosphate--fructose 6-phosphate 1-phosphotransferase	ATP-dependent 6-phosphofructokinase	ATP-dependent phosphofructokinase / diphosphate-dependent phosphofructokinase	IPR022953	K21071	2.7.1.90
189:C52P6ACXX:2:1201:8093:61725_1_138_-	0	0	0	0	0	0	0	0	0	0	0	0	0	0	0	0	0	0	1	0	0	0	0	0	0	0	0	0	0	0	0	Bacteria	Firmicutes	Clostridia	Clostridiales			Ribosome hibernation promotion factor	[J] Translation, ribosomal structure and biogenesis		Ribosomal protein S30Ae/sigma 54 modulation protein		IPR003489
189:C52P6ACXX:2:1201:8451:64548_1_137_-	1	0	1	0	0	0	1	0	0	0	0	0	0	1	0	0	0	0	0	1	0	0	1	0	0	0	0	1	0	0	0	Bacteria	Firmicutes	Clostridia	Clostridiales	Clostridiaceae	Clostridium	Acetyl-CoA acetyltransferase	[I] Lipid transport and metabolism	Acetyl-CoA acetyltransferase	Thiolase	acetyl-CoA C-acetyltransferase	IPR002155	K00626	2.3.1.9
189:C52P6ACXX:2:1201:8914:51806_1_122_+	1	1	1	1	0	1	0	1	1	0	0	0	0	1	0	0	0	0	0	0	0	0	0	0	0	0	0	0	0	0	0	Bacteria	Firmicutes	Clostridia	Clostridiales			50S ribosomal protein L10	[J] Translation, ribosomal structure and biogenesis	50S ribosomal protein L10	Ribosomal protein L10	large subunit ribosomal protein L10	IPR022973	K02864
189:C52P6ACXX:2:1202:11109:98862_1_145_+	0	1	0	0	0	0	0	0	0	0	0	0	0	0	0	0	0	0	0	0	0	0	0	0	0	0	0	0	0	0	0	Bacteria	Firmicutes	Clostridia	Clostridiales			Phosphoglucomutase	[G] Carbohydrate transport and metabolism	Phosphoglucomutase		phosphoglucomutase		K01835	5.4.2.2
189:C52P6ACXX:2:1202:11341:62175_1_158_-	0	0	1	0	0	0	0	0	0	0	0	0	0	0	0	0	0	0	0	0	0	0	0	0	0	0	0	0	0	0	0	Bacteria	Firmicutes	Clostridia	Clostridiales	Ruminococcaceae	Ruminococcus	Cellobiose phosphorylase	[G] Carbohydrate transport and metabolism	Cellobiose phosphorylase		cellobiose phosphorylase		K00702	2.4.1.20
189:C52P6ACXX:2:1202:12140:27304_1_169_+	0	0	0	0	0	0	0	0	0	0	0	0	0	0	0	0	0	0	1	0	0	0	0	0	0	0	0	0	0	0	0	Bacteria	Firmicutes	Clostridia				Flagellin	[N] Cell motility	Flagellin	Flagellin		IPR001492
189:C52P6ACXX:2:1202:12620:98002_1_137_+	0	0	0	0	0	0	0	0	0	0	0	0	0	0	0	0	0	0	0	0	0	0	0	0	0	0	0	0	0	0	1
189:C52P6ACXX:2:1202:12748:23822_1_143_+	0	0	0	0	0	1	0	0	0	0	0	0	0	0	0	0	0	0	0	1	1	1	1	0	0	0	1	0	1	1	0							Glutamate dehydrogenase	[E] Amino acid transport and metabolism	NADP-specific glutamate dehydrogenase	Glutamate dehydrogenase	glutamate dehydrogenase (NADP+)	IPR014362	K00262	1.4.1.4
189:C52P6ACXX:2:1202:13216:82117_1_161_+	1	2	1	1	1	0	0	0	1	0	1	0	1	1	1	0	1	0	2	2	2	0	0	0	1	0	1	0	0	0	0	Bacteria	Firmicutes					Glutamate dehydrogenase	[E] Amino acid transport and metabolism	NAD-specific glutamate dehydrogenase	Glutamate dehydrogenase	glutamate dehydrogenase (NADP+)	IPR014362	K00262	1.4.1.2
189:C52P6ACXX:2:1202:13300:38377_1_130_-	1	1	1	1	0	0	1	0	0	0	0	1	0	0	1	0	0	0	1	1	1	0	0	1	1	0	1	0	1	0	0	Bacteria	Firmicutes	Clostridia	Clostridiales	Clostridiaceae	Butyricicoccus		[G] Carbohydrate transport and metabolism
189:C52P6ACXX:2:1202:13791:17112_1_144_+	0	0	0	0	0	0	0	0	0	0	0	0	0	0	0	0	0	0	0	0	0	0	0	0	0	0	0	1	0	0	0	Bacteria	Firmicutes					Carbohydrate ABC transporter substrate-binding, CPR0540	[G] Carbohydrate transport and metabolism		Carbohydrate ABC transporter substrate-binding, CPR0540		IPR022387
189:C52P6ACXX:2:1202:14059:82243_1_112_+	0	0	0	1	0	0	0	0	1	1	0	0	0	0	0	1	0	0	0	0	1	0	0	0	0	0	0	0	0	0	0
189:C52P6ACXX:2:1202:14412:72584_1_145_-	0	0	0	0	0	0	0	0	0	0	0	0	0	0	0	0	0	0	0	0	0	0	1	0	0	0	0	1	0	0	0	Bacteria	Firmicutes
189:C52P6ACXX:2:1202:14658:56362_1_130_-	0	0	0	1	0	0	0	0	0	0	0	0	0	0	0	1	0	0	0	0	1	0	0	0	0	0	0	0	0	0	0	Bacteria
189:C52P6ACXX:2:1202:1500:21225_17_145_-	1	1	1	1	1	0	1	0	0	0	0	1	1	1	0	0	0	1	0	1	0	1	1	1	0	1	0	0	1	1	0	Bacteria	Firmicutes					Propanediol utilization protein PduA	[E] Amino acid transport and metabolism	Propanediol utilization protein PduA
189:C52P6ACXX:2:1202:15019:75542_1_118_-	0	0	0	0	1	0	0	0	0	0	0	0	0	0	0	0	0	0	0	0	0	0	0	0	0	0	0	0	0	0	0	Bacteria	Firmicutes	Clostridia	Clostridiales	Lachnospiraceae			[C] Energy production and conversion
189:C52P6ACXX:2:1202:15020:93638_1_150_-	0	0	0	0	0	0	0	0	1	0	0	0	0	2	1	0	0	0	0	0	0	0	0	0	0	0	0	0	2	0	0	Bacteria	Firmicutes	Clostridia	Clostridiales	Oscillospiraceae	Oscillibacter
189:C52P6ACXX:2:1202:15026:25552_1_169_+	0	0	0	0	0	0	0	0	0	0	0	0	0	0	0	0	0	0	0	1	0	0	0	0	0	0	0	0	0	0	0	Bacteria						Amidohydrolase	[I] Lipid transport and metabolism		Amidohydrolase		IPR017439
189:C52P6ACXX:2:1202:15397:78214_1_158_-	0	0	0	0	0	0	0	0	0	0	0	0	0	0	0	0	0	0	0	0	0	0	0	0	0	0	0	1	0	0	0
189:C52P6ACXX:2:1202:15678:31332_1_104_-	0	0	0	0	0	0	0	0	0	0	0	0	0	1	0	0	0	0	0	0	0	0	0	0	0	0	0	0	0	0	0	Bacteria	Firmicutes	Clostridia	Clostridiales	Oscillospiraceae	Oscillibacter	30S ribosomal protein S7	[J] Translation, ribosomal structure and biogenesis	30S ribosomal protein S7	Ribosomal protein S7, bacterial/organellar-type	small subunit ribosomal protein S7	IPR005717	K02992
189:C52P6ACXX:2:1202:15974:81923_1_139_+	0	0	0	0	0	0	1	1	1	0	0	0	0	0	1	0	0	0	1	0	0	0	0	0	0	0	0	0	0	0	0
189:C52P6ACXX:2:1202:16205:57492_1_168_+	0	0	0	0	0	0	0	0	0	0	0	0	0	0	0	0	0	0	0	0	0	0	0	0	0	0	1	0	0	0	0
189:C52P6ACXX:2:1202:16254:21097_1_154_-	0	0	0	0	0	0	0	0	0	0	0	0	0	0	0	0	0	0	0	0	0	0	0	0	0	0	0	0	1	0	0	Bacteria	Firmicutes	Clostridia	Clostridiales				[G] Carbohydrate transport and metabolism
189:C52P6ACXX:2:1202:1659:45073_1_112_-	0	0	0	0	0	0	0	0	0	0	0	0	0	0	0	0	0	0	0	0	0	0	0	0	0	0	0	0	1	0	0	Bacteria	Firmicutes					6-phospho-5-dehydro-2-deoxy-D-gluconate aldolase	[G] Carbohydrate transport and metabolism	6-phospho-5-dehydro-2-deoxy-D-gluconate aldolase	Fructose-1,6-bisphosphate aldolase, class 2	6-phospho-5-dehydro-2-deoxy-D-gluconate aldolase	IPR011289	K03339	4.1.2.29
189:C52P6ACXX:2:1202:1720:18591_1_115_-	0	1	0	0	0	0	0	0	0	0	0	0	0	0	0	0	0	0	0	0	0	0	0	0	0	0	0	0	0	0	0	Bacteria	Bacteroidetes	Bacteroidia	Bacteroidales	Prevotellaceae	Paraprevotella	Glutamate synthase	[G] Carbohydrate transport and metabolism		Glutamate synthase, NADH/NADPH, small subunit 1		IPR006005
189:C52P6ACXX:2:1202:17358:80555_1_167_-	0	0	0	0	0	0	0	0	0	0	0	0	0	0	0	0	0	0	1	0	1	1	0	0	0	0	1	0	0	0	0	Bacteria	Firmicutes					Glutamate dehydrogenase	[E] Amino acid transport and metabolism	NAD-specific glutamate dehydrogenase	Glutamate dehydrogenase		IPR014362		1.4.1.2
189:C52P6ACXX:2:1202:18020:2913_1_156_-	0	0	0	0	0	0	0	0	0	0	0	0	0	0	0	0	0	0	0	0	1	0	0	0	0	0	1	0	0	0	0
189:C52P6ACXX:2:1202:1804:19103_1_164_+	0	1	1	1	0	0	0	0	1	0	0	0	0	0	0	0	0	0	0	0	0	0	0	0	0	0	0	0	0	0	0	Bacteria	Firmicutes	Clostridia	Clostridiales			ATP synthase	[C] Energy production and conversion	ATP synthase subunit beta	ATPase, F1 complex, beta subunit	F-type H+-transporting ATPase subunit beta	IPR005722	K02112	3.6.3.14
189:C52P6ACXX:2:1202:18111:76823_1_140_+	0	0	0	0	0	0	0	0	0	0	0	0	0	0	0	0	0	0	0	0	0	0	0	0	0	0	1	0	0	1	1	Bacteria						50S ribosomal protein L16	[J] Translation, ribosomal structure and biogenesis	50S ribosomal protein L16	Ribosomal protein L16	large subunit ribosomal protein L16	IPR000114	K02878
189:C52P6ACXX:2:1202:18581:28484_1_166_-	0	0	0	0	0	0	0	0	0	0	0	0	0	0	0	0	0	0	0	0	0	0	0	0	0	0	0	0	1	0	0	Bacteria	Firmicutes	Clostridia	Clostridiales	Oscillospiraceae	Oscillibacter
189:C52P6ACXX:2:1202:19134:8508_1_155_-	1	0	1	0	0	0	0	0	1	0	0	0	0	1	0	0	0	0	0	0	2	0	1	0	0	0	0	0	0	0	0	Bacteria						Methylmalonyl-CoA mutase	[I] Lipid transport and metabolism	Methylmalonyl-CoA mutase large subunit	Amidohydrolase	methylmalonyl-CoA mutase	IPR017439	K01847	5.4.99.2
189:C52P6ACXX:2:1202:19214:34146_1_121_+	0	0	0	1	0	0	0	0	0	0	0	0	0	0	0	0	0	0	0	1	0	0	0	0	0	0	0	0	0	0	0	Bacteria	Firmicutes
189:C52P6ACXX:2:1202:19241:12233_1_93_-	1	1	1	1	1	0	1	0	1	1	0	1	1	1	1	2	1	0	1	1	1	2	1	0	0	0	1	0	1	0	0	Bacteria	Firmicutes	Clostridia	Clostridiales	Eubacteriaceae	Eubacterium	50S ribosomal protein L7/L12	[J] Translation, ribosomal structure and biogenesis		Ribosomal protein L7/L12		IPR000206
189:C52P6ACXX:2:1202:19779:77468_1_138_-	0	1	0	0	0	0	1	0	0	0	0	0	0	0	0	0	0	0	0	0	0	0	0	0	0	0	0	0	0	0	0	Bacteria	Firmicutes	Clostridia	Clostridiales	Clostridiaceae	Clostridium	Pyruvate, phosphate dikinase	[G] Carbohydrate transport and metabolism	Pyruvate, phosphate dikinase	Pyruvate, phosphate dikinase		IPR010121		2.7.9.1
189:C52P6ACXX:2:1202:20106:47538_1_119_+	0	1	1	0	0	0	0	1	1	0	0	0	0	1	0	0	0	0	0	0	0	0	0	0	0	0	0	0	0	0	0
189:C52P6ACXX:2:1202:20112:37864_1_155_+	0	0	0	0	0	0	0	0	0	0	0	0	0	0	0	0	0	0	0	0	0	1	0	0	0	0	0	0	0	0	0	Bacteria	Firmicutes						[E] Amino acid transport and metabolism
189:C52P6ACXX:2:1202:20302:71570_1_147_-	0	0	0	0	0	0	0	0	0	0	0	0	0	0	0	0	0	0	0	0	0	0	0	0	0	0	0	0	1	0	0	Bacteria	Firmicutes					Polyribonucleotide nucleotidyltransferase	[J] Translation, ribosomal structure and biogenesis	Polyribonucleotide nucleotidyltransferase		polyribonucleotide nucleotidyltransferase		K00962	2.7.7.8
189:C52P6ACXX:2:1202:20380:85800_1_117_+	0	0	0	0	0	0	0	0	0	0	0	0	0	0	0	0	0	1	0	0	0	0	0	0	0	0	0	0	0	0	0
189:C52P6ACXX:2:1202:21197:46125_1_159_-	0	0	0	1	0	0	1	0	0	0	0	0	0	0	0	0	0	0	0	0	0	0	0	0	0	0	0	0	0	0	0
189:C52P6ACXX:2:1202:21336:18058_1_149_-	0	0	0	0	0	0	0	0	0	0	0	0	1	0	0	0	0	0	0	0	0	0	0	0	0	0	0	0	0	0	0	Bacteria						50S ribosomal protein L15	[J] Translation, ribosomal structure and biogenesis	50S ribosomal protein L15		large subunit ribosomal protein L15		K02876
189:C52P6ACXX:2:1202:21384:43606_1_121_+	1	0	1	0	0	0	0	0	2	0	0	0	0	1	0	0	0	0	0	0	0	0	0	0	0	0	1	0	0	0	0
189:C52P6ACXX:2:1202:2544:97367_1_126_+	0	0	0	0	0	0	1	0	0	0	0	1	0	0	0	0	0	1	0	0	0	0	1	0	0	0	1	1	1	2	0	Eukaryota						Alpha tubulin	[Z] Cytoskeleton		Alpha tubulin		IPR002452
189:C52P6ACXX:2:1202:2802:27907_1_112_-	1	1	1	0	0	0	0	0	0	0	0	0	0	0	0	0	0	0	0	0	0	1	0	0	0	0	0	0	0	0	0
189:C52P6ACXX:2:1202:3092:99497_1_110_-	0	0	0	0	0	0	0	0	0	0	0	0	0	0	0	0	0	0	0	0	0	0	0	0	1	1	0	0	0	0	0
189:C52P6ACXX:2:1202:4455:89907_1_147_+	1	1	1	1	1	1	1	1	1	1	1	1	1	1	1	1	1	1	1	1	1	1	1	1	1	1	1	0	1	1	1	Bacteria	Firmicutes					Zinc- or iron-chelating domain containing protein	[G] Carbohydrate transport and metabolism		Putative zinc- or iron-chelating domain containing protein		IPR005358
189:C52P6ACXX:2:1202:4496:19164_1_140_+	1	1	2	1	0	1	0	1	1	0	0	0	1	1	1	0	1	0	1	0	1	0	0	0	0	0	0	0	0	0	0	Bacteria	Firmicutes	Clostridia	Clostridiales	Eubacteriaceae	Eubacterium	Chaperone protein DnaK	[O] Posttranslational modification, protein turnover, chaperones	Chaperone protein DnaK	Heat shock protein 70 family	molecular chaperone DnaK	IPR013126	K04043
189:C52P6ACXX:2:1202:8290:100047_1_166_-	0	0	1	0	0	0	0	0	0	0	0	0	0	0	0	0	0	0	0	0	0	0	0	0	0	0	0	0	0	0	0	Bacteria	Firmicutes					L-ribulose-5-phosphate 4-epimerase	[G] Carbohydrate transport and metabolism	L-ribulose-5-phosphate 4-epimerase	L-ribulose-5-phosphate 4-epimerase		IPR004661		5.1.3.4
189:C52P6ACXX:2:1202:9139:22790_1_158_-	0	0	0	1	0	0	0	0	0	0	0	0	0	0	1	0	0	0	0	0	0	0	0	0	0	0	0	0	0	0	0	Bacteria	Firmicutes	Clostridia	Clostridiales			ATP synthase	[C] Energy production and conversion	ATP synthase subunit beta	ATPase, F1 complex, beta subunit	F-type H+-transporting ATPase subunit beta	IPR005722	K02112	3.6.3.14
189:C52P6ACXX:2:1202:9154:87677_1_162_+	0	0	0	0	0	0	0	0	0	0	0	0	0	0	0	0	0	0	1	0	1	0	0	0	0	0	0	0	0	0	0	Bacteria	Firmicutes	Clostridia	Clostridiales	Lachnospiraceae
189:C52P6ACXX:2:1202:9289:12658_1_166_-	0	0	0	0	0	0	0	0	0	0	0	0	0	0	0	0	0	0	0	0	0	0	0	0	0	0	1	1	0	1	0
189:C52P6ACXX:2:1202:9626:55462_1_143_-	1	2	0	0	0	0	0	0	0	0	0	0	0	1	0	0	0	0	0	0	0	1	0	0	0	0	0	0	0	0	0
189:C52P6ACXX:2:1203:10757:61732_1_141_-	0	0	1	0	1	0	0	0	0	0	0	0	0	0	0	0	1	0	0	0	0	0	0	0	0	0	0	0	0	0	0	Bacteria	Firmicutes	Clostridia	Clostridiales	Lachnospiraceae	Dorea	Flagellin	[N] Cell motility		Flagellin		IPR001492
189:C52P6ACXX:2:1203:10765:28440_1_101_+	0	0	0	0	0	0	0	0	0	0	0	0	0	0	0	0	0	0	0	0	0	0	0	1	0	0	0	0	0	0	0
189:C52P6ACXX:2:1203:11096:86853_1_135_+	1	0	0	0	0	0	0	0	1	0	0	0	0	0	0	0	0	0	1	0	0	0	0	0	0	0	1	0	0	0	1	Bacteria	Firmicutes						[C] Energy production and conversion
189:C52P6ACXX:2:1203:11112:9012_1_142_+	0	0	0	0	0	0	0	0	0	0	0	0	0	0	0	0	0	0	2	0	0	0	0	1	0	0	1	1	1	0	1	Bacteria						Formate--tetrahydrofolate ligase	[F] Nucleotide transport and metabolism	Formate--tetrahydrofolate ligase	Formate-tetrahydrofolate ligase, FTHFS	formate--tetrahydrofolate ligase	IPR000559	K01938	6.3.4.3
189:C52P6ACXX:2:1203:11140:18774_1_118_-	0	0	0	0	0	0	0	0	0	0	0	0	0	0	0	0	0	0	0	0	0	0	0	0	0	0	1	0	0	0	0	Bacteria						Electron transfer flavoprotein	[C] Energy production and conversion		Electron transfer flavoprotein, beta subunit		IPR012255
189:C52P6ACXX:2:1203:11390:53722_1_150_+	0	0	0	0	0	0	0	0	0	0	0	0	0	0	0	0	0	1	0	0	0	0	0	0	0	0	0	0	0	0	0	Bacteria	Firmicutes	Bacilli	Lactobacillales	Lactobacillaceae	Lactobacillus	ATP synthase	[C] Energy production and conversion	ATP synthase subunit alpha	ATPase, F1 complex, alpha subunit	F-type H+-transporting ATPase subunit alpha	IPR005294	K02111	3.6.3.14
189:C52P6ACXX:2:1203:12218:51501_1_111_-	0	0	1	0	0	0	0	0	0	0	0	0	0	0	0	0	0	0	0	0	0	0	0	0	0	0	1	0	0	0	0	Bacteria	Firmicutes					Ferredoxin	[C] Energy production and conversion		7Fe ferredoxin		IPR000813
189:C52P6ACXX:2:1203:12229:46368_1_127_-	1	0	1	0	0	0	0	1	1	0	0	0	0	1	1	0	0	0	1	0	1	0	0	0	1	1	1	1	0	1	0	Bacteria	Firmicutes	Erysipelotrichia	Erysipelotrichales	Erysipelotrichaceae		Transaldolase	[G] Carbohydrate transport and metabolism	Probable transaldolase		transaldolase		K00616	2.2.1.2
189:C52P6ACXX:2:1203:12392:22832_1_117_+	1	1	1	0	0	0	0	0	1	0	0	0	0	0	1	0	0	0	1	1	1	0	0	0	0	0	1	0	1	0	0	Bacteria	Firmicutes	Clostridia	Clostridiales			Fructose-bisphosphate aldolase	[G] Carbohydrate transport and metabolism	Fructose-bisphosphate aldolase	Fructose-1,6-bisphosphate aldolase, class 2		IPR011289		4.1.2.13
189:C52P6ACXX:2:1203:12666:60306_1_163_+	0	0	2	0	0	0	0	0	0	0	0	0	0	0	0	0	0	0	0	0	0	0	0	0	0	0	0	0	0	0	0	Bacteria	Firmicutes	Clostridia	Clostridiales			30S ribosomal protein S4	[J] Translation, ribosomal structure and biogenesis	30S ribosomal protein S4	Ribosomal protein S4/S9	small subunit ribosomal protein S4	IPR022801	K02986
189:C52P6ACXX:2:1203:13323:32008_1_133_-	0	0	0	0	0	0	0	0	0	0	0	0	0	0	0	0	0	0	0	0	0	0	0	1	0	0	1	1	0	1	0	Bacteria	Firmicutes	Clostridia	Clostridiales			Acetate kinase	[C] Energy production and conversion	Acetate kinase	Acetate/Proprionate kinase	acetate kinase	IPR004372	K00925	2.7.2.1
189:C52P6ACXX:2:1203:13534:93310_1_101_-	0	1	0	0	0	0	0	1	1	0	0	0	0	0	0	0	0	0	0	0	0	0	0	0	0	0	0	0	0	0	0	Bacteria	Firmicutes					30S ribosomal protein S9	[J] Translation, ribosomal structure and biogenesis		Ribosomal protein S9, bacterial/plastid		IPR023035
189:C52P6ACXX:2:1203:13562:78843_1_126_+	0	0	0	0	0	0	0	0	0	0	0	0	0	0	0	0	0	0	0	0	0	0	0	0	0	0	0	1	0	1	0	Bacteria	Firmicutes						[G] Carbohydrate transport and metabolism
189:C52P6ACXX:2:1203:13914:46220_1_152_+	0	1	0	0	0	0	0	0	0	0	0	0	0	1	0	0	0	0	1	0	1	1	0	1	0	0	1	1	0	1	0	Bacteria							[I] Lipid transport and metabolism
189:C52P6ACXX:2:1203:14070:19629_3_140_-	1	1	1	1	1	0	1	1	1	1	1	1	1	1	1	1	1	1	1	1	1	2	1	0	1	1	1	1	1	1	1
189:C52P6ACXX:2:1203:14517:85846_1_158_-	0	0	0	0	0	0	0	0	0	0	0	0	0	0	1	0	0	0	0	0	1	0	0	0	0	0	2	0	1	0	0	Bacteria	Firmicutes	Clostridia	Clostridiales	Oscillospiraceae	Oscillibacter	Phosphoenolpyruvate carboxykinase	[C] Energy production and conversion		Phosphoenolpyruvate carboxykinase, ATP-utilising		IPR001272
189:C52P6ACXX:2:1203:14780:89832_1_165_+	1	1	1	1	1	1	1	1	1	1	0	0	1	0	1	1	1	0	1	1	1	1	1	1	1	0	3	3	1	0	1	Bacteria	Firmicutes					Flagellin	[N] Cell motility	Flagellin	Flagellin		IPR001492
189:C52P6ACXX:2:1203:15554:65047_1_164_+	0	0	0	0	0	0	0	0	0	0	0	0	0	0	1	0	0	0	0	0	0	0	0	0	0	0	0	0	0	0	0	Bacteria	Firmicutes
189:C52P6ACXX:2:1203:16210:88624_1_145_+	0	0	0	0	1	0	0	0	0	0	0	0	0	0	0	0	0	0	0	0	0	1	0	0	0	0	0	0	0	0	0	Bacteria	Bacteroidetes	Bacteroidia	Bacteroidales	Bacteroidaceae	Bacteroides
189:C52P6ACXX:2:1203:16434:59519_1_170_-	0	1	0	0	0	0	1	0	0	0	0	0	0	0	0	0	0	0	1	0	0	0	0	0	0	0	0	0	0	0	0	Bacteria	Firmicutes					Pyruvate, phosphate dikinase	[G] Carbohydrate transport and metabolism	Pyruvate, phosphate dikinase	Pyruvate, phosphate dikinase		IPR010121		2.7.9.1
189:C52P6ACXX:2:1203:16435:44082_1_120_-	0	0	0	0	0	0	0	0	0	0	0	0	0	0	0	0	0	0	1	0	1	0	0	0	0	0	1	0	0	0	0							Carbon monoxide dehydrogenase/acetyl-CoA synthase	[C] Energy production and conversion	Carbon monoxide dehydrogenase/acetyl-CoA synthase subunit beta					1.2.7.4
189:C52P6ACXX:2:1203:16467:88594_1_156_-	0	0	0	1	0	0	0	0	2	0	0	0	0	0	0	0	0	0	0	0	0	0	0	0	0	0	0	0	0	0	0	Bacteria						60 kDa chaperonin	[O] Posttranslational modification, protein turnover, chaperones	60 kDa chaperonin		chaperonin GroEL		K04077
189:C52P6ACXX:2:1203:16602:97903_1_161_+	0	0	1	0	0	0	0	0	0	0	0	0	0	1	0	0	0	0	0	0	0	0	0	0	0	0	0	0	0	0	0	Bacteria	Firmicutes
189:C52P6ACXX:2:1203:1682:58121_1_157_+	0	0	0	0	0	1	0	0	0	0	0	0	0	0	0	0	0	1	0	1	0	1	1	0	1	1	3	2	1	2	1
189:C52P6ACXX:2:1203:16854:61164_1_166_+	0	0	0	0	0	0	0	2	0	0	0	0	0	0	0	0	0	0	0	0	0	0	0	0	0	0	0	0	0	1	0	Bacteria	Firmicutes					ATP synthase	[C] Energy production and conversion	ATP synthase subunit beta	ATPase, F1 complex, beta subunit	F-type H+-transporting ATPase subunit beta	IPR005722	K02112	3.6.3.14
189:C52P6ACXX:2:1203:17073:52874_1_153_+	0	0	0	0	0	0	0	0	0	0	0	0	0	0	0	0	0	0	1	1	0	1	0	0	0	0	1	1	1	0	0	Bacteria	Firmicutes	Clostridia	Clostridiales			L-ribulose-5-phosphate 4-epimerase	[G] Carbohydrate transport and metabolism	L-ribulose-5-phosphate 4-epimerase UlaF		L-ribulose-5-phosphate 4-epimerase		K03077	5.1.3.4
189:C52P6ACXX:2:1203:17892:15690_1_144_-	0	0	0	0	0	0	0	0	0	0	0	0	0	0	0	0	0	0	1	0	1	0	0	0	0	0	0	1	1	0	0	Bacteria	Firmicutes	Clostridia	Clostridiales	Lachnospiraceae			[G] Carbohydrate transport and metabolism
189:C52P6ACXX:2:1203:18313:47577_1_115_+	0	0	0	0	0	0	0	0	0	0	0	0	0	0	0	0	0	0	0	0	0	0	0	0	0	0	1	0	0	0	0	Bacteria	Firmicutes	Clostridia	Clostridiales			Formate acetyltransferase	[C] Energy production and conversion	Formate acetyltransferase	Formate acetyltransferase	formate C-acetyltransferase	IPR005949	K00656	2.3.1.54
189:C52P6ACXX:2:1203:18985:58597_1_127_-	1	0	0	0	0	0	0	0	0	0	0	0	0	2	0	0	0	0	0	2	0	0	0	0	0	0	0	0	0	0	0
189:C52P6ACXX:2:1203:19236:37556_50_161_+	0	0	0	0	0	0	0	0	0	0	0	0	0	0	0	0	0	0	0	0	1	0	0	0	0	0	0	0	0	0	0	Bacteria	Firmicutes	Clostridia	Clostridiales	Lachnospiraceae
189:C52P6ACXX:2:1203:19246:17585_1_162_-	0	0	0	0	0	0	0	0	0	0	0	0	0	0	0	0	0	0	0	0	0	0	1	0	0	0	0	0	0	0	0
189:C52P6ACXX:2:1203:19460:71218_1_168_-	0	1	0	0	0	0	0	0	0	0	0	1	0	0	1	0	0	0	0	0	1	0	0	0	0	0	0	0	1	0	0	Bacteria	Firmicutes	Clostridia	Clostridiales	Oscillospiraceae	Oscillibacter	30S ribosomal protein S12	[J] Translation, ribosomal structure and biogenesis		Ribosomal protein S12/S23		IPR006032
189:C52P6ACXX:2:1203:19461:46280_1_140_+	1	2	1	0	0	0	0	2	1	0	0	0	0	2	2	0	0	0	1	1	2	0	0	0	0	0	0	0	0	0	0
189:C52P6ACXX:2:1203:19908:51888_1_168_-	0	0	1	0	0	0	0	0	0	0	0	0	0	0	0	0	0	0	0	0	1	0	0	0	0	0	0	0	1	0	0	Bacteria	Firmicutes					Phosphoglycerate kinase	[G] Carbohydrate transport and metabolism	Phosphoglycerate kinase	Phosphoglycerate kinase	phosphoglycerate kinase	IPR001576	K00927	2.7.2.3
189:C52P6ACXX:2:1203:20707:95103_1_161_+	0	0	0	0	0	0	0	0	0	0	0	0	1	0	0	0	0	0	1	1	2	0	0	0	0	0	1	0	0	0	0	Bacteria	Firmicutes					Polyribonucleotide nucleotidyltransferase	[J] Translation, ribosomal structure and biogenesis	Polyribonucleotide nucleotidyltransferase		polyribonucleotide nucleotidyltransferase		K00962	2.7.7.8
189:C52P6ACXX:2:1203:20827:95570_1_151_+	0	0	0	0	0	0	0	0	0	0	0	0	0	0	0	0	1	1	0	0	0	0	0	0	1	0	0	0	0	0	0	Bacteria	Firmicutes	Clostridia	Clostridiales			Flagellin	[N] Cell motility	Flagellin	Flagellin	flagellin	IPR001492	K02406
189:C52P6ACXX:2:1203:2191:66002_1_137_-	0	0	0	1	0	1	0	0	0	0	0	0	0	0	0	0	1	0	0	0	0	1	1	1	0	1	0	0	0	0	0
189:C52P6ACXX:2:1203:2832:3050_1_164_-	0	0	0	0	0	0	0	0	0	0	0	0	0	0	0	0	0	0	0	1	1	0	0	0	0	0	0	0	0	0	0	Bacteria	Spirochaetes	Spirochaetia	Spirochaetales	Spirochaetaceae	Treponema	Propionyl-CoA carboxylase	[I] Lipid transport and metabolism	Propionyl-CoA carboxylase beta chain	Acetyl-CoA carboxylase carboxyl transferase, beta subunit	propionyl-CoA carboxylase beta chain	IPR000438	K01966	6.4.1.3
189:C52P6ACXX:2:1203:2840:32015_1_152_-	0	0	0	0	1	0	0	0	0	0	1	0	0	1	0	0	1	0	0	0	0	0	1	1	0	0	1	1	0	0	0	Bacteria	Firmicutes	Clostridia	Clostridiales	Clostridiaceae	Clostridium	Flagellin	[N] Cell motility		Flagellin		IPR001492
189:C52P6ACXX:2:1203:3338:39319_1_169_+	0	0	0	0	0	0	0	0	0	0	0	0	0	0	0	0	0	0	1	0	0	0	0	0	0	0	0	0	0	0	0	Bacteria	Firmicutes	Clostridia	Clostridiales	Lachnospiraceae		Dihydroxy-acid dehydratase	[E] Amino acid transport and metabolism	Dihydroxy-acid dehydratase	Dihydroxy-acid dehydratase	dihydroxy-acid dehydratase	IPR004404	K01687	4.2.1.9
189:C52P6ACXX:2:1203:3787:29914_1_158_+	0	0	0	0	0	0	1	1	2	0	0	0	0	0	1	0	0	0	0	0	1	0	0	0	1	0	0	0	0	1	1	Bacteria	Firmicutes	Clostridia	Clostridiales	Ruminococcaceae	Ruminiclostridium
189:C52P6ACXX:2:1203:4005:58980_1_149_-	0	0	0	0	0	0	0	0	0	0	0	0	0	0	0	0	0	0	0	0	0	1	0	0	0	0	0	0	0	0	0
189:C52P6ACXX:2:1203:4585:54762_1_160_+	0	0	0	0	0	0	0	0	0	0	0	0	0	0	0	0	0	0	1	1	1	0	0	0	0	0	1	0	0	0	1	Bacteria						V-type ATP synthase	[C] Energy production and conversion	V-type ATP synthase alpha chain	V-type ATP synthase catalytic alpha chain	V/A-type H+/Na+-transporting ATPase subunit A	IPR022878	K02117	3.6.3.14
189:C52P6ACXX:2:1203:4587:48117_1_108_-	0	0	0	0	0	0	0	0	0	0	0	0	0	0	0	0	0	0	1	0	0	0	0	0	0	0	0	0	0	0	0	Bacteria	Firmicutes	Clostridia	Clostridiales			Acetate kinase	[C] Energy production and conversion	Acetate kinase	Acetate/Proprionate kinase	acetate kinase	IPR004372	K00925	2.7.2.1
189:C52P6ACXX:2:1203:5856:101303_1_137_+	0	0	0	0	0	0	0	0	0	0	0	0	0	0	0	0	0	0	0	0	0	0	0	0	0	0	1	0	0	0	0	Bacteria						Pyruvate-flavodoxin oxidoreductase	[C] Energy production and conversion	Pyruvate-flavodoxin oxidoreductase	Pyruvate-flavodoxin oxidoreductase	pyruvate-ferredoxin/flavodoxin oxidoreductase	IPR011895	K03737	1.2.7.-
189:C52P6ACXX:2:1203:6602:48074_1_150_-	0	0	0	0	0	0	0	0	0	1	0	0	0	0	0	1	0	0	0	0	0	0	1	0	1	0	0	1	0	0	0
189:C52P6ACXX:2:1203:6681:87344_1_158_-	0	0	0	0	0	0	0	0	1	0	0	0	0	0	0	0	0	0	0	0	0	0	0	0	0	0	0	0	0	0	0	Bacteria	Firmicutes					3-ketoacyl-CoA thiolase	[I] Lipid transport and metabolism	3-ketoacyl-CoA thiolase	Thiolase	acetyl-CoA acyltransferase	IPR002155	K00632	2.3.1.16
189:C52P6ACXX:2:1203:6763:38272_1_144_+	0	1	0	3	0	0	0	0	3	0	0	0	3	3	0	1	0	0	4	3	4	0	0	2	1	0	2	0	4	0	0	Bacteria	Firmicutes	Clostridia	Clostridiales	Lachnospiraceae		Phosphoenolpyruvate carboxykinase	[C] Energy production and conversion		Phosphoenolpyruvate carboxykinase, ATP-utilising		IPR001272
189:C52P6ACXX:2:1203:6812:34307_1_147_-	0	0	0	0	0	0	0	0	0	0	0	0	0	1	0	0	0	0	0	0	0	0	0	0	0	0	0	0	0	0	0	Bacteria	Firmicutes	Clostridia	Clostridiales	Ruminococcaceae	Ruminococcus
189:C52P6ACXX:2:1203:7030:37829_1_141_-	0	0	0	0	0	0	1	1	0	0	2	0	3	0	0	0	0	0	0	0	0	0	0	0	0	0	0	0	0	0	0
189:C52P6ACXX:2:1203:7766:54318_1_161_-	0	0	0	0	0	0	0	0	0	1	0	0	0	0	0	0	0	0	0	0	0	0	0	0	0	0	0	0	0	0	0	Bacteria	Bacteroidetes	Bacteroidia	Bacteroidales	Prevotellaceae	Prevotella		[O] Posttranslational modification, protein turnover, chaperones
189:C52P6ACXX:2:1203:8226:40269_1_136_-	0	0	0	0	0	0	0	0	0	0	0	0	0	0	0	0	0	0	0	0	1	0	0	0	0	0	0	0	0	0	0	Bacteria	Firmicutes	Clostridia				V-type ATP synthase	[C] Energy production and conversion	V-type ATP synthase beta chain 1	V-type ATP synthase regulatory subunit B/beta	V/A-type H+/Na+-transporting ATPase subunit B	IPR022879	K02118
189:C52P6ACXX:2:1203:9232:40086_1_126_-	0	0	0	0	0	0	0	0	0	0	0	0	0	0	0	0	0	0	0	0	1	0	0	0	0	0	0	0	0	0	0	Bacteria	Firmicutes	Clostridia	Clostridiales	Lachnospiraceae			[G] Carbohydrate transport and metabolism
189:C52P6ACXX:2:1203:9631:26584_1_125_+	0	0	0	0	0	0	0	0	0	0	0	0	0	0	0	0	0	0	0	0	0	0	0	0	0	0	0	0	2	0	0
189:C52P6ACXX:2:1203:9804:58491_1_132_+	0	0	0	0	0	0	0	0	0	0	0	0	0	0	0	0	0	0	0	1	1	0	0	0	0	0	0	0	1	0	0
189:C52P6ACXX:2:1204:10038:23405_1_170_+	0	0	0	3	0	0	0	0	0	2	0	0	0	0	0	0	0	0	0	0	0	0	0	0	0	0	0	0	0	0	0
189:C52P6ACXX:2:1204:10146:87779_1_141_+	2	1	1	1	0	1	0	0	1	0	1	1	1	1	0	0	0	0	2	2	1	1	1	1	2	0	1	1	2	1	2	Bacteria	Firmicutes	Clostridia	Clostridiales
189:C52P6ACXX:2:1204:11126:16299_1_106_-	0	0	0	0	0	0	0	0	0	0	0	0	0	0	0	0	0	0	0	0	1	0	0	0	0	0	0	0	0	0	0	Bacteria	Firmicutes	Clostridia	Clostridiales
189:C52P6ACXX:2:1204:11583:8369_1_135_-	1	0	0	0	0	0	0	0	0	0	0	0	0	0	0	0	0	0	0	0	0	0	0	0	0	0	0	0	0	0	0	Bacteria	Firmicutes	Clostridia	Clostridiales			Phosphoenolpyruvate carboxykinase	[C] Energy production and conversion		Phosphoenolpyruvate carboxykinase, GTP-utilising		IPR008209
189:C52P6ACXX:2:1204:11883:70728_1_100_+	0	0	2	0	0	0	0	1	0	0	0	0	0	0	0	0	0	0	0	0	0	0	0	0	0	0	0	0	0	0	0	Bacteria	Firmicutes	Clostridia	Clostridiales			Chaperone protein HtpG	[O] Posttranslational modification, protein turnover, chaperones		Heat shock protein Hsp90 family		IPR001404
189:C52P6ACXX:2:1204:12197:78391_1_150_-	0	0	0	0	0	0	0	0	0	0	0	0	0	0	0	0	0	0	1	0	0	0	0	0	0	0	0	0	0	0	0	Bacteria							[C] Energy production and conversion
189:C52P6ACXX:2:1204:12288:76257_1_102_-	0	0	0	0	0	0	0	0	0	0	0	0	0	0	1	0	0	0	0	0	0	0	0	0	0	0	0	0	0	0	0
189:C52P6ACXX:2:1204:12534:98083_1_143_+	0	0	0	1	0	0	0	0	0	0	0	0	0	0	0	0	0	0	0	0	0	0	0	0	0	0	0	0	0	0	0
189:C52P6ACXX:2:1204:12539:9875_1_167_-	1	1	0	2	1	0	0	0	0	0	0	0	0	0	1	1	0	0	2	0	0	1	0	1	0	0	1	1	0	1	0	Bacteria	Firmicutes	Clostridia	Clostridiales			Protein MT1533.2	[O] Posttranslational modification, protein turnover, chaperones	Uncharacterized protein MT1533.2
189:C52P6ACXX:2:1204:13461:50270_1_153_-	0	0	0	0	0	0	0	0	0	0	0	0	0	0	0	0	0	0	1	0	0	0	0	0	0	0	0	1	0	0	1	Bacteria	Firmicutes	Clostridia	Clostridiales	Lachnospiraceae			[G] Carbohydrate transport and metabolism
189:C52P6ACXX:2:1204:13548:32448_1_147_+	0	0	0	0	0	0	0	0	0	0	0	0	0	0	0	0	0	0	0	0	1	0	1	0	0	0	0	0	0	0	0	Bacteria	Firmicutes
189:C52P6ACXX:2:1204:13964:49068_1_133_+	0	0	0	0	0	0	0	0	0	0	0	0	0	0	0	0	0	0	1	0	0	0	0	0	0	0	0	0	0	0	0	Bacteria	Firmicutes					Triosephosphate isomerase	[G] Carbohydrate transport and metabolism	Triosephosphate isomerase	Triosephosphate isomerase, bacterial/eukaryotic	triosephosphate isomerase (TIM)	IPR022896	K01803	5.3.1.1
189:C52P6ACXX:2:1204:14139:45432_1_166_-	0	0	0	0	0	0	0	0	0	0	0	0	0	1	0	0	0	0	1	1	0	1	0	0	1	0	0	0	0	0	0	Bacteria	Firmicutes	Clostridia	Clostridiales			Protein SE_0901		Uncharacterized protein SE_0901		uncharacterized protein		K07030
189:C52P6ACXX:2:1204:14924:39796_1_127_-	1	0	1	0	0	0	1	0	0	0	0	0	0	1	0	0	0	0	0	0	1	1	0	0	0	0	0	0	0	0	0	Bacteria	Firmicutes	Clostridia	Clostridiales	Lachnospiraceae
189:C52P6ACXX:2:1204:15010:57156_1_125_+	0	0	1	0	0	0	0	0	0	0	0	0	0	0	0	0	0	0	1	0	0	0	0	0	0	0	0	0	0	0	0	Bacteria	Firmicutes	Clostridia	Clostridiales	Lachnospiraceae		60 kDa chaperonin	[O] Posttranslational modification, protein turnover, chaperones	60 kDa chaperonin		chaperonin GroEL		K04077
189:C52P6ACXX:2:1204:15346:66321_1_142_-	0	0	0	0	0	0	0	0	0	0	0	0	0	1	0	0	0	0	0	0	0	0	0	1	0	0	0	0	0	0	0	Bacteria	Firmicutes	Clostridia	Clostridiales			Glucose-1-phosphate adenylyltransferase	[G] Carbohydrate transport and metabolism		Glucose-1-phosphate adenylyltransferase, GlgD subunit		IPR011832
189:C52P6ACXX:2:1204:15366:90242_1_130_+	0	0	0	0	0	0	0	0	0	0	0	0	0	0	0	0	0	1	0	0	0	0	0	0	1	1	0	1	0	0	0	Bacteria	Bacteroidetes	Bacteroidia	Bacteroidales	Bacteroidaceae	Bacteroides
189:C52P6ACXX:2:1204:15814:2412_1_165_-	0	0	0	0	0	0	0	0	0	0	0	0	0	0	1	0	0	0	0	0	0	0	0	0	0	0	0	1	1	0	0	Bacteria	Firmicutes	Clostridia	Clostridiales			30S ribosomal protein S12	[J] Translation, ribosomal structure and biogenesis	30S ribosomal protein S12	Ribosomal protein S12/S23	small subunit ribosomal protein S12	IPR006032	K02950
189:C52P6ACXX:2:1204:15896:28671_1_160_+	0	0	0	0	0	0	0	0	0	0	0	0	0	0	0	1	1	0	0	0	0	0	0	0	0	0	0	0	0	0	0
189:C52P6ACXX:2:1204:15969:40792_1_106_+	0	0	0	0	0	0	0	0	0	0	0	0	0	0	0	0	0	0	1	0	0	0	0	0	0	0	1	0	0	0	1	Bacteria	Firmicutes	Clostridia	Clostridiales				[C] Energy production and conversion
189:C52P6ACXX:2:1204:15976:88160_1_157_+	0	0	0	0	0	0	0	0	0	0	0	0	0	0	0	0	1	0	0	0	0	0	0	0	0	0	0	0	0	0	0	Bacteria	Bacteroidetes	Bacteroidia	Bacteroidales				[P] Inorganic ion transport and metabolism
189:C52P6ACXX:2:1204:16248:74971_1_151_+	0	0	0	0	0	0	0	0	0	0	0	0	0	0	0	0	0	0	2	0	1	0	0	0	0	0	0	0	0	0	0	Bacteria	Firmicutes	Clostridia	Clostridiales	Clostridiaceae	Clostridium	Phosphoenolpyruvate carboxykinase	[C] Energy production and conversion	Phosphoenolpyruvate carboxykinase	Phosphoenolpyruvate carboxykinase, ATP-utilising	phosphoenolpyruvate carboxykinase (ATP)	IPR001272	K01610	4.1.1.49
189:C52P6ACXX:2:1204:16474:99183_1_105_-	0	0	0	0	0	0	0	0	0	0	0	0	0	0	0	0	0	0	0	0	0	0	1	0	0	0	0	0	0	0	0
189:C52P6ACXX:2:1204:16804:75281_1_167_+	1	0	1	0	0	0	0	0	2	0	0	0	1	1	2	0	0	0	1	0	1	1	0	1	0	1	1	0	1	1	1
189:C52P6ACXX:2:1204:16914:11549_1_163_-	0	1	0	0	0	0	1	1	0	0	0	0	1	1	0	0	0	0	0	0	0	0	0	0	0	0	0	0	0	0	0	Bacteria	Firmicutes					50S ribosomal protein L5	[J] Translation, ribosomal structure and biogenesis	50S ribosomal protein L5	Ribosomal protein L5, bacterial-type	large subunit ribosomal protein L5	IPR020930	K02931
189:C52P6ACXX:2:1204:17095:31125_1_124_+	0	0	0	0	0	0	0	0	0	0	0	0	0	0	0	0	0	0	0	0	0	0	0	0	0	0	0	0	0	0	1	Bacteria
[truncated: 18,473 more rows]

## Sheet: phylum
Phylum	AL_3W_1	AL_3W_2	AL_3W_3	CR_3W_1	CR_3W_2	CR_3W_3	AL_5W_1	AL_5W_2	AL_5W_3	CR_5W_1	CR_5W_2	CR_5W_3	AL_8W_1	AL_8W_2	AL_8W_3	CR_8W_1	CR_8W_2	CR_8W_3	AL_1.5y_1	AL_1.5y_2	AL_1.5y_3	CR_1.5y_1	CR_1.5y_2	CR_1.5y_3	CR_1.5y_4	CR_1.5y_5	CR->AL_1W_1	CR->AL_1W_2	CR->AL_1W_3	CR->AL_1W_4	CR->AL_1W_5	AL_3W_1	AL_3W_2	AL_3W_3	CR_3W_1	CR_3W_2	CR_3W_3	AL_5W_1	AL_5W_2	AL_5W_3	CR_5W_1	CR_5W_2	CR_5W_3	AL_8W_1	AL_8W_2	AL_8W_3	CR_8W_1	CR_8W_2	CR_8W_3
[truncated: 32 more rows]
[truncated: 13 more columns]

[truncated: 8 more sheets: genus, function, function+phylum, function+genus, differential phyla, differential genera, differential functions, differential function+genus]
