# Supplementary material for: Caloric restriction promotes functional changes involving short-chain fatty acid biosynthesis in the rat gut microbiota
Source: Sci Rep. 2018 Oct 3;8:14778. doi: 10.1038/s41598-018-33100-y (PMC6170429; doi:10.1038/s41598-018-33100-y)
Supplement: Supplementary file 3 — Dataset S2 [file 41598_2018_33100_MOESM3_ESM.xlsx]

## Sheet: OTU table
#OTU ID	taxonomy	AL_1.5y_1	AL_1.5y_2	AL_1.5y_3	AL_1.5y_4	AL_1.5y_5	CR_1.5y_1	CR_1.5y_2	CR_1.5y_3	CR_1.5y_4	CR_1.5y_5	CR_1.5y_6	CR->AL_1W_1	CR->AL_1W_2	CR->AL_1W_3	CR->AL_1W_4	CR->AL_1W_5	CR->AL_1W_6
50	k__Archaea; p__Euryarchaeota; c__Thermoplasmata; o__E2; f__DHVEG-1	0	0	0	2	2	0	0	1	2	0	0	0	0	0	0	0	0
838	k__Archaea; p__Crenarchaeota; c__Aigarchaeota; o__[Caldiarchales]	24	43	25	12	5	20	35	14	20	17	48	29	25	24	9	79	36
921	k__Archaea; p__Crenarchaeota; c__Thermoprotei; o__Desulfurococcales; f__Desulfurococcaceae; g__Ignicoccus	1	0	1	0	2	1	0	0	0	1	3	0	0	0	2	2	0
1491	k__Bacteria; p__Nitrospirae; c__Nitrospira; o__Nitrospirales; f__Nitrospiraceae; g__Nitrospira	0	0	0	0	0	0	0	0	0	0	0	0	1	0	0	0	0
1952	k__Bacteria; p__Bacteroidetes; c__Bacteroidia; o__Bacteroidales; f__Porphyromonadaceae; g__Parabacteroides	1	0	0	0	0	0	0	0	0	0	0	0	0	1	0	0	0
2573	k__Bacteria; p__Bacteroidetes; c__Cytophagia; o__Cytophagales; f__Flammeovirgaceae; g__Persicobacterdiffluens	0	1	1	0	2	1	2	1	2	1	5	0	0	1	0	2	0
3305	k__Bacteria; p__Cyanobacteria; c__Synechococcophycideae; o__Pseudanabaenales; f__Pseudanabaenaceae	0	0	1	1	0	1	0	0	0	0	0	0	0	0	0	0	0
3345	k__Bacteria; p__Cyanobacteria; c__Synechococcophycideae; o__Synechococcales; f__Synechococcaceae; g__Paulinella	1	1	2	0	16	2	1	3	0	0	0	3	9	16	6	0	0
3708	k__Bacteria; p__Acidobacteria; c__Acidobacteriia; o__Acidobacteriales; f__Koribacteraceae	10	17	12	11	25	4	7	3	2	1	13	4	0	4	7	13	9
3968	k__Bacteria; p__Spirochaetes; c__Spirochaetes; o__Spirochaetales; f__Spirochaetaceae; g__Treponema	0	0	0	0	0	1	0	0	0	0	0	0	0	0	1	0	0
4597	k__Bacteria; p__Proteobacteria; c__Alphaproteobacteria; o__Rhodospirillales; f__Rhodospirillaceae; g__magnetite-containingmagnetic vibrio	0	0	0	0	0	0	0	0	0	0	0	0	0	0	2	0	0
7473	k__Bacteria; p__Proteobacteria; c__Gammaproteobacteria; o__Chromatiales; f__Ectothiorhodospiraceae; g__Ectothiorhodospira	2	0	0	0	1	0	1	0	0	1	0	0	2	0	0	0	0
10672	k__Bacteria; p__Proteobacteria; c__Deltaproteobacteria; o__Desulfuromonadales; f__Pelobacteraceae; g__Desulfuromonaschloroethenica	0	0	0	0	0	0	1	0	1	0	0	0	0	0	0	0	0
10945	k__Bacteria; p__Proteobacteria; c__Epsilonproteobacteria; o__Campylobacterales; f__Helicobacteraceae; g__Flexispirarappini	1	0	1	0	0	0	0	1	1	0	0	1	0	0	0	1	0
10961	k__Bacteria; p__Proteobacteria; c__Epsilonproteobacteria; o__Campylobacterales; f__Helicobacteraceae; g__Helicobacter	0	1	0	0	2	1	0	0	1	0	0	0	0	1	0	0	0
13449	k__Bacteria; p__Actinobacteria; c__Actinobacteria; o__Actinomycetales; f__Corynebacteriaceae; g__Corynebacterium	1	6	4	1	1	6	3	0	1	0	0	4	0	0	5	1	0
13485	k__Bacteria; p__Actinobacteria; c__Actinobacteria; o__Actinomycetales; f__Corynebacteriaceae; g__Corynebacteriummastitidis	0	0	1	1	0	0	0	0	0	0	1	1	0	3	0	1	0
14030	k__Bacteria; p__Firmicutes; c__Clostridia; o__Clostridiales; f__Lachnospiraceae; g__[Ruminococcus]gnavus	0	0	0	2	30	5	3	0	1	0	0	8	9	3	1	4	5
14094	k__Bacteria; p__Firmicutes; c__Clostridia; o__Clostridiales; f__Lachnospiraceae	0	0	1	1	0	0	0	0	0	1	1	0	0	0	0	2	74
14199	k__Bacteria; p__Firmicutes; c__Clostridia; o__Clostridiales; f__Peptostreptococcaceae; g__Tepidibacter	0	2	2	0	1	0	1	0	0	1	0	1	1	0	0	0	0
14659	k__Bacteria; p__Firmicutes; c__Bacilli; o__Bacillales; f__Bacillaceae; g__Bacillus	8	4	0	0	0	1	1	1	0	0	0	0	0	1	0	1	2
15570	k__Bacteria; p__Firmicutes; c__Bacilli; o__Lactobacillales; f__Streptococcaceae; g__Streptococcus	0	1	0	0	0	0	0	0	0	0	0	0	0	1	1	0	1
15583	k__Bacteria; p__Tenericutes; c__Mollicutes; o__Acholeplasmatales; f__Acholeplasmataceae; g__Candidatus Phytoplasma	1	7	0	5	1	1	1	2	4	0	3	0	4	0	3	2	2
16006	k__Bacteria; p__Firmicutes; c__Clostridia; o__Clostridiales	0	1	0	1	1	0	0	0	0	0	0	1	2	0	0	0	1
16057	k__Bacteria; p__Firmicutes; c__Clostridia; o__Clostridiales; f__Ruminococcaceae	0	0	0	0	3	1	0	0	0	0	0	0	0	2	0	0	2
16086	k__Bacteria; p__Firmicutes; c__Clostridia; o__Clostridiales; f__Christensenellaceae	0	1	1	3	1	0	1	1	0	1	0	1	0	0	1	0	1
17311	k__Bacteria; p__Firmicutes; c__Clostridia; o__Clostridiales; f__Christensenellaceae	0	1	0	0	0	1	0	0	0	0	0	0	0	0	0	0	0
20421	k__Bacteria; p__Firmicutes; c__Clostridia; o__Clostridiales; f__Lachnospiraceae; g__Coprococcus	0	0	0	0	3	0	0	0	0	0	0	0	0	0	0	0	3
21652	k__Bacteria; p__Tenericutes; c__Mollicutes; o__RF39	0	4	0	1	2	0	0	0	0	0	1	0	2	0	1	0	1
22095	k__Bacteria; p__Bacteroidetes; c__Bacteroidia; o__Bacteroidales	0	0	0	0	0	0	0	0	0	0	0	1	0	0	0	0	0
22371	k__Bacteria; p__Firmicutes; c__Clostridia; o__Clostridiales; f__Lachnospiraceae	0	7	62	333	135	79	65	157	218	19	45	77	93	382	190	59	71
22668	k__Bacteria; p__Firmicutes; c__Clostridia; o__Clostridiales; f__Clostridiaceae; g__Candidatus Arthromitus	0	0	0	0	0	0	0	0	0	0	0	0	0	0	0	2	0
24175	k__Bacteria; p__Firmicutes; c__Clostridia; o__Clostridiales; f__Lachnospiraceae	0	1	2	2	5	0	4	0	2	0	0	8	7	3	0	2	0
24546	k__Bacteria; p__Firmicutes; c__Clostridia; o__Clostridiales; f__Lachnospiraceae; g__Dorea	0	0	0	0	0	0	0	0	0	0	0	0	0	0	0	0	1
25534	k__Bacteria; p__Firmicutes; c__Clostridia; o__Clostridiales; f__Lachnospiraceae	0	0	2	9	0	1	1	4	3	1	1	2	10	2	82	19	2
26264	k__Bacteria; p__Firmicutes; c__Clostridia; o__Clostridiales; f__Ruminococcaceae	0	0	0	2	0	2	0	0	2	2	0	0	0	1	0	1	1
26608	k__Bacteria; p__Firmicutes; c__Bacilli; o__Lactobacillales; f__Lactobacillaceae; g__Lactobacillus	0	0	0	0	0	4	1	0	1	0	0	1	7	0	0	8	1
26704	k__Bacteria; p__Firmicutes; c__Clostridia; o__Clostridiales; f__Clostridiaceae; g__Clostridium	53	8	31	28	2	146	54	14	32	36	21	238	84	87	147	82	65
27616	k__Bacteria; p__Firmicutes; c__Clostridia; o__Clostridiales; f__[Mogibacteriaceae]	0	2	0	3	2	4	1	0	1	3	2	6	0	0	0	0	2
28218	k__Bacteria; p__Firmicutes; c__Clostridia; o__Clostridiales; f__Lachnospiraceae; g__Blautia	0	1	0	0	0	1	1	0	0	0	1	0	2	1	1	1	1
29029	k__Bacteria; p__Firmicutes; c__Clostridia; o__Clostridiales; f__Ruminococcaceae; g__Ruminococcus	0	2	8	1	0	20	36	32	13	2	4	0	2	5	14	1	2
30622	k__Bacteria; p__Firmicutes; c__Clostridia; o__Clostridiales; f__Lachnospiraceae	8	128	68	1623	131	1603	934	1276	1568	582	649	963	637	30	533	811	1027
34533	k__Bacteria; p__Nitrospirae; c__Nitrospira; o__Nitrospirales; f__[Leptospirillaceae]; g__Leptospirillum	0	0	0	0	1	0	1	0	0	0	0	0	0	0	0	0	0
34789	k__Bacteria; p__Firmicutes; c__Clostridia; o__Clostridiales; f__Christensenellaceae	0	8	2	0	0	8	12	9	8	1	6	8	11	4	10	7	4
36892	k__Bacteria; p__Firmicutes; c__Clostridia; o__Clostridiales	0	0	0	0	0	0	0	0	0	1	6	0	1	1	0	1	1
38098	k__Bacteria; p__Firmicutes; c__Bacilli; o__Bacillales; f__Paenibacillaceae; g__Paenibacillus	1	2	0	1	0	0	2	1	1	0	0	2	5	2	2	5	0
38945	k__Bacteria; p__Proteobacteria; c__Gammaproteobacteria; o__Alteromonadales; f__Shewanellaceae; g__Shewanella	0	1	0	0	0	1	0	0	0	0	0	0	1	0	0	0	0
40595	k__Bacteria; p__Firmicutes; c__Clostridia; o__Clostridiales; f__Peptococcaceae	0	0	0	1	1	0	0	0	0	0	0	0	0	0	0	0	0
42395	k__Bacteria; p__Tenericutes; c__Mollicutes; o__RF39	0	6	1	1	1	12	1	0	2	1	0	2	9	1	1	1	0
42636	k__Bacteria; p__Firmicutes; c__Clostridia; o__Clostridiales; f__Clostridiaceae; g__Clostridium	0	1	0	0	0	0	0	0	0	0	0	0	0	0	0	0	0
42931	k__Bacteria; p__Firmicutes; c__Bacilli; o__Lactobacillales; f__Streptococcaceae; g__Lactococcusgarvieae	0	2	1	0	0	0	0	0	0	0	0	0	0	0	0	0	0
43950	k__Bacteria; p__Firmicutes; c__Clostridia; o__Clostridiales; f__Ruminococcaceae; g__Oscillospira	6	24	19	17	14	11	14	12	29	9	24	21	33	26	28	26	14
46411	k__Bacteria; p__Proteobacteria; c__Alphaproteobacteria; o__Rhizobiales; f__Phyllobacteriaceae	0	0	0	0	0	0	0	0	0	0	0	1	0	0	0	0	0
46910	k__Bacteria; p__Firmicutes; c__Clostridia; o__Clostridiales; f__Ruminococcaceae	0	0	1	2	0	0	0	0	0	0	0	0	0	0	0	0	0
47365	k__Bacteria; p__Firmicutes; c__Bacilli; o__Lactobacillales; f__Lactobacillaceae; g__Lactobacillus	263	171	237	426	512	1578	2925	140	1442	1503	2426	471	1362	232	987	2496	1510
47862	k__Bacteria; p__Firmicutes; c__Clostridia; o__Clostridiales; f__Lachnospiraceae; g__Coprococcus	39	61	10	39	52	37	0	2	8	20	7	78	4	2	16	2	25
48899	k__Bacteria; p__Firmicutes; c__Clostridia; o__Clostridiales	0	9	3	12	14	2	0	1	2	12	16	5	1	0	0	3	2
49406	k__Bacteria; p__Firmicutes; c__Clostridia; o__Clostridiales	0	8	2	1	2	1	4	1	1	2	5	0	3	1	1	1	2
49682	k__Bacteria; p__Bacteroidetes; c__Bacteroidia; o__Bacteroidales; f__Prevotellaceae; g__Prevotella	1	0	0	0	0	2	0	0	0	0	1	0	0	1	2	0	0
50530	k__Bacteria; p__Firmicutes; c__Clostridia; o__Clostridiales	0	0	50	0	8	0	0	0	1	0	0	0	4	1	1	1	0
50757	k__Bacteria; p__Firmicutes; c__Clostridia; o__Clostridiales	0	0	0	0	8	0	0	13	0	0	0	0	1	2	0	0	0
54353	k__Bacteria; p__Proteobacteria; c__Alphaproteobacteria; o__Caulobacterales; f__Caulobacteraceae	1	2	2	1	3	0	0	1	1	4	2	1	0	0	0	0	0
54563	k__Bacteria; p__Firmicutes; c__Clostridia; o__Clostridiales; f__Lachnospiraceae; g__[Ruminococcus]gnavus	1	4	2	3	12	2	1	1	2	1	1	5	4	3	2	0	4
60345	k__Bacteria; p__Proteobacteria; c__Gammaproteobacteria; o__Pseudomonadales; f__Moraxellaceae; g__Acinetobacter	50	45	32	7	11	33	30	19	19	10	25	16	16	18	12	30	39
62696	k__Bacteria; p__Bacteroidetes; c__Bacteroidia; o__Bacteroidales; f__ML635J-40	59	68	86	306	620	210	120	70	106	103	186	458	390	65	90	130	346
69766	k__Bacteria; p__Chloroflexi; c__Anaerolineae; o__SBR1031; f__SHA-31	0	0	0	0	0	0	1	0	0	0	0	0	0	0	2	0	0
70137	k__Bacteria; p__Firmicutes; c__Clostridia; o__Clostridiales	0	0	1	0	0	1	0	1	0	0	0	0	1	2	0	0	0
70728	k__Bacteria; p__Proteobacteria; c__Gammaproteobacteria; o__Pasteurellales; f__Pasteurellaceae; g__Aggregatibacterpneumotropica	2	7	7	1	0	27	18	3	23	13	7	0	11	1	2	2	0
70830	k__Bacteria; p__Firmicutes; c__Bacilli; o__Bacillales; f__Staphylococcaceae; g__Staphylococcussciuri	0	0	0	0	0	0	0	0	0	0	0	1	0	0	1	0	0
71165	k__Bacteria; p__Firmicutes; c__Clostridia; o__Clostridiales	0	0	0	0	0	0	0	0	0	0	0	0	1	1	0	0	1
76995	k__Bacteria; p__Actinobacteria; c__OPB41	0	0	0	0	0	0	0	0	0	0	0	0	0	0	0	0	2
79817	k__Bacteria; p__Proteobacteria; c__Gammaproteobacteria; o__Alteromonadales; f__Alteromonadaceae	0	1	0	0	0	0	0	0	0	0	0	1	0	0	0	0	0
80197	k__Bacteria; p__Bacteroidetes; c__Bacteroidia; o__Bacteroidales	29	43	17	31	51	42	58	30	49	25	31	47	85	18	50	14	23
81691	k__Bacteria; p__Proteobacteria; c__Alphaproteobacteria; o__Sphingomonadales; f__Sphingomonadaceae; g__Sphingopyxis	0	2	0	0	3	1	1	1	1	0	0	13	2	0	3	2	0
83719	k__Bacteria; p__Bacteroidetes; c__Bacteroidia; o__Bacteroidales	7	23	6	25	29	7	8	10	16	11	15	9	13	14	22	14	9
84346	k__Bacteria; p__Bacteroidetes; c__Flavobacteriia; o__Flavobacteriales; f__Flavobacteriaceae; g__Maribacter	0	0	0	0	7	0	0	0	4	0	0	0	6	1	3	0	1
84384	k__Bacteria; p__Proteobacteria; c__Gammaproteobacteria; o__Vibrionales; f__Pseudoalteromonadaceae; g__Pseudoalteromonas	1	4	1	3	0	0	1	0	0	0	0	0	1	0	0	0	0
88368	k__Bacteria; p__Proteobacteria; c__Alphaproteobacteria; o__Rhizobiales; f__Hyphomicrobiaceae; g__Hyphomicrobium	0	0	0	0	0	0	0	0	0	0	0	3	0	0	0	0	0
95256	k__Bacteria; p__Firmicutes; c__Clostridia; o__Clostridiales; f__Ruminococcaceae; g__Ruminococcus	1	1	6	63	10	0	0	3	1	4	1	9	17	0	3	12	4
95424	k__Bacteria; p__Firmicutes; c__Clostridia; o__Clostridiales; f__Ruminococcaceae	0	0	1	1	1	1	0	0	1	0	0	0	0	0	0	0	0
95502	k__Bacteria; p__Firmicutes; c__Clostridia; o__Clostridiales; f__Ruminococcaceae; g__Oscillospira	1	7	4	6	7	3	6	1	5	0	1	7	18	9	4	2	4
95503	k__Bacteria; p__Firmicutes; c__Clostridia; o__Clostridiales; f__Ruminococcaceae; g__Ruminococcus	10	32	41	5	10	146	290	314	125	38	58	0	49	106	140	41	59
95522	k__Bacteria; p__Bacteroidetes; c__Bacteroidia; o__Bacteroidales; f__S24-7	23	60	73	291	414	25	40	73	108	47	52	49	108	21	21	169	117
95570	k__Bacteria; p__Firmicutes; c__Clostridia; o__Clostridiales; f__Ruminococcaceae; g__Ruminococcus	54	190	4	175	79	257	60	13	56	669	193	183	59	168	14	868	440
95957	k__Bacteria; p__Bacteroidetes; c__Bacteroidia; o__Bacteroidales; f__S24-7	0	0	0	0	1	0	0	0	0	0	0	0	0	0	0	1	1
95995	k__Bacteria; p__Firmicutes; c__Clostridia; o__Clostridiales; f__Ruminococcaceae	0	6	9	5	17	2	3	2	2	0	2	2	8	4	4	0	11
97000	k__Bacteria; p__Tenericutes; c__Mollicutes; o__RF39	0	1	0	10	41	17	27	1	5	6	1	13	22	0	4	5	0
97142	k__Bacteria; p__Bacteroidetes; c__Bacteroidia; o__Bacteroidales; f__S24-7	56	181	32	107	103	65	153	110	89	21	83	75	110	211	100	102	147
97151	k__Bacteria; p__Bacteroidetes; c__Bacteroidia; o__Bacteroidales; f__S24-7	1	6	3	5	2	8	4	8	13	1	0	8	1	8	1	4	5
97210	k__Bacteria; p__Firmicutes; c__Clostridia; o__Clostridiales; f__Ruminococcaceae	0	1	1	0	0	12	132	64	0	23	16	3	0	92	0	7	0
97286	k__Bacteria; p__Firmicutes; c__Clostridia; o__Clostridiales	5	5	3	1	21	0	3	3	2	1	0	1	10	2	2	1	1
97639	k__Bacteria; p__Firmicutes; c__Clostridia; o__Clostridiales; f__[Mogibacteriaceae]	15	51	3	40	89	37	50	12	37	24	24	13	30	19	20	13	33
98326	k__Bacteria; p__Proteobacteria; c__Deltaproteobacteria; o__Desulfobacterales; f__Nitrospinaceae; g__Nitrospina	0	0	1	0	1	0	1	0	0	2	0	0	0	0	1	0	1
98939	k__Bacteria; p__Firmicutes; c__Clostridia; o__Clostridiales; f__Clostridiaceae; g__Clostridium	0	0	0	0	0	0	0	0	0	0	0	1	0	0	0	0	0
99175	k__Bacteria; p__Firmicutes; c__Clostridia; o__Clostridiales; f__Ruminococcaceae	2	3	0	24	153	131	2	177	21	0	3	4	7	24	5	3	18
99634	k__Bacteria; p__Firmicutes; c__Bacilli; o__Lactobacillales; f__Lactobacillaceae; g__Lactobacillus	1	3	2	4	4	1	3	0	1	3	9	3	9	1	12	18	6
100198	k__Bacteria; p__Firmicutes; c__Clostridia; o__Clostridiales; f__Lachnospiraceae	0	0	3	1	1	0	0	8	1	0	0	0	0	1	0	0	0
100279	k__Bacteria; p__Bacteroidetes; c__Bacteroidia; o__Bacteroidales	73	164	32	60	135	45	44	41	71	22	82	53	51	39	74	56	73
100882	k__Bacteria; p__Bacteroidetes; c__Flavobacteriia; o__Flavobacteriales; f__Flavobacteriaceae	0	0	0	1	0	1	0	0	0	0	0	1	0	1	0	0	1
101152	k__Bacteria; p__Proteobacteria; c__Gammaproteobacteria; o__Pseudomonadales; f__Moraxellaceae; g__Acinetobacter	1	0	0	0	0	0	0	0	0	0	0	0	0	0	0	0	0
102126	k__Bacteria; p__Cyanobacteria; c__ML635J-21	0	0	0	0	0	0	0	0	0	0	0	0	1	0	1	0	0
102565	k__Bacteria; p__Bacteroidetes; c__Bacteroidia; o__Bacteroidales; f__Porphyromonadaceae; g__Dysgonomonas	1	0	0	3	1	1	0	1	0	2	0	0	0	0	0	0	0
102924	k__Bacteria; p__Proteobacteria; c__Alphaproteobacteria; o__Rhizobiales	0	0	0	0	0	0	0	0	0	1	1	0	0	0	0	0	0
103478	k__Bacteria; p__Actinobacteria; c__Thermoleophilia; o__Gaiellales; f__Gaiellaceae	0	2	0	6	0	5	4	3	0	17	13	6	3	8	1	12	93
103744	k__Bacteria; p__Firmicutes; c__Clostridia; o__Clostridiales; f__Ruminococcaceae	0	0	0	2	1	1	1	0	4	0	1	1	1	0	0	0	2
103975	k__Archaea; p__Euryarchaeota; c__Methanobacteria; o__Methanobacteriales; f__Methanobacteriaceae; g__Methanobrevibacter	0	0	0	0	0	0	0	0	0	0	0	0	1	0	0	0	0
104164	k__Bacteria; p__Verrucomicrobia; c__Verrucomicrobiae; o__Verrucomicrobiales; f__Verrucomicrobiaceae; g__Luteolibacter	0	0	0	0	1	0	0	0	0	0	0	0	0	0	0	0	0
104646	k__Bacteria; p__Proteobacteria; c__Alphaproteobacteria; o__Caulobacterales; f__Caulobacteraceae; g__Phenylobacterium	0	0	0	0	0	0	0	0	0	0	0	0	0	0	0	1	1
105099	k__Bacteria; p__Firmicutes; c__Clostridia; o__Clostridiales; f__Lachnospiraceae	89	93	418	266	318	71	39	15	189	583	888	41	233	24	68	263	391
105109	k__Bacteria; p__Firmicutes; c__Clostridia; o__Clostridiales	0	0	0	3	1	1	0	2	0	0	0	1	5	7	10	3	3
105390	k__Archaea; p__Euryarchaeota; c__Thermoplasmata; o__E2; f__DHVEG-1	0	0	0	1	0	0	0	0	0	0	0	0	0	0	0	0	0
105498	k__Bacteria; p__Bacteroidetes; c__Bacteroidia; o__Bacteroidales; f__S24-7	2	7	4	5	2	1	5	0	6	1	9	0	3	4	5	0	4
105964	k__Bacteria; p__Firmicutes; c__Clostridia; o__Clostridiales; f__Ruminococcaceae; g__Ruminococcusflavefaciens	7	65	152	46	29	333	419	585	1517	540	520	119	127	473	40	233	76
107074	k__Archaea; p__Euryarchaeota; c__Methanomicrobia; o__Methanosarcinales; f__Methanosarcinaceae; g__Methanosarcina	0	1	0	1	0	1	0	0	2	0	1	0	1	1	0	0	0
107768	k__Bacteria; p__Firmicutes; c__Clostridia; o__Clostridiales	0	1	0	0	1	1	3	0	3	0	0	0	0	1	1	0	0
108784	k__Archaea; p__Euryarchaeota; c__Methanomicrobia; o__Methanomicrobiales; f__Methanomicrobiaceae; g__Methanoculleus	0	0	0	0	0	1	0	0	0	0	0	0	0	0	1	0	1
109610	k__Bacteria; p__Thermotogae; c__Thermotogae; o__Thermotogales; f__Thermotogaceae; g__Fervidobacterium	0	0	0	0	0	0	0	0	0	0	0	0	1	0	0	0	0
109634	k__Bacteria; p__Firmicutes; c__Clostridia; o__Clostridiales; f__[Mogibacteriaceae]; g__Mogibacterium	0	0	0	0	0	0	0	0	0	3	0	0	0	0	0	0	0
109978	k__Bacteria; p__Firmicutes; c__Clostridia; o__Clostridiales; f__Ruminococcaceae	0	0	0	0	1	0	0	0	0	0	0	0	4	0	1	0	1
110016	k__Bacteria; p__Firmicutes; c__Clostridia; o__Clostridiales	1	9	1	0	3	2	10	1	3	8	12	1	0	1	0	1	0
110060	k__Bacteria; p__Firmicutes; c__Clostridia; o__Clostridiales; f__Ruminococcaceae	0	0	1	0	0	2	0	0	1	1	0	2	1	0	0	0	3
110192	k__Bacteria; p__Firmicutes; c__Clostridia; o__Clostridiales; f__Ruminococcaceae; g__Oscillospira	0	2	0	0	0	0	0	1	0	0	0	1	2	0	0	0	0
110625	k__Bacteria; p__Firmicutes; c__Clostridia; o__Clostridiales; f__Lachnospiraceae	0	0	0	0	1	0	0	0	0	0	0	0	0	0	0	0	0
111324	k__Bacteria; p__Proteobacteria; c__Alphaproteobacteria	0	0	0	0	0	0	1	0	0	0	2	0	0	0	0	1	0
111446	k__Bacteria; p__Firmicutes; c__Clostridia; o__Clostridiales; f__Lachnospiraceae	0	0	0	0	0	0	0	0	0	0	0	0	0	0	1	0	0
111800	k__Bacteria; p__Firmicutes; c__Clostridia; o__Clostridiales; f__Ruminococcaceae	1	1	0	1	0	1	0	0	0	0	0	0	1	0	0	0	0
113111	k__Bacteria; p__Firmicutes; c__Clostridia; o__Clostridiales; f__Ruminococcaceae; g__Oscillospira	19	25	26	15	17	17	25	15	46	20	33	9	30	12	12	29	26
113417	k__Bacteria; p__Proteobacteria; c__Deltaproteobacteria; o__Desulfovibrionales; f__Desulfovibrionaceae	50	6	7	18	69	2	13	13	11	15	2	11	19	13	8	7	23
113430	k__Bacteria; p__Firmicutes; c__Clostridia; o__Clostridiales; f__Ruminococcaceae	0	0	0	0	3	5	1	0	0	1	0	3	2	0	1	2	1
114234	k__Bacteria; p__Bacteroidetes; c__Flavobacteriia; o__Flavobacteriales; f__Flavobacteriaceae; g__Winogradskyellathalassocola	0	2	0	0	0	0	0	1	0	0	0	0	0	0	0	0	0
114601	k__Bacteria; p__Firmicutes; c__Clostridia; o__Clostridiales; f__[Mogibacteriaceae]	0	0	0	0	0	0	0	0	0	1	0	0	0	0	0	1	2
114798	k__Bacteria; p__Bacteroidetes; c__Bacteroidia; o__Bacteroidales	1	0	1	0	1	0	0	0	0	0	0	0	0	0	0	0	0
114821	k__Bacteria; p__Firmicutes; c__Clostridia; o__Clostridiales; f__Veillonellaceae; g__Veillonellaparvula	98	85	5	13	19	8	19	8	15	11	18	17	12	15	10	23	17
114929	k__Bacteria; p__Firmicutes; c__Clostridia; o__Clostridiales; f__Lachnospiraceae	1	0	0	0	0	1	0	0	0	0	0	0	0	0	0	0	1
116529	k__Bacteria; p__Firmicutes; c__Clostridia; o__Clostridiales; f__Veillonellaceae; g__Phascolarctobacterium	0	0	0	0	0	0	0	0	0	0	0	0	0	0	0	0	1
120514	k__Bacteria; p__FBP	0	0	0	0	0	0	0	0	0	0	0	1	2	0	2	1	0
120969	k__Bacteria; p__Firmicutes; c__Clostridia; o__Clostridiales; f__Veillonellaceae; g__Selenomonas	0	0	0	2	2	0	0	0	0	0	0	0	1	0	0	0	0
125425	k__Archaea; p__Euryarchaeota; c__Halobacteria; o__Halobacteriales; f__Halobacteriaceae; g__Halomicrobium	0	0	0	1	2	2	0	7	3	3	1	0	1	2	6	1	0
126133	k__Bacteria; p__Proteobacteria; c__Gammaproteobacteria; o__Pseudomonadales; f__Moraxellaceae; g__Acinetobacter	5	3	1	0	2	1	2	0	0	5	3	1	0	0	1	0	0
130103	k__Bacteria; p__Firmicutes; c__Clostridia; o__Clostridiales; f__Lachnospiraceae; g__Dorea	0	0	0	1	0	0	0	1	0	0	0	0	0	0	0	1	0
130402	k__Bacteria; p__Firmicutes; c__Clostridia; o__Clostridiales; f__Peptostreptococcaceae	0	0	0	0	0	1	0	0	0	0	0	1	0	0	1	0	0
131660	k__Bacteria; p__Firmicutes; c__Bacilli; o__Lactobacillales; f__Lactobacillaceae; g__Lactobacillusdelbrueckii	0	0	0	0	0	1	0	0	0	0	0	0	0	0	0	0	0
131921	k__Bacteria; p__Firmicutes; c__Bacilli; o__Lactobacillales; f__Lactobacillaceae; g__Lactobacillus	0	0	0	0	1	0	0	0	1	0	0	0	0	0	0	0	0
132359	k__Bacteria; p__Firmicutes; c__Clostridia; o__Clostridiales; f__Lachnospiraceae	0	1	0	2	0	0	0	0	0	0	0	2	0	0	0	0	0
132784	k__Bacteria; p__Firmicutes; c__Clostridia; o__Clostridiales; f__Veillonellaceae; g__Phascolarctobacterium	0	0	0	0	0	0	0	0	0	0	1	0	1	0	0	0	0
132929	k__Bacteria; p__Firmicutes; c__Clostridia; o__Clostridiales	182	266	80	97	167	89	39	73	88	90	38	48	47	59	17	42	24
133719	k__Bacteria; p__Firmicutes; c__Clostridia; o__Clostridiales	0	7	3	6	23	21	7	7	9	5	7	10	3	1	3	7	17
134018	k__Bacteria; p__Bacteroidetes; c__Bacteroidia; o__Bacteroidales; f__Porphyromonadaceae; g__Paludibacter	13	8	5	5	6	3	2	9	4	7	11	5	0	3	3	5	9
134032	k__Bacteria; p__Firmicutes; c__Bacilli; o__Lactobacillales; f__Lactobacillaceae; g__Lactobacilluspontis	0	0	0	0	0	0	0	0	0	0	0	0	0	0	0	0	1
134101	k__Bacteria; p__Firmicutes; c__Erysipelotrichi; o__Erysipelotrichales; f__Erysipelotrichaceae; g__Allobaculum	1	4	1	3	20	127	131	150	452	116	254	52	136	39	25	43	52
134762	k__Bacteria; p__Bacteroidetes; c__Bacteroidia; o__Bacteroidales; f__S24-7	1	0	0	2	0	1	0	0	0	0	1	1	0	0	1	1	2
135965	k__Bacteria; p__Proteobacteria; c__Betaproteobacteria; o__Burkholderiales; f__Alcaligenaceae; g__Achromobacter	0	0	0	0	0	0	0	0	1	0	0	0	0	0	0	0	0
136044	k__Bacteria; p__Firmicutes; c__Clostridia; o__Clostridiales; f__Lachnospiraceae	0	0	1	1	3	0	0	0	0	3	0	2	4	1	0	0	2
136410	k__Archaea; p__Euryarchaeota; c__Halobacteria; o__Halobacteriales; f__Halobacteriaceae; g__Halobacterium	5	1	6	1	0	0	0	0	0	0	1	2	0	5	1	4	2
137817	k__Bacteria; p__Firmicutes; c__Clostridia; o__Clostridiales; f__Clostridiaceae; g__Alkaliphilustransvaalensis	0	0	0	0	0	0	0	0	0	0	0	0	0	0	1	0	0
138947	k__Bacteria; p__Proteobacteria; c__Alphaproteobacteria; o__Rhodobacterales; f__Rhodobacteraceae	0	0	0	0	0	0	0	0	5	0	0	0	0	0	1	0	0
140598	k__Bacteria; p__Firmicutes; c__Bacilli; o__Bacillales; f__Bacillaceae; g__Virgibacillus	1	1	4	0	0	0	1	0	2	1	1	0	0	0	0	0	0
140793	k__Bacteria; p__Firmicutes; c__Bacilli; o__Bacillales; f__Planococcaceae; g__Paenisporosarcina	0	0	1	0	0	0	0	0	0	0	0	0	0	0	1	0	0
141535	k__Bacteria; p__Firmicutes; c__Clostridia; o__Clostridiales; f__Ruminococcaceae	0	1	0	0	0	0	1	2	0	0	0	0	0	0	0	0	1
142883	k__Bacteria; p__Bacteroidetes; c__Bacteroidia; o__Bacteroidales; f__SB-1	0	0	0	0	0	1	0	0	0	0	0	0	0	0	0	0	0
142908	k__Bacteria; p__Firmicutes; c__Bacilli; o__Bacillales; f__Bacillaceae; g__Bacillussafensis	0	0	0	0	1	0	0	0	0	1	0	0	2	11	1	0	0
143362	k__Bacteria; p__Proteobacteria; c__Gammaproteobacteria; o__Pseudomonadales; f__Moraxellaceae; g__Acinetobacter	3	0	5	2	4	0	3	0	1	6	4	2	0	2	0	0	1
143744	k__Bacteria; p__Bacteroidetes; c__Bacteroidia; o__Bacteroidales	0	0	0	0	0	7	7	0	0	0	0	11	5	0	0	0	0
144723	k__Bacteria; p__Actinobacteria; c__Actinobacteria; o__Actinomycetales; f__Streptomycetaceae; g__Streptomyces	0	0	11	0	0	0	0	0	0	0	0	0	0	0	0	0	0
144732	k__Bacteria; p__Bacteroidetes; c__Sphingobacteriia; o__Sphingobacteriales; f__Sphingobacteriaceae; g__Pedobacter	1	0	2	0	0	0	0	1	0	0	0	0	0	0	0	0	1
145009	k__Bacteria; p__Firmicutes; c__Bacilli; o__Lactobacillales; f__Streptococcaceae; g__Streptococcus	0	0	1	0	0	0	0	0	0	1	0	0	0	0	0	0	0
145737	k__Bacteria; p__Tenericutes; c__Mollicutes; o__RF39	0	1	0	1	0	2	2	0	0	0	0	0	2	1	1	0	0
145883	k__Bacteria; p__Firmicutes; c__Clostridia; o__Clostridiales; f__Ruminococcaceae	0	0	4	0	1	0	0	0	0	0	1	1	0	0	2	0	0
145887	k__Bacteria; p__Firmicutes; c__Clostridia; o__Clostridiales; f__[Mogibacteriaceae]	0	0	0	0	1	0	0	0	1	0	0	0	0	0	0	0	0
146314	k__Bacteria; p__Tenericutes; c__Mollicutes; o__RF39	0	0	0	1	3	14	4	0	2	6	0	3	9	0	6	2	1
146586	k__Bacteria; p__Firmicutes; c__Clostridia; o__Clostridiales; f__Ruminococcaceae; g__Oscillospira	5	1	0	0	2	0	1	2	1	1	0	0	1	0	1	0	0
146679	k__Bacteria; p__Synergistetes; c__Synergistia; o__Synergistales; f__Synergistaceae; g__Candidatus Tammella	2	0	11	20	297	4	14	6	66	0	1	20	74	7	4	1	0
146849	k__Bacteria; p__Spirochaetes; c__Spirochaetes; o__Spirochaetales; f__Spirochaetaceae; g__Treponema	0	0	0	0	0	0	0	1	3	0	0	0	0	0	0	0	0
146935	k__Bacteria; p__Firmicutes; c__Bacilli; o__Lactobacillales; f__Lactobacillaceae; g__Lactobacillus	1	0	0	0	0	0	0	0	0	0	1	0	0	0	0	0	0
147907	k__Bacteria; p__Bacteroidetes; c__Bacteroidia; o__Bacteroidales; f__Rikenellaceae	0	0	0	0	1	0	0	0	0	0	0	0	1	0	0	0	1
148304	k__Bacteria; p__Firmicutes; c__Clostridia; o__Clostridiales; f__Lachnospiraceae; g__Coprococcus	0	0	0	1	1	0	0	0	0	0	0	1	0	0	0	0	0
148449	k__Bacteria; p__Proteobacteria; c__Betaproteobacteria	0	1	1	0	1	3	2	0	0	0	0	2	0	1	0	0	1
149201	k__Bacteria; p__Bacteroidetes; c__Bacteroidia; o__Bacteroidales	9	16	13	6	13	25	16	13	18	21	32	19	14	6	18	42	28
149282	k__Bacteria; p__Verrucomicrobia; c__[Pedosphaerae]; o__[Pedosphaerales]	2	12	4	3	13	41	23	5	33	75	89	7	12	9	10	13	11
149371	k__Bacteria; p__Bacteroidetes; c__Bacteroidia; o__Bacteroidales	2	0	0	0	0	0	0	0	0	0	0	0	0	0	0	0	0
149711	k__Bacteria; p__Bacteroidetes; c__Bacteroidia; o__Bacteroidales	24	65	84	71	55	23	24	73	113	73	131	38	51	125	42	159	119
150502	k__Bacteria; p__Firmicutes; c__Clostridia; o__Clostridiales	0	0	0	0	1	0	0	0	0	0	0	0	0	1	0	0	0
150741	k__Bacteria; p__OD1	0	1	1	0	2	0	0	0	0	0	1	0	0	0	0	1	1
151006	k__Bacteria; p__Firmicutes; c__Clostridia; o__Clostridiales; f__Lachnospiraceae; g__Anaerostipes	0	0	0	0	0	1	0	0	0	0	0	1	1	0	0	0	0
151203	k__Bacteria; p__Firmicutes; c__Clostridia	1	0	0	0	0	1	0	0	0	0	1	0	0	0	1	0	0
151317	k__Bacteria; p__Firmicutes; c__Bacilli; o__Bacillales; f__Planococcaceae	0	1	0	0	0	0	0	0	0	1	1	1	0	0	0	0	0
152058	k__Bacteria; p__Bacteroidetes; c__Bacteroidia; o__Bacteroidales	488	586	361	322	174	476	948	373	782	670	1196	868	783	430	306	1673	895
152485	k__Bacteria; p__Firmicutes; c__Bacilli; o__Lactobacillales; f__Enterococcaceae	0	0	0	0	0	0	1	0	0	1	0	0	0	0	0	0	0
152964	k__Bacteria; p__Proteobacteria; c__Deltaproteobacteria; o__Syntrophobacterales; f__Syntrophobacteraceae	0	0	0	2	0	0	0	0	0	1	0	2	0	0	0	0	0
153291	k__Bacteria; p__Firmicutes; c__Clostridia; o__Clostridiales	0	2	1	1	4	4	1	2	1	6	10	1	6	2	1	1	11
153341	k__Bacteria; p__Firmicutes; c__Clostridia; o__Clostridiales; f__Ruminococcaceae	0	44	19	74	39	82	1	0	0	3	1	4	2	1	5	0	29
153433	k__Bacteria; p__Proteobacteria; c__Deltaproteobacteria; o__Myxococcales; f__Haliangiaceae	0	0	0	0	0	0	0	0	1	0	0	1	1	1	0	1	0
154297	k__Bacteria; p__Bacteroidetes; c__Bacteroidia; o__Bacteroidales	2	2	4	0	5	5	1	4	4	0	1	3	0	2	2	1	4
154850	k__Bacteria; p__Firmicutes; c__Clostridia; o__Clostridiales	0	0	0	0	0	0	0	0	0	0	1	2	0	0	0	0	0
155827	k__Bacteria; p__Verrucomicrobia; c__[Pedosphaerae]; o__[Pedosphaerales]; f__Ellin515	2	2	2	2	1	0	0	0	0	0	0	0	0	0	0	0	0
155932	k__Bacteria; p__Firmicutes; c__Clostridia; o__Clostridiales; f__Ruminococcaceae	0	0	1	0	0	8	0	4	9	0	0	0	0	2	0	0	0
156624	k__Archaea; p__Euryarchaeota; c__Halobacteria; o__Halobacteriales; f__Halobacteriaceae; g__Halorhabdus	0	0	0	0	2	0	0	0	0	0	0	1	0	0	0	0	1
157017	k__Bacteria; p__Firmicutes; c__Clostridia; o__Clostridiales	1	26	1	11	1	74	29	1	19	20	49	29	30	17	14	69	65
157154	k__Bacteria; p__Firmicutes; c__Clostridia; o__Clostridiales	0	1	0	0	1	2	0	1	2	3	2	0	0	1	0	0	1
157203	k__Bacteria; p__Bacteroidetes; c__Bacteroidia; o__Bacteroidales; f__Bacteroidaceae; g__Bacteroides	0	0	0	0	3	2	1	0	3	0	0	2	1	0	1	0	0
157276	k__Archaea; p__Euryarchaeota; c__Methanococci; o__Methanococcales; f__Methanocaldococcaceae; g__Methanocaldococcus	116	459	113	434	686	306	220	205	424	216	374	209	302	527	425	309	405
157349	k__Archaea; p__Euryarchaeota; c__Methanococci; o__Methanococcales; f__Methanocaldococcaceae	8	16	7	6	11	5	6	12	21	5	9	11	9	3	9	10	10
157376	k__Bacteria; p__Firmicutes; c__Clostridia; o__Clostridiales	0	0	0	0	0	0	0	0	0	0	0	1	0	0	0	0	0
157382	k__Bacteria; p__Firmicutes; c__Clostridia; o__Clostridiales; f__Ruminococcaceae	0	1	0	0	1	7	4	0	4	23	15	11	4	0	3	75	1
157385	k__Bacteria; p__Bacteroidetes; c__Bacteroidia; o__Bacteroidales	0	0	0	0	0	0	0	0	1	0	1	0	0	0	0	1	0
157424	k__Bacteria; p__Firmicutes; c__Clostridia; o__Clostridiales; f__Veillonellaceae	0	0	0	0	4	0	2	0	0	0	0	2	3	0	1	1	0
157453	k__Bacteria; p__Firmicutes; c__Clostridia; o__Clostridiales; f__Ruminococcaceae	0	0	0	0	2	0	0	0	0	1	0	0	0	0	0	0	0
157573	k__Bacteria; p__Bacteroidetes; c__Bacteroidia; o__Bacteroidales; f__Rikenellaceae	0	0	1	1	0	0	0	0	0	0	0	0	3	0	0	1	0
157664	k__Bacteria; p__Bacteroidetes; c__Bacteroidia; o__Bacteroidales; f__Porphyromonadaceae; g__Parabacteroides	17	98	18	59	170	78	40	23	43	24	48	36	45	78	61	40	70
157999	k__Bacteria; p__Firmicutes; c__Clostridia; o__Clostridiales; f__Lachnospiraceae	0	1	0	0	0	0	0	0	0	0	0	0	1	0	0	2	1
158183	k__Bacteria; p__Firmicutes; c__Clostridia; o__Clostridiales; f__Ruminococcaceae; g__Oscillospira	2	6	0	7	29	2	2	5	2	0	0	6	20	8	2	5	6
158297	k__Bacteria; p__Firmicutes; c__Clostridia; o__Clostridiales; f__Ruminococcaceae; g__Ruminococcus	0	0	0	0	0	0	1	0	0	0	0	0	2	2	0	0	0
158540	k__Bacteria; p__Firmicutes; c__Clostridia; o__Clostridiales	0	0	0	1	3	1	0	0	3	1	0	0	1	0	0	0	0
158569	k__Bacteria; p__Firmicutes; c__Clostridia; o__Clostridiales; f__Ruminococcaceae	3	18	0	7	7	0	0	10	10	6	10	0	0	4	12	17	7
158906	k__Bacteria; p__Bacteroidetes; c__Bacteroidia; o__Bacteroidales; f__Bacteroidaceae; g__Bacteroides	6	14	0	9	8	11	9	14	15	5	13	5	8	11	19	10	25
159446	k__Bacteria; p__Firmicutes; c__Bacilli; o__Lactobacillales; f__Lactobacillaceae; g__Lactobacillus	0	0	0	0	0	0	1	0	1	0	3	0	1	0	0	2	1
160016	k__Bacteria; p__Bacteroidetes; c__Bacteroidia; o__Bacteroidales; f__S24-7	0	3	2	1	1	0	2	0	2	1	0	0	0	1	0	2	7
160720	k__Bacteria; p__Bacteroidetes; c__Bacteroidia; o__Bacteroidales; f__S24-7	0	1	1	3	13	1	0	1	0	3	0	3	5	0	0	2	3
160750	k__Bacteria; p__Firmicutes; c__Clostridia; o__Clostridiales; f__Lachnospiraceae; g__Coprococcus	0	0	0	0	0	0	2	2	0	1	0	0	0	0	0	7	0
161164	k__Bacteria; p__Bacteroidetes; c__Bacteroidia; o__Bacteroidales; f__S24-7	2321	4244	194	991	730	552	1947	3198	5521	1200	1358	299	304	517	621	2802	838
161277	k__Bacteria; p__Firmicutes; c__Clostridia; o__Clostridiales	2	23	7	26	108	15	5	5	8	3	8	45	110	18	17	34	12
161343	k__Bacteria; p__Firmicutes; c__Clostridia; o__Clostridiales; f__Ruminococcaceae	4	2	2	1	10	4	3	2	2	1	2	4	4	6	2	3	4
161762	k__Bacteria; p__Firmicutes; c__Clostridia; o__Clostridiales; f__Ruminococcaceae; g__Ruminococcus	3	10	7	2	5	3	10	1	0	1	4	3	8	0	4	0	1
161899	k__Bacteria; p__Firmicutes; c__Clostridia; o__Clostridiales; f__Lachnospiraceae	0	1	0	1	3	5	0	3	2	0	0	4	1	2	2	1	4
161925	k__Bacteria; p__Firmicutes; c__Bacilli; o__Bacillales; f__Bacillaceae; g__Bacillus	0	0	0	0	0	0	0	0	0	0	0	0	0	2	0	0	0
161993	k__Bacteria; p__Firmicutes; c__Clostridia; o__Clostridiales	4	11	12	4	6	23	15	18	53	26	9	4	1	16	45	19	7
162005	k__Bacteria; p__Firmicutes; c__Clostridia; o__Clostridiales; f__Ruminococcaceae; g__Oscillospira	69	151	100	43	93	61	51	117	204	74	115	34	128	118	99	74	96
162326	k__Bacteria; p__Bacteroidetes; c__Sphingobacteriia; o__Sphingobacteriales; f__NS11-12	0	3	0	0	0	0	3	0	0	1	0	0	6	0	0	0	0
163142	k__Bacteria; p__Firmicutes; c__Clostridia; o__Clostridiales	0	2	0	6	4	5	11	0	12	7	9	32	13	0	1	17	1
164071	k__Bacteria; p__Firmicutes; c__Clostridia; o__Clostridiales; f__Lachnospiraceae	0	0	0	1	0	0	0	0	0	0	0	0	0	0	0	0	0
164228	k__Bacteria; p__Firmicutes; c__Clostridia; o__Clostridiales	0	0	0	3	0	1	0	0	0	0	0	0	0	0	0	2	0
164308	k__Bacteria; p__Firmicutes; c__Clostridia; o__Clostridiales	4	13	2	9	63	1	0	0	0	0	0	1	8	0	0	0	0
164395	k__Bacteria; p__Firmicutes; c__Clostridia; o__Clostridiales	0	1	0	0	0	0	6	7	3	3	6	0	2	21	0	1	18
164744	k__Bacteria; p__Firmicutes; c__Clostridia; o__Clostridiales	0	0	1	0	0	1	0	0	0	0	0	0	0	0	0	0	0
164788	k__Bacteria; p__Firmicutes; c__Clostridia; o__Clostridiales	16	12	17	50	58	20	15	14	16	13	6	46	104	62	28	28	68
164811	k__Bacteria; p__Firmicutes; c__Clostridia; o__Clostridiales; f__Lachnospiraceae	0	2	2	1	0	0	0	0	0	1	2	0	0	1	0	0	3
164967	k__Bacteria; p__Firmicutes; c__Clostridia; o__Clostridiales	0	0	0	1	0	0	0	0	0	0	0	0	0	0	0	0	0
165266	k__Bacteria; p__Firmicutes; c__Clostridia; o__Clostridiales; f__Lachnospiraceae	0	1	0	0	0	0	0	0	0	0	0	1	0	0	0	2	0
165430	k__Bacteria; p__Firmicutes; c__Clostridia; o__Clostridiales; f__Lachnospiraceae	0	0	1	5	0	3	4	3	1	1	2	4	3	6	2	3	4
165927	k__Bacteria; p__Bacteroidetes; c__Bacteroidia; o__Bacteroidales; f__S24-7	362	1215	219	805	597	325	1175	876	751	184	524	576	755	1295	763	692	975
166099	k__Bacteria; p__Firmicutes; c__Clostridia; o__Clostridiales	0	0	0	0	0	0	0	0	0	0	0	1	0	0	0	0	0
166535	k__Bacteria; p__Bacteroidetes; c__Bacteroidia; o__Bacteroidales; f__S24-7	0	2	0	0	0	0	0	1	1	0	1	0	0	1	1	1	0
166689	k__Bacteria; p__Firmicutes; c__Clostridia; o__Clostridiales; f__Ruminococcaceae	4	1	2	5	15	2	0	2	1	1	0	3	7	13	7	3	1
166911	k__Bacteria; p__Firmicutes; c__Bacilli; o__Lactobacillales; f__Lactobacillaceae; g__Lactobacillus	0	0	0	0	0	0	0	0	0	0	0	0	0	0	0	4	1
166985	k__Bacteria; p__Proteobacteria; c__Gammaproteobacteria; o__Oceanospirillales; f__Endozoicimonaceae	0	2	0	3	1	0	2	1	1	1	1	2	4	2	0	2	3
167034	k__Bacteria; p__Firmicutes; c__Clostridia; o__Clostridiales; f__Ruminococcaceae; g__Oscillospira	2	9	4	1	17	7	0	4	3	3	1	4	13	4	4	8	10
167078	k__Bacteria; p__Bacteroidetes; c__Bacteroidia; o__Bacteroidales; f__S24-7	0	1	0	0	1	6	9	3	2	2	1	1	5	2	5	14	11
167166	k__Bacteria; p__Firmicutes; c__Clostridia; o__Clostridiales; f__Ruminococcaceae; g__Ruminococcus	0	0	0	1	0	0	0	0	0	0	0	0	0	0	0	0	1
167468	k__Bacteria; p__Firmicutes; c__Clostridia; o__Clostridiales; f__Veillonellaceae; g__Phascolarctobacterium	1	55	15	14	38	9	21	10	12	79	48	14	51	14	4	42	33
167509	k__Bacteria; p__Firmicutes; c__Clostridia; o__Clostridiales; f__Ruminococcaceae; g__Oscillospira	24	25	19	12	51	18	12	14	10	18	9	25	20	18	5	4	28
167910	k__Bacteria; p__Firmicutes; c__Clostridia; o__Clostridiales; f__Lachnospiraceae; g__[Ruminococcus]gnavus	0	0	0	0	0	0	0	0	0	0	0	0	0	0	0	0	1
168047	k__Bacteria; p__Actinobacteria; c__Coriobacteriia; o__Coriobacteriales; f__Coriobacteriaceae; g__Adlercreutzia	2	0	0	2	0	0	2	1	1	1	2	1	0	0	0	0	1
168054	k__Bacteria; p__Firmicutes; c__Clostridia; o__Clostridiales; f__Ruminococcaceae	2	4	4	0	25	0	2	1	1	1	2	4	8	1	1	2	6
168439	k__Bacteria; p__Firmicutes; c__Clostridia; o__Clostridiales; f__Ruminococcaceae	1	0	0	0	0	0	0	0	1	0	1	0	0	1	2	0	0
168509	k__Bacteria; p__Firmicutes; c__Clostridia; o__Clostridiales; f__Ruminococcaceae; g__Oscillospira	0	0	0	0	0	1	0	0	0	1	0	0	2	0	0	0	0
168541	k__Bacteria; p__Firmicutes; c__Clostridia; o__Clostridiales; f__Lachnospiraceae	0	0	0	0	0	0	1	0	0	0	0	0	0	1	0	0	2
168625	k__Bacteria; p__Firmicutes; c__Clostridia; o__Clostridiales	5	22	4	11	19	44	23	13	49	29	32	118	35	16	59	39	10
168985	k__Bacteria; p__TM7; c__TM7-1	0	0	0	1	0	0	0	0	0	0	0	0	0	0	1	0	0
169031	k__Bacteria; p__Firmicutes; c__Clostridia; o__Clostridiales; f__Veillonellaceae; g__Phascolarctobacterium	0	0	0	0	0	0	0	0	0	0	0	0	0	0	0	2	0
169106	k__Bacteria; p__Firmicutes; c__Bacilli; o__Lactobacillales; f__Lactobacillaceae; g__Lactobacillus	1	2	2	4	6	561	238	22	123	146	140	442	1274	107	190	235	151
169164	k__Bacteria; p__Bacteroidetes; c__Bacteroidia; o__Bacteroidales	0	0	1	0	0	0	0	1	0	2	0	0	0	0	1	2	1
169428	k__Bacteria; p__Firmicutes; c__Bacilli; o__Lactobacillales; f__Lactobacillaceae; g__Lactobacillus	21	35	7	9	21	212	230	36	132	135	135	29	135	9	62	260	154
169704	k__Bacteria; p__Proteobacteria; c__Alphaproteobacteria	0	0	0	0	2	6	0	3	3	1	0	7	2	2	1	2	0
169845	k__Bacteria; p__Firmicutes; c__Clostridia; o__Clostridiales	13	25	6	7	5	48	3	2	8	4	16	51	41	23	20	5	30
169901	k__Bacteria; p__TM7; c__TM7-3; o__CW040; f__F16	181	1180	465	536	2891	583	1278	247	1633	651	702	912	2086	981	1050	954	1421
170185	k__Bacteria; p__Firmicutes; c__Clostridia; o__Clostridiales; f__Ruminococcaceae	0	0	1	0	1	0	0	0	0	1	1	0	1	0	0	0	0
170555	k__Bacteria; p__Firmicutes; c__Clostridia; o__Clostridiales; f__Ruminococcaceae	1	7	0	2	11	6	0	2	1	3	0	4	3	5	2	0	1
170926	k__Bacteria; p__Firmicutes; c__Clostridia; o__Clostridiales; f__Ruminococcaceae	4	0	1	2	5	3	5	4	3	2	0	1	0	3	0	1	4
171232	k__Bacteria; p__Firmicutes; c__Bacilli; o__Lactobacillales; f__Lactobacillaceae; g__Lactobacillus	0	0	0	0	0	2	0	0	0	0	0	1	2	0	1	0	1
171322	k__Bacteria; p__Firmicutes; c__Clostridia; o__Clostridiales	0	0	0	0	0	0	0	0	0	0	0	1	0	0	1	0	1
171396	k__Bacteria; p__Firmicutes; c__Clostridia; o__Clostridiales; f__Ruminococcaceae	1	1	0	1	5	0	1	0	1	1	1	1	0	0	0	2	6
171399	k__Bacteria; p__Firmicutes; c__Clostridia; o__Clostridiales; f__Lachnospiraceae; g__Roseburia	0	0	0	0	0	1	0	0	3	0	0	0	1	4	0	0	0
171607	k__Bacteria; p__Bacteroidetes; c__Bacteroidia; o__Bacteroidales; f__S24-7	2	4	2	0	1	2	2	4	0	1	1	3	9	2	7	4	1
171674	k__Bacteria; p__Firmicutes; c__Clostridia; o__Clostridiales; f__Ruminococcaceae	0	4	2	2	1	5	7	5	3	1	5	2	8	4	9	3	3
172163	k__Bacteria; p__Firmicutes; c__Clostridia; o__Clostridiales	0	1	4	0	0	13	3	0	21	2	2	3	0	0	32	0	5
172329	k__Bacteria; p__Firmicutes; c__Clostridia; o__Clostridiales; f__Ruminococcaceae	0	0	3	6	36	1	1	1	0	0	0	3	17	0	0	0	3
172403	k__Bacteria; p__Firmicutes; c__Clostridia; o__Clostridiales; f__Ruminococcaceae; g__Oscillospira	2	10	3	4	14	28	9	49	19	24	58	9	15	21	12	49	20
172464	k__Bacteria; p__Firmicutes; c__Clostridia; o__Clostridiales	1	2	2	2	0	2	2	0	1	2	0	2	5	0	1	0	0
172777	k__Bacteria; p__Bacteroidetes; c__Bacteroidia; o__Bacteroidales; f__Bacteroidaceae; g__Bacteroides	4	8	2	4	2	4	2	1	0	0	1	13	8	0	1	1	6
172857	k__Bacteria; p__Firmicutes; c__Clostridia; o__Clostridiales; f__Lachnospiraceae	1	1	19	44	78	19	47	27	10	111	105	31	242	39	2	122	65
172858	k__Bacteria; p__Proteobacteria; c__Gammaproteobacteria; o__Thiohalorhabdales	0	0	0	0	0	0	0	0	0	0	0	0	1	0	0	1	0
172891	k__Bacteria; p__Bacteroidetes; c__Bacteroidia; o__Bacteroidales	1	1	2	3	5	2	0	1	1	0	1	0	3	3	2	1	1
173132	k__Bacteria; p__Firmicutes; c__Clostridia; o__Clostridiales	0	0	0	0	0	0	0	0	0	0	1	0	0	0	0	0	0
173218	k__Bacteria; p__Firmicutes; c__Clostridia; o__Clostridiales	2	3	11	35	444	8	14	4	61	2	3	43	87	9	4	4	1
173245	k__Bacteria; p__Firmicutes; c__Clostridia; o__Clostridiales	0	2	3	4	0	6	11	4	22	0	1	16	7	1	0	10	1
173417	k__Bacteria; p__Firmicutes; c__Clostridia; o__Clostridiales	0	15	0	0	0	2	0	1	0	2	1	1	1	0	1	0	1
173883	k__Bacteria; p__Firmicutes; c__Clostridia; o__Clostridiales; f__Peptostreptococcaceae	0	0	0	0	0	6	1	0	2	2	1	0	3	2	0	0	0
173892	k__Bacteria; p__Firmicutes; c__Clostridia; o__Clostridiales; f__Lachnospiraceae	0	0	0	2	7	1	1	2	1	1	0	2	4	3	0	6	2
173914	k__Bacteria; p__Firmicutes; c__Clostridia; o__Clostridiales; f__Lachnospiraceae; g__[Ruminococcus]gnavus	2	0	0	0	0	1	0	0	0	0	0	0	1	0	0	0	0
173923	k__Bacteria; p__Firmicutes; c__Clostridia; o__Clostridiales	42	131	112	144	313	38	15	37	105	78	120	102	31	43	23	62	80
173965	k__Bacteria; p__Actinobacteria; c__Coriobacteriia; o__Coriobacteriales; f__Coriobacteriaceae; g__Adlercreutzia	48	4	11	10	11	2	16	5	10	11	29	31	22	14	22	15	9
174071	k__Bacteria; p__Firmicutes; c__Clostridia; o__Clostridiales	5	2	1	0	0	10	0	0	1	1	1	0	2	6	3	1	8
174126	k__Bacteria; p__Firmicutes; c__Clostridia; o__Clostridiales	0	3	0	0	0	2	0	0	0	1	0	0	1	0	1	0	0
174204	k__Bacteria; p__Cyanobacteria; c__Synechococcophycideae; o__Pseudanabaenales; f__Pseudanabaenaceae; g__Leptolyngbya	0	5	2	2	0	0	0	0	0	0	0	0	0	0	0	0	0
174276	k__Bacteria; p__Firmicutes; c__Clostridia; o__Clostridiales; f__Lachnospiraceae	24	56	273	59	73	38	50	32	37	61	101	51	31	45	46	16	47
174417	k__Bacteria; p__Firmicutes; c__Clostridia; o__Clostridiales	2	0	1	5	36	71	2	0	1	21	26	1	4	1	0	21	71
174441	k__Bacteria; p__Firmicutes; c__Clostridia; o__Clostridiales; f__Ruminococcaceae; g__Oscillospira	432	142	632	513	674	1376	810	402	756	909	502	995	858	761	301	574	1143
174500	k__Bacteria; p__Bacteroidetes; c__Bacteroidia; o__Bacteroidales; f__S24-7	0	1	0	2	0	0	0	0	0	0	0	1	0	1	0	1	0
174654	k__Bacteria; p__Firmicutes; c__Clostridia; o__Clostridiales; f__Ruminococcaceae; g__Ruminococcusbromii	12	12	85	0	14	8	0	2	2	0	8	0	0	6	5	0	1
174770	k__Bacteria; p__Firmicutes; c__Clostridia; o__Clostridiales	0	0	0	0	0	0	0	0	0	0	0	2	0	1	0	0	1
174853	k__Bacteria; p__Firmicutes; c__Clostridia; o__Clostridiales	4	40	16	66	216	42	13	15	40	5	9	118	189	34	28	29	65
175077	k__Bacteria; p__Firmicutes; c__Clostridia; o__Clostridiales	16	45	17	26	11	69	46	18	28	11	17	22	35	46	18	23	12
175193	k__Bacteria; p__Firmicutes; c__Clostridia; o__Clostridiales	4	11	2	4	13	5	0	2	2	3	1	10	20	3	0	3	6
175367	k__Bacteria; p__Firmicutes; c__Clostridia; o__Clostridiales; f__Lachnospiraceae	0	3	0	1	1	0	0	1	5	0	0	1	2	5	0	0	0
175377	k__Bacteria; p__Firmicutes; c__Clostridia; o__Clostridiales; f__Ruminococcaceae; g__Oscillospira	1	9	42	12	20	8	5	61	58	29	11	0	4	3	19	38	76
175617	k__Bacteria; p__Bacteroidetes; c__Bacteroidia; o__Bacteroidales; f__Bacteroidaceae; g__Bacteroides	2	9	0	2	4	0	6	3	2	1	0	0	0	0	2	3	1
175633	k__Bacteria; p__Firmicutes; c__Clostridia; o__Clostridiales; f__Ruminococcaceae	1	0	0	0	0	2	0	0	0	0	0	0	0	0	1	1	1
175712	k__Bacteria; p__Bacteroidetes; c__Bacteroidia; o__Bacteroidales; f__S24-7	23	34	6	22	24	8	11	7	6	2	3	25	24	31	26	22	28
175758	k__Bacteria; p__Firmicutes; c__Clostridia; o__Clostridiales	0	1	0	2	3	0	0	3	6	1	0	1	1	2	2	0	0
175929	k__Bacteria; p__Firmicutes; c__Clostridia; o__Clostridiales	9	12	3	12	72	5	4	3	9	4	8	8	20	28	1	1	19
175932	k__Bacteria; p__Firmicutes; c__Clostridia; o__Clostridiales; f__Lachnospiraceae; g__Blautiaproducta	0	3	5	4	21	4	23	3	9	4	10	2	17	5	2	12	10
175998	k__Bacteria; p__Firmicutes; c__Clostridia; o__Clostridiales; f__Lachnospiraceae; g__[Ruminococcus]gnavus	0	0	0	0	1	0	0	0	0	1	0	0	1	3	2	1	1
176118	k__Bacteria; p__Firmicutes; c__Clostridia; o__Clostridiales; f__Ruminococcaceae; g__Oscillospira	0	0	1	0	3	0	0	0	0	5	0	0	0	0	0	0	1
176480	k__Bacteria; p__Firmicutes; c__Clostridia; o__Clostridiales	4	5	5	27	49	0	3	11	13	14	4	22	31	5	1	4	30
176582	k__Bacteria; p__Firmicutes; c__Clostridia; o__Clostridiales; f__Ruminococcaceae	5	22	7	5	39	21	12	17	2	0	0	67	58	27	9	1	9
176617	k__Bacteria; p__Firmicutes; c__Clostridia; o__Clostridiales; f__Ruminococcaceae	0	0	0	0	1	0	0	0	1	1	0	0	0	0	0	0	1
176836	k__Bacteria; p__Firmicutes; c__Clostridia; o__Clostridiales; f__Ruminococcaceae; g__Oscillospira	0	1	0	0	0	3	0	0	0	1	2	1	0	5	0	2	1
176856	k__Bacteria; p__Firmicutes; c__Clostridia; o__Clostridiales; f__Ruminococcaceae	0	0	0	0	0	0	0	0	0	0	0	0	0	0	2	0	0
176868	k__Bacteria; p__Firmicutes; c__Clostridia; o__Clostridiales; f__Dehalobacteriaceae; g__Dehalobacterium	44	157	44	77	611	26	33	56	134	49	32	9	13	170	78	36	173
176886	k__Bacteria; p__Bacteroidetes; c__Bacteroidia; o__Bacteroidales; f__S24-7	0	0	0	0	1	0	0	0	1	1	1	0	0	0	0	0	0
176957	k__Bacteria; p__Firmicutes; c__Clostridia; o__Clostridiales	0	0	0	0	2	1	1	1	0	0	0	0	2	5	1	0	5
176990	k__Bacteria; p__Firmicutes; c__Clostridia; o__Clostridiales	0	0	0	0	0	0	0	0	0	0	0	0	2	0	0	1	0
177271	k__Bacteria; p__Firmicutes; c__Clostridia; o__Clostridiales; f__Ruminococcaceae; g__Ruminococcus	0	0	0	0	0	2	1	0	0	0	0	0	1	0	2	0	0
177359	k__Bacteria; p__Firmicutes; c__Clostridia; o__Clostridiales; f__Lachnospiraceae; g__Coprococcus	1	0	0	0	19	0	0	1	0	3	1	2	0	2	0	4	0
177697	k__Bacteria; p__Firmicutes; c__Clostridia; o__Clostridiales; f__Ruminococcaceae	3	0	0	0	11	0	0	1	2	1	0	1	3	0	1	1	0
177800	k__Bacteria; p__Firmicutes; c__Clostridia; o__Clostridiales; f__Ruminococcaceae; g__Ruminococcus	1	2	0	1	7	3	1	0	4	2	1	4	2	3	1	0	0
177828	k__Bacteria; p__Firmicutes; c__Clostridia; o__Clostridiales; f__Lachnospiraceae; g__Anaerostipes	0	0	0	0	5	0	0	0	0	0	0	0	1	1	0	0	0
177917	k__Bacteria; p__Bacteroidetes; c__Bacteroidia; o__Bacteroidales; f__S24-7	1	1	0	1	0	1	0	1	3	0	2	0	0	0	1	0	1
177952	k__Bacteria; p__Firmicutes; c__Clostridia; o__Clostridiales; f__Ruminococcaceae; g__Ruminococcus	2	2	4	2	9	2	0	2	1	1	1	1	2	5	4	0	5
178274	k__Bacteria; p__Bacteroidetes; c__Bacteroidia; o__Bacteroidales; f__S24-7	0	0	0	0	0	0	0	0	0	0	0	0	0	0	0	1	0
178331	k__Bacteria; p__Verrucomicrobia; c__Verrucomicrobiae; o__Verrucomicrobiales; f__Verrucomicrobiaceae; g__Akkermansiamuciniphila	0	0	1	1	2	5	1	2	0	0	1	0	1	1	3	1	0
178364	k__Bacteria; p__Firmicutes; c__Clostridia; o__Clostridiales; f__Clostridiaceae	16	2	1	4	10	21	32	5	20	27	8	4	18	1	11	3	7
178713	k__Bacteria; p__Firmicutes; c__Clostridia; o__Clostridiales; f__Ruminococcaceae	1	2	0	0	2	116	38	1	2	9	1	13	460	17	0	2	0
178738	k__Bacteria; p__Firmicutes; c__Clostridia; o__Clostridiales; f__Clostridiaceae	0	0	0	0	0	0	0	0	0	2	0	0	0	0	0	0	0
178759	k__Bacteria; p__Tenericutes; c__RF3; o__ML615J-28	0	0	0	1	1	4	1	0	0	0	0	1	2	0	0	0	0
178891	k__Bacteria; p__Bacteroidetes; c__Flavobacteriia; o__Flavobacteriales; f__Flavobacteriaceae; g__Hyunsoonleellajejuensis	17	16	11	11	22	34	53	11	24	53	41	24	6	8	3	7	19
178926	k__Bacteria; p__Firmicutes; c__Clostridia; o__Clostridiales	0	0	0	0	0	0	0	0	0	0	0	0	0	0	0	0	1
178959	k__Bacteria; p__Firmicutes; c__Clostridia; o__Clostridiales; f__Ruminococcaceae; g__Oscillospira	88	548	73	1175	1164	208	166	78	156	132	64	320	577	249	533	201	391
179014	k__Bacteria; p__Firmicutes; c__Clostridia; o__Clostridiales; f__Lachnospiraceae; g__Dorea	0	0	0	0	0	0	0	0	1	0	0	0	0	0	1	0	0
179116	k__Bacteria; p__Firmicutes; c__Clostridia; o__Clostridiales; f__Ruminococcaceae; g__Oscillospira	0	1	1	0	2	0	1	0	0	0	0	1	1	1	0	0	0
179149	k__Bacteria; p__Firmicutes; c__Clostridia; o__Clostridiales; f__Ruminococcaceae; g__Oscillospira	4	5	4	1	3	24	40	0	7	2	2	88	35	3	5	16	4
179325	k__Bacteria; p__Firmicutes; c__Clostridia; o__Clostridiales; f__Ruminococcaceae	0	0	0	0	0	1	0	0	0	0	0	0	0	1	0	0	0
179343	k__Bacteria; p__Bacteroidetes; c__Bacteroidia; o__Bacteroidales; f__S24-7	1	3	0	6	2	7	2	0	9	2	6	3	1	3	1	4	4
179354	k__Bacteria; p__Firmicutes; c__Clostridia; o__Clostridiales; f__Ruminococcaceae; g__Oscillospira	11	29	11	23	56	48	27	5	12	14	15	20	66	15	10	14	38
179384	k__Bacteria; p__Firmicutes; c__Clostridia; o__Clostridiales; f__Lachnospiraceae	0	0	0	0	1	0	0	0	0	0	0	0	0	0	0	0	0
179472	k__Bacteria; p__Firmicutes; c__Clostridia; o__Clostridiales; f__Lachnospiraceae; g__Roseburia	0	0	0	3	2	4	0	4	5	0	0	4	6	55	4	1	3
179547	k__Bacteria; p__Firmicutes; c__Clostridia; o__Clostridiales; f__Ruminococcaceae; g__Oscillospira	3	1	1	0	5	0	1	1	1	3	0	0	3	1	0	0	4
179601	k__Bacteria; p__Firmicutes; c__Clostridia; o__Clostridiales; f__Ruminococcaceae	0	2	1	5	1	282	290	50	134	10	34	26	30	28	16	13	8
179814	k__Bacteria; p__Verrucomicrobia; c__Verrucomicrobiae; o__Verrucomicrobiales; f__Verrucomicrobiaceae; g__Akkermansiamuciniphila	9	20	10	10	6	16	13	9	24	12	20	18	11	26	12	18	13
180067	k__Bacteria; p__Firmicutes; c__Clostridia; o__Clostridiales; f__Ruminococcaceae	1	1	0	0	5	0	0	0	1	0	1	1	3	5	0	0	0
180083	k__Bacteria; p__Firmicutes; c__Clostridia; o__Clostridiales; f__Lachnospiraceae; g__[Ruminococcus]	0	2	0	0	0	1	0	0	0	0	0	0	0	0	0	0	0
180107	k__Bacteria; p__Firmicutes; c__Clostridia; o__Clostridiales; f__Ruminococcaceae; g__Ruminococcus	57	53	0	3	13	877	916	315	850	329	371	98	373	122	582	527	529
180110	k__Bacteria; p__Verrucomicrobia; c__Verrucomicrobiae; o__Verrucomicrobiales; f__Verrucomicrobiaceae; g__Akkermansiamuciniphila	441	397	194	993	858	1576	1311	1200	2051	1503	1608	964	1453	1576	1464	1654	804
180235	k__Bacteria; p__Firmicutes; c__Clostridia; o__Clostridiales; f__Ruminococcaceae; g__Oscillospira	5	1	1	0	2	2	3	3	3	1	1	2	4	3	1	3	5
180363	k__Bacteria; p__Actinobacteria; c__Actinobacteria; o__Actinomycetales; f__Micrococcaceae; g__Microbisporarosea	0	0	0	0	0	0	0	0	0	0	0	0	1	0	0	0	0
180405	k__Bacteria; p__Bacteroidetes; c__Bacteroidia; o__Bacteroidales; f__S24-7	24	34	1	37	92	55	40	66	157	33	116	16	14	69	52	34	37
180465	k__Bacteria; p__Firmicutes; c__Clostridia; o__Clostridiales	1	3	6	10	17	0	1	1	1	1	0	9	28	5	1	1	6
180509	k__Bacteria; p__Firmicutes; c__Clostridia; o__Clostridiales; f__Ruminococcaceae; g__Ruminococcus	3	7	1	2	20	6	2	2	2	6	6	3	25	8	5	4	4
180511	k__Bacteria; p__Bacteroidetes; c__Bacteroidia; o__Bacteroidales; f__S24-7	0	0	1	0	0	0	0	0	0	0	0	1	0	0	0	0	0
180563	k__Bacteria; p__Firmicutes; c__Clostridia; o__Clostridiales; f__Ruminococcaceae	1	0	0	1	21	25	1	0	1	1	1	23	24	0	3	9	3
180661	k__Bacteria; p__Firmicutes; c__Clostridia; o__Clostridiales; f__Ruminococcaceae	0	2	0	2	4	4	1	1	9	2	1	12	17	8	6	7	2
180731	k__Bacteria; p__Bacteroidetes; c__Bacteroidia; o__Bacteroidales; f__Porphyromonadaceae; g__Parabacteroides	66	17	6	41	76	13	27	24	32	25	13	37	83	86	53	11	6
180738	k__Bacteria; p__Firmicutes; c__Clostridia; o__Clostridiales; f__Ruminococcaceae; g__Ruminococcus	0	0	0	0	4	0	0	1	1	0	0	0	0	3	0	0	0
180800	k__Bacteria; p__Firmicutes; c__Clostridia; o__Clostridiales	0	0	2	0	0	0	0	0	0	0	0	0	0	0	0	0	0
180972	k__Bacteria; p__Firmicutes; c__Clostridia; o__Clostridiales	2	7	22	7	52	2	0	6	1	1	1	59	2	57	6	0	2
181174	k__Bacteria; p__Firmicutes; c__Clostridia; o__Clostridiales; f__Ruminococcaceae	3	2	0	0	2	11	7	1	12	13	4	8	15	1	10	1	0
181342	k__Bacteria; p__Firmicutes; c__Clostridia; o__Clostridiales; f__Clostridiaceae; g__02d06	1	1	0	1	0	0	0	1	0	0	0	2	0	1	2	1	2
181468	k__Bacteria; p__Actinobacteria; c__Coriobacteriia; o__Coriobacteriales; f__Coriobacteriaceae	0	0	0	0	0	0	0	1	0	0	0	0	0	0	0	0	0
181683	k__Bacteria; p__Firmicutes; c__Clostridia; o__Clostridiales; f__Lachnospiraceae; g__[Ruminococcus]gnavus	0	0	1	0	2	2	0	1	0	0	0	2	0	1	0	0	0
181833	k__Bacteria; p__Firmicutes; c__Clostridia; o__Clostridiales	2	0	0	0	1	1	0	1	0	3	0	2	0	0	1	1	2
182033	k__Bacteria; p__Firmicutes; c__Clostridia; o__Clostridiales; f__Ruminococcaceae; g__Oscillospira	1	0	1	4	24	2	1	1	2	0	0	8	9	5	2	2	7
182044	k__Bacteria; p__Firmicutes; c__Clostridia; o__Clostridiales; f__Ruminococcaceae	0	0	0	1	0	0	0	0	0	0	0	1	1	0	0	0	0
182176	k__Bacteria; p__Verrucomicrobia; c__Verrucomicrobiae; o__Verrucomicrobiales; f__Verrucomicrobiaceae; g__Akkermansiamuciniphila	2	4	0	10	11	4	12	2	16	11	19	8	4	13	11	10	3
182269	k__Bacteria; p__Firmicutes; c__Clostridia; o__Clostridiales; f__Ruminococcaceae; g__Oscillospira	14	4	8	4	31	8	8	7	6	11	9	11	9	14	7	3	31
182470	k__Bacteria; p__Firmicutes; c__Clostridia; o__Clostridiales	0	2	3	1	0	3	0	7	2	9	1	0	0	0	0	0	1
182537	k__Bacteria; p__Firmicutes; c__Clostridia; o__Clostridiales; f__Lachnospiraceae	6	11	2	9	16	10	7	5	10	15	4	20	35	16	7	14	19
182617	k__Bacteria; p__Firmicutes; c__Clostridia; o__Clostridiales; f__Ruminococcaceae	13	13	37	17	34	44	4	21	35	54	15	12	12	38	17	31	32
182647	k__Bacteria; p__Firmicutes; c__Clostridia; o__Clostridiales; f__Ruminococcaceae	0	0	3	1	10	1	0	0	1	0	0	1	8	0	0	0	0
182764	k__Bacteria; p__Firmicutes; c__Bacilli; o__Lactobacillales; f__Lactobacillaceae; g__Lactobacillus	0	0	0	0	0	0	0	0	0	0	0	0	0	0	0	1	0
183196	k__Bacteria; p__Bacteroidetes; c__Cytophagia; o__Cytophagales; f__Flammeovirgaceae	0	0	0	0	0	0	3	0	0	1	0	0	0	0	0	0	0
183231	k__Bacteria; p__Firmicutes; c__Clostridia; o__Clostridiales	0	0	0	0	2	1	0	1	0	1	0	0	1	1	0	0	0
183438	k__Bacteria; p__Firmicutes; c__Clostridia; o__Clostridiales; f__Lachnospiraceae	25	33	13	30	135	31	20	66	32	20	12	23	61	50	26	17	40
183532	k__Bacteria; p__Firmicutes; c__Clostridia; o__Clostridiales; f__Ruminococcaceae	0	0	0	0	0	0	0	2	0	4	0	0	0	4	5	13	0
183533	k__Bacteria; p__Firmicutes; c__Clostridia; o__Clostridiales; f__Lachnospiraceae; g__Coprococcus	0	4	0	40	39	50	0	0	0	0	0	63	2	0	0	0	1
183675	k__Bacteria; p__Firmicutes; c__Clostridia; o__Clostridiales; f__Ruminococcaceae; g__Oscillospira	0	0	0	0	0	0	0	0	0	0	0	0	0	1	0	0	0
184322	k__Bacteria; p__Firmicutes; c__Clostridia; o__Clostridiales	0	1	0	2	7	1	1	2	1	2	0	4	6	3	1	1	3
184339	k__Bacteria; p__Firmicutes; c__Clostridia; o__Clostridiales; f__Ruminococcaceae	1	1	0	7	9	5	3	0	5	1	1	12	23	4	10	8	5
184966	k__Bacteria; p__Firmicutes; c__Clostridia; o__Clostridiales	0	2	0	0	0	0	0	1	1	1	1	0	0	0	3	0	0
185029	k__Bacteria; p__Firmicutes; c__Clostridia; o__Clostridiales	0	0	0	0	0	0	0	1	0	0	0	1	0	0	0	0	0
185036	k__Bacteria; p__Bacteroidetes; c__Bacteroidia; o__Bacteroidales; f__S24-7	134	509	301	321	214	134	239	90	205	51	232	548	304	134	310	30	93
185222	k__Bacteria; p__Firmicutes; c__Clostridia; o__Clostridiales; f__Clostridiaceae	0	3	0	0	0	4	1	1	6	2	1	2	11	4	0	2	0
185234	k__Bacteria; p__Firmicutes; c__Clostridia; o__Clostridiales	0	1	0	1	2	0	0	0	0	0	1	1	1	0	0	1	0
185405	k__Bacteria; p__Firmicutes; c__Clostridia; o__Clostridiales; f__Lachnospiraceae	0	0	0	0	1	0	0	0	0	0	0	1	3	0	0	0	0
185420	k__Bacteria; p__Bacteroidetes; c__Bacteroidia; o__Bacteroidales; f__Bacteroidaceae; g__Bacteroides	5	6	2	6	6	4	5	3	11	2	2	0	9	11	12	14	14
185552	k__Bacteria; p__Firmicutes; c__Clostridia; o__Clostridiales	0	0	0	0	1	0	0	0	0	0	0	0	0	0	0	0	0
185576	k__Bacteria; p__Firmicutes; c__Clostridia; o__Clostridiales	0	2	1	3	4	3	1	1	4	3	0	2	2	4	0	2	2
185587	k__Bacteria; p__Firmicutes; c__Clostridia; o__Clostridiales; f__Lachnospiraceae	0	4	1	2	12	8	5	1	6	3	1	28	24	28	8	3	15
185841	k__Bacteria; p__Bacteroidetes; c__Bacteroidia; o__Bacteroidales; f__Prevotellaceae; g__Prevotella	0	1	1	0	1	0	1	0	0	1	0	0	1	1	0	1	1
185883	k__Bacteria; p__Firmicutes; c__Clostridia; o__Clostridiales; f__Lachnospiraceae; g__Blautia	7	4	0	1	7	5	1	7	5	4	0	8	1	12	0	2	4
185915	k__Bacteria; p__Firmicutes; c__Clostridia; o__Clostridiales; f__Ruminococcaceae	0	3	1	45	11	8	38	50	260	1	11	18	290	19	618	3	146
185923	k__Bacteria; p__Firmicutes; c__Clostridia; o__Clostridiales; f__Ruminococcaceae	0	0	0	3	14	0	0	0	1	0	0	0	1	0	0	0	0
185995	k__Bacteria; p__Firmicutes; c__Clostridia; o__Clostridiales; f__Ruminococcaceae	0	0	0	2	1	0	0	0	1	0	0	3	0	0	0	0	1
186090	k__Bacteria; p__Firmicutes; c__Clostridia; o__Clostridiales; f__Ruminococcaceae; g__Ruminococcus	0	0	0	0	0	0	0	0	0	0	0	0	0	1	0	0	0
186139	k__Bacteria; p__Firmicutes; c__Clostridia; o__Clostridiales; f__Ruminococcaceae	0	0	0	2	0	1	3	0	6	0	0	15	30	12	9	9	0
186162	k__Bacteria; p__Firmicutes; c__Clostridia; o__Clostridiales	283	3486	909	3194	10028	2771	722	554	1900	1992	991	5054	11163	1564	1744	1646	1193
186321	k__Bacteria; p__Firmicutes; c__Clostridia; o__Clostridiales; f__Ruminococcaceae	1	7	0	2	10	0	0	1	1	1	3	6	8	3	0	0	5
186406	k__Bacteria; p__Firmicutes; c__Clostridia; o__Clostridiales; f__Lachnospiraceae; g__[Ruminococcus]gnavus	0	0	0	0	3	0	0	0	0	0	0	0	1	0	0	0	0
186452	k__Bacteria; p__Firmicutes; c__Clostridia; o__Clostridiales	5	5	14	7	1	12	38	0	0	7	2	29	28	0	0	2	7
186478	k__Bacteria; p__Firmicutes; c__Clostridia; o__Clostridiales; f__Ruminococcaceae	0	0	0	0	1	3	0	0	0	1	0	0	0	1	0	0	1
186526	k__Bacteria; p__Firmicutes; c__Clostridia; o__Clostridiales	30	30	5	19	41	52	123	68	103	56	44	39	103	18	46	54	140
186804	k__Bacteria; p__Firmicutes; c__Clostridia; o__Clostridiales; f__Lachnospiraceae; g__Roseburia	0	0	0	0	3	1	1	0	2	0	0	1	2	2	0	1	2
186886	k__Bacteria; p__Firmicutes; c__Clostridia; o__Clostridiales; f__Ruminococcaceae	0	0	0	0	1	1	0	0	0	0	0	1	0	1	0	0	1
186888	k__Bacteria; p__Firmicutes; c__Clostridia; o__Clostridiales; f__Lachnospiraceae	0	1	0	0	1	0	0	0	0	1	0	0	3	0	0	1	0
187153	k__Bacteria; p__Bacteroidetes; c__Bacteroidia; o__Bacteroidales; f__S24-7	0	0	2	0	0	0	0	0	0	0	0	0	0	0	1	0	0
187174	k__Bacteria; p__Bacteroidetes; c__Bacteroidia; o__Bacteroidales; f__S24-7	67	71	12	63	24	8	8	0	0	4	6	25	7	0	1	23	14
187219	k__Bacteria; p__Firmicutes; c__Clostridia; o__Clostridiales; f__Lachnospiraceae	0	4	2	7	44	2	0	0	0	0	1	3	6	0	0	0	0
187267	k__Bacteria; p__Firmicutes; c__Clostridia; o__Clostridiales; f__Ruminococcaceae; g__Oscillospira	1	1	1	1	6	0	1	1	0	0	0	1	2	0	2	0	0
187336	k__Bacteria; p__Firmicutes; c__Erysipelotrichi; o__Erysipelotrichales; f__Erysipelotrichaceae; g__[Eubacterium]biforme	138	59	91	37	35	27	42	52	64	90	225	37	17	27	61	12	71
187341	k__Bacteria; p__Bacteroidetes; c__Bacteroidia; o__Bacteroidales; f__S24-7	11	33	2	10	6	6	15	16	28	6	13	13	7	21	8	17	17
187359	k__Bacteria; p__Firmicutes; c__Clostridia; o__Clostridiales	0	0	2	1	1	4	5	7	3	6	7	5	3	3	1	0	4
187404	k__Bacteria; p__Firmicutes; c__Clostridia; o__Clostridiales; f__Ruminococcaceae	0	0	0	0	0	0	1	0	2	1	0	0	2	0	0	0	0
187447	k__Bacteria; p__Firmicutes; c__Clostridia; o__Clostridiales; f__Lachnospiraceae; g__Roseburia	0	0	0	2	0	1	0	2	0	0	0	0	0	0	0	0	0
187466	k__Bacteria; p__Firmicutes; c__Clostridia; o__Clostridiales; f__Clostridiaceae	0	0	0	0	0	4	0	0	0	0	0	0	0	0	0	0	0
187535	k__Bacteria; p__Firmicutes; c__Clostridia; o__Clostridiales	20	40	21	188	30	30	9	4	45	47	4	9	69	3	20	47	266
188355	k__Bacteria; p__Firmicutes; c__Clostridia; o__Clostridiales	0	0	0	0	1	0	0	0	0	0	0	0	0	0	0	0	1
188457	k__Bacteria; p__Firmicutes; c__Clostridia; o__Clostridiales	0	1	0	0	0	2	0	0	2	1	0	0	1	0	0	1	2
188741	k__Bacteria; p__Firmicutes; c__Clostridia; o__Clostridiales; f__Dehalobacteriaceae; g__Dehalobacterium	7	3	2	3	1	0	3	0	0	1	1	0	1	3	4	5	6
188842	k__Bacteria; p__Firmicutes; c__Clostridia; o__Clostridiales	1	1	0	0	0	0	0	0	0	0	0	0	0	0	0	0	0
188862	k__Bacteria; p__Firmicutes; c__Clostridia; o__Clostridiales; f__Ruminococcaceae; g__Oscillospira	13	25	12	14	32	9	6	10	33	6	9	20	36	20	6	18	32
188878	k__Bacteria; p__Firmicutes; c__Clostridia; o__Clostridiales	0	0	0	1	2	0	0	0	0	1	0	0	1	0	0	0	0
189076	k__Bacteria; p__Proteobacteria; c__Betaproteobacteria; o__Burkholderiales; f__Alcaligenaceae; g__Sutterella	0	0	2	1	0	1	0	1	0	0	1	0	1	5	1	3	0
189147	k__Bacteria; p__Firmicutes; c__Clostridia; o__Clostridiales; f__Ruminococcaceae; g__Ruminococcus	10	51	2	76	174	8	35	154	514	0	1	11	33	293	176	23	35
189190	k__Bacteria; p__Firmicutes; c__Clostridia; o__Clostridiales	0	0	0	0	0	0	2	4	1	1	1	1	0	1	1	0	5
189215	k__Bacteria; p__Bacteroidetes; c__Bacteroidia; o__Bacteroidales; f__S24-7	0	0	0	0	1	2	0	0	0	0	0	2	0	0	0	0	0
189279	k__Bacteria; p__Firmicutes; c__Clostridia; o__Clostridiales; f__Clostridiaceae	2	1	3	43	2	5	5	1	2	2	4	17	4	1	1	1	1
189388	k__Archaea; p__Crenarchaeota; c__Thermoprotei; o__Thermoproteales; f__Thermoproteaceae	0	0	0	0	0	0	0	0	0	0	0	0	0	0	0	0	1
189407	k__Bacteria; p__Firmicutes; c__Clostridia; o__Clostridiales; f__[Mogibacteriaceae]	463	37	20	26	79	458	898	162	772	884	343	110	417	46	118	24	227
189476	k__Bacteria; p__Firmicutes; c__Clostridia; o__Clostridiales	0	1	0	0	0	0	0	1	0	0	0	0	0	1	1	0	0
189605	k__Bacteria; p__Firmicutes; c__Clostridia; o__Clostridiales; f__Lachnospiraceae; g__Blautia	0	0	0	0	0	0	1	0	1	3	2	1	2	0	1	0	1
190057	k__Bacteria; p__Firmicutes; c__Clostridia; o__Clostridiales	0	0	0	0	3	1	0	0	0	0	0	0	2	0	0	0	0
190107	k__Bacteria; p__Firmicutes; c__Clostridia; o__Clostridiales; f__Lachnospiraceae	28	57	7	15	15	15	37	26	42	15	34	16	8	23	22	26	41
190242	k__Bacteria; p__Firmicutes; c__Clostridia; o__Clostridiales; f__Ruminococcaceae; g__Ruminococcus	0	0	0	0	2	0	0	0	0	0	0	0	1	0	1	0	0
190254	k__Bacteria; p__Firmicutes; c__Clostridia; o__Clostridiales; f__Lachnospiraceae; g__[Ruminococcus]gnavus	40	18	1	1	7	7	3	2	3	1	1	16	38	4	1	1	10
190281	k__Bacteria; p__Firmicutes; c__Clostridia; o__Clostridiales	0	0	0	1	0	0	0	0	0	0	0	1	0	0	1	0	1
190320	k__Bacteria; p__Firmicutes; c__Clostridia; o__Clostridiales; f__Lachnospiraceae	0	0	0	0	0	0	0	2	1	0	0	0	0	7	0	0	0
190365	k__Bacteria; p__Firmicutes; c__Clostridia; o__Clostridiales	0	1	0	0	2	1	0	0	0	0	0	0	0	1	1	0	0
190490	k__Bacteria; p__Firmicutes; c__Clostridia; o__Clostridiales; f__Ruminococcaceae	40	29	14	20	64	37	30	11	36	28	22	30	74	29	9	23	47
190605	k__Bacteria; p__Firmicutes; c__Clostridia; o__Clostridiales; f__Lachnospiraceae; g__Blautia	0	0	0	0	0	0	0	1	4	0	0	0	1	13	3	0	0
190676	k__Bacteria; p__Firmicutes; c__Clostridia; o__Clostridiales; f__Ruminococcaceae; g__Oscillospira	3	5	8	3	34	1	4	5	6	1	2	3	11	11	5	7	10
190844	k__Bacteria; p__Bacteroidetes; c__Bacteroidia; o__Bacteroidales; f__Rikenellaceae	35	14	10	35	11	26	29	44	78	23	14	25	8	33	13	33	15
190971	k__Bacteria; p__Firmicutes; c__Clostridia; o__Clostridiales	0	1	0	1	1	17	0	1	16	9	3	0	9	3	9	3	64
191067	k__Bacteria; p__Firmicutes; c__Clostridia; o__Clostridiales	1	2	0	3	2	1	0	0	0	0	2	0	2	0	1	0	3
191068	k__Bacteria; p__Firmicutes; c__Clostridia; o__Clostridiales; f__Ruminococcaceae	0	3	0	0	39	0	0	0	0	0	0	0	3	0	0	0	7
191098	k__Bacteria; p__Firmicutes; c__Clostridia; o__Clostridiales; f__Lachnospiraceae	0	1	0	0	3	1	0	0	0	0	0	2	5	2	1	0	2
191259	k__Bacteria; p__Firmicutes; c__Clostridia; o__Clostridiales	2	0	2	11	20	3	1	0	1	7	0	3	7	0	0	12	12
191439	k__Bacteria; p__Bacteroidetes; c__Bacteroidia; o__Bacteroidales; f__Bacteroidaceae; g__Bacteroides	30	169	205	183	346	222	110	134	173	127	54	142	316	148	238	194	100
191549	k__Bacteria; p__Firmicutes; c__Clostridia; o__Clostridiales	1	0	0	3	2	2	0	1	1	0	0	2	1	1	0	1	0
191558	k__Bacteria; p__Firmicutes; c__Clostridia; o__Clostridiales; f__Ruminococcaceae; g__Oscillospira	0	0	0	0	5	3	2	2	4	0	4	0	0	4	2	1	2
191579	k__Bacteria; p__Firmicutes; c__Clostridia; o__Clostridiales	0	0	0	0	0	0	0	0	0	0	0	0	0	1	0	0	0
191583	k__Bacteria; p__Firmicutes; c__Clostridia; o__Clostridiales; f__Lachnospiraceae; g__[Ruminococcus]gnavus	1	0	0	0	2	0	0	1	0	0	0	4	0	0	0	0	0
191616	k__Bacteria; p__Firmicutes; c__Clostridia; o__Clostridiales; f__Ruminococcaceae	8	13	11	44	141	16	0	0	3	0	1	45	13	0	0	1	6
191694	k__Bacteria; p__Firmicutes; c__Clostridia; o__Clostridiales; f__Clostridiaceae	0	0	0	0	0	1	0	1	1	0	0	0	2	0	0	0	0
191816	k__Bacteria; p__Firmicutes; c__Clostridia; o__Clostridiales; f__Ruminococcaceae; g__Oscillospira	0	0	0	5	7	0	0	0	0	0	1	0	9	0	2	2	0
191822	k__Bacteria; p__Firmicutes; c__Clostridia; o__Clostridiales	0	1	0	2	37	48	1	0	0	8	12	0	2	2	0	7	47
192127	k__Bacteria; p__Firmicutes; c__Clostridia; o__Clostridiales; f__Lachnospiraceae	0	0	0	0	0	0	0	0	0	0	0	0	0	0	0	0	1
192222	k__Bacteria; p__Bacteroidetes; c__Bacteroidia; o__Bacteroidales; f__Prevotellaceae	7	36	3	1	0	4	8	6	7	1	3	6	2	2	2	6	4
192515	k__Bacteria; p__Firmicutes; c__Clostridia; o__Clostridiales; f__Ruminococcaceae; g__Ruminococcusbromii	0	0	0	0	0	0	0	0	0	0	0	0	2	0	0	0	0
192557	k__Bacteria; p__Firmicutes; c__Clostridia; o__Clostridiales; f__Ruminococcaceae; g__Oscillospira	3	1	0	1	2	0	0	0	2	0	1	0	0	2	2	0	1
192654	k__Bacteria; p__Firmicutes; c__Clostridia; o__Clostridiales; f__Ruminococcaceae; g__Ruminococcus	0	0	3	5	7	3	6	1	2	0	0	2	10	18	6	1	0
192664	k__Bacteria; p__Firmicutes; c__Clostridia; o__Clostridiales; f__Ruminococcaceae; g__Oscillospira	0	0	0	0	0	0	0	0	0	0	0	0	0	0	0	0	1
192712	k__Bacteria; p__Bacteroidetes; c__Bacteroidia; o__Bacteroidales; f__S24-7	0	3	0	0	1	1	1	0	1	0	0	2	2	0	0	0	0
192749	k__Bacteria; p__Firmicutes; c__Clostridia; o__Clostridiales; f__Ruminococcaceae	3	0	1	4	7	3	0	0	0	1	1	2	9	3	1	0	2
192832	k__Bacteria; p__Firmicutes; c__Bacilli; o__Lactobacillales; f__Lactobacillaceae; g__Lactobacillus	0	0	1	0	0	0	0	0	0	0	1	1	2	0	1	2	1
193064	k__Bacteria; p__Firmicutes; c__Clostridia; o__Clostridiales	4	5	1	3	10	4	1	1	0	1	2	4	6	2	3	0	0
193358	k__Bacteria; p__Firmicutes; c__Clostridia; o__Clostridiales; f__Lachnospiraceae; g__[Ruminococcus]gnavus	11	2	5	4	19	3	0	1	0	3	1	9	49	4	2	4	29
193509	k__Bacteria; p__Firmicutes; c__Clostridia; o__Clostridiales; f__Lachnospiraceae; g__Dorea	1	21	2	31	71	10	7	12	13	9	3	17	20	21	16	8	18
193617	k__Bacteria; p__Firmicutes; c__Clostridia; o__Clostridiales	1	28	1	2	35	22	0	0	1	4	5	0	2	0	1	7	31
193678	k__Bacteria; p__Firmicutes; c__Clostridia; o__Clostridiales; f__Ruminococcaceae	0	0	7	1	11	4	3	2	6	1	6	2	0	5	1	0	4
193829	k__Bacteria; p__Verrucomicrobia; c__Verrucomicrobiae; o__Verrucomicrobiales; f__Verrucomicrobiaceae; g__Akkermansiamuciniphila	4	7	0	12	6	12	21	12	22	11	10	21	11	17	18	21	7
193866	k__Bacteria; p__Planctomycetes; c__OM190; o__agg27	6	6	3	2	0	1	0	2	2	3	10	7	0	1	3	1	0
193895	k__Bacteria; p__Firmicutes; c__Clostridia; o__Clostridiales; f__Ruminococcaceae	0	0	2	0	0	5	1	1	2	3	2	0	1	3	1	5	1
193950	k__Bacteria; p__Firmicutes; c__Clostridia; o__Clostridiales; f__Ruminococcaceae	0	3	2	1	0	1	1	3	1	4	2	2	1	2	1	6	3
194048	k__Bacteria; p__Bacteroidetes; c__Bacteroidia; o__Bacteroidales; f__S24-7	0	0	0	0	0	0	0	0	1	0	0	0	2	1	2	1	0
194065	k__Bacteria; p__Firmicutes; c__Clostridia; o__Clostridiales; f__Lachnospiraceae; g__Coprococcus	0	0	0	9	21	20	0	0	0	0	0	17	0	0	0	0	2
194254	k__Bacteria; p__Firmicutes; c__Clostridia; o__Clostridiales	0	0	0	1	0	10	7	6	9	2	0	11	7	19	18	0	0
194297	k__Bacteria; p__Firmicutes; c__Clostridia; o__Clostridiales; f__Ruminococcaceae; g__Ruminococcus	0	0	0	0	3	0	3	0	0	0	0	4	4	0	1	1	1
194340	k__Bacteria; p__Firmicutes; c__Clostridia; o__Clostridiales	0	1	0	1	0	0	0	0	0	1	0	0	6	2	0	1	1
194425	k__Bacteria; p__Firmicutes; c__Clostridia; o__Clostridiales; f__Ruminococcaceae; g__Oscillospira	1	0	0	0	0	0	0	2	1	0	0	0	0	2	1	0	0
194504	k__Bacteria; p__Firmicutes; c__Clostridia; o__Clostridiales	1	0	0	0	3	1	0	0	1	0	0	0	0	0	0	0	0
194656	k__Bacteria; p__Firmicutes; c__Clostridia; o__Clostridiales	2	0	3	7	12	4	8	5	4	3	2	8	5	8	0	3	11
194662	k__Bacteria; p__Firmicutes; c__Clostridia; o__Clostridiales	0	0	0	0	4	1	0	0	0	0	0	1	0	2	0	1	2
194665	k__Bacteria; p__Firmicutes; c__Clostridia; o__Clostridiales; f__Ruminococcaceae; g__Oscillospira	28	40	21	38	80	45	27	48	73	46	26	50	39	44	63	29	75
194692	k__Bacteria; p__Firmicutes; c__Clostridia; o__Clostridiales; f__Ruminococcaceae; g__Oscillospira	0	0	0	0	0	1	0	0	0	0	0	0	0	2	0	0	0
195154	k__Bacteria; p__Bacteroidetes; c__Bacteroidia; o__Bacteroidales; f__S24-7	9	12	14	9	8	4	3	2	5	2	0	18	11	8	9	15	11
195177	k__Bacteria; p__Firmicutes; c__Clostridia; o__Clostridiales	0	1	0	8	12	0	0	0	0	0	0	0	2	2	2	0	0
195252	k__Bacteria; p__Firmicutes; c__Clostridia; o__Clostridiales; f__Ruminococcaceae	0	0	0	0	0	0	1	11	12	1	0	0	0	74	287	7	3
195433	k__Bacteria; p__Firmicutes; c__Clostridia; o__Clostridiales	1	0	0	0	1	0	0	0	0	0	0	0	0	0	0	0	1
195455	k__Bacteria; p__Firmicutes; c__Clostridia; o__Clostridiales	0	0	0	0	0	0	0	0	0	0	0	0	0	1	0	1	0
195465	k__Bacteria; p__Firmicutes; c__Clostridia; o__Clostridiales; f__Lachnospiraceae	0	1	0	1	2	0	0	4	13	0	0	0	2	21	0	0	0
195543	k__Bacteria; p__Bacteroidetes; c__Bacteroidia; o__Bacteroidales; f__S24-7	1	0	0	0	0	0	0	0	0	0	0	0	0	0	1	1	1
195840	k__Bacteria; p__Firmicutes; c__Clostridia; o__Clostridiales; f__Ruminococcaceae	0	1	2	3	4	1	0	4	1	2	1	4	6	6	3	2	1
196105	k__Bacteria; p__Firmicutes; c__Clostridia; o__Clostridiales; f__Lachnospiraceae; g__Blautia	0	2	0	0	0	0	1	2	1	0	1	0	3	1	0	0	0
196165	k__Bacteria; p__Firmicutes; c__Clostridia; o__Clostridiales; f__Lachnospiraceae	0	1	0	0	1	0	0	0	0	0	0	0	2	1	1	1	1
196191	k__Bacteria; p__Firmicutes; c__Clostridia; o__Clostridiales; f__Ruminococcaceae; g__Oscillospira	0	0	0	0	0	0	0	0	0	0	0	0	3	0	0	0	1
196494	k__Bacteria; p__Firmicutes; c__Clostridia; o__Clostridiales; f__Ruminococcaceae	0	0	0	0	0	1	39	6	5	7	1	0	5	4	0	0	1
196533	k__Bacteria; p__Firmicutes; c__Clostridia; o__Clostridiales; f__Lachnospiraceae	0	3	1	3	2	0	0	2	3	2	0	1	5	0	0	0	0
196697	k__Bacteria; p__Firmicutes; c__Clostridia; o__Clostridiales	2	6	0	8	23	8	7	3	8	4	7	12	19	10	8	4	10
196729	k__Bacteria; p__Bacteroidetes; c__Bacteroidia; o__Bacteroidales; f__Prevotellaceae; g__Prevotellacopri	264	180	250	105	31	120	254	161	153	58	101	131	132	254	75	212	233
196905	k__Bacteria; p__Firmicutes; c__Clostridia; o__Clostridiales; f__Ruminococcaceae	0	7	0	1	8	1	3	1	0	4	5	2	2	1	4	0	1
196918	k__Bacteria; p__Firmicutes; c__Clostridia; o__Clostridiales; f__Ruminococcaceae	0	0	0	0	1	0	0	0	0	0	0	0	0	0	0	0	0
197077	k__Bacteria; p__Firmicutes; c__Clostridia; o__Clostridiales; f__Lachnospiraceae; g__Roseburia	0	0	0	0	0	1	0	0	1	0	1	1	1	1	0	0	0
197099	k__Bacteria; p__Firmicutes; c__Clostridia; o__Clostridiales; f__Ruminococcaceae; g__Oscillospira	2	2	2	4	30	3	0	0	1	0	0	6	13	11	1	4	15
197126	k__Bacteria; p__Firmicutes; c__Clostridia; o__Clostridiales	12	30	0	57	1	67	30	50	113	40	22	7	46	13	50	66	6
197458	k__Bacteria; p__Firmicutes; c__Clostridia; o__Clostridiales; f__Lachnospiraceae; g__[Ruminococcus]	0	1	1	6	1	6	0	3	9	0	0	5	10	13	3	0	0
197517	k__Bacteria; p__Bacteroidetes; c__Bacteroidia; o__Bacteroidales; f__[Barnesiellaceae]	0	0	0	0	0	2	1	0	0	0	0	3	1	1	0	0	1
197540	k__Bacteria; p__Firmicutes; c__Clostridia; o__Clostridiales; f__Ruminococcaceae	0	7	3	3	10	4	1	3	6	0	3	2	3	3	3	3	3
197624	k__Bacteria; p__Firmicutes; c__Clostridia; o__Clostridiales; f__Ruminococcaceae	267	215	561	576	2224	356	271	227	291	155	155	454	1212	594	311	306	561
197696	k__Bacteria; p__Firmicutes; c__Clostridia; o__Clostridiales; f__Ruminococcaceae	0	0	0	0	1	0	0	0	0	0	0	0	0	0	0	0	0
197706	k__Bacteria; p__Firmicutes; c__Clostridia; o__Clostridiales	0	0	0	0	1	0	1	4	2	4	1	0	0	0	1	1	0
197782	k__Bacteria; p__Firmicutes; c__Clostridia; o__Clostridiales; f__Ruminococcaceae	0	0	0	0	4	0	0	0	0	0	1	1	2	1	0	0	0
197801	k__Bacteria; p__Bacteroidetes; c__Bacteroidia; o__Bacteroidales; f__S24-7	0	6	1	2	2	3	2	0	1	0	2	6	2	2	0	4	4
197890	k__Bacteria; p__Firmicutes; c__Clostridia; o__Clostridiales; f__Ruminococcaceae; g__Oscillospira	4	1	0	0	0	6	10	0	2	0	0	21	8	1	1	4	2
198192	k__Bacteria; p__Firmicutes; c__Clostridia; o__Clostridiales; f__Lachnospiraceae	0	0	0	2	0	1	1	3	1	0	0	2	2	3	3	0	0
198194	k__Bacteria; p__Firmicutes; c__Clostridia; o__Clostridiales; f__Ruminococcaceae; g__Oscillospira	0	2	4	2	3	4	2	0	0	0	0	1	1	3	0	0	1
198404	k__Bacteria; p__Firmicutes; c__Clostridia; o__Clostridiales; f__Ruminococcaceae	0	0	0	0	0	1	0	1	0	0	3	0	0	1	1	0	1
198460	k__Bacteria; p__Firmicutes; c__Clostridia; o__Clostridiales	0	0	0	0	0	0	1	0	0	0	0	2	2	2	0	0	0
198490	k__Bacteria; p__Firmicutes; c__Clostridia; o__Clostridiales; f__Lachnospiraceae; g__[Ruminococcus]gnavus	1	1	2	0	3	3	0	0	0	0	0	1	2	1	0	0	6
198595	k__Bacteria; p__Firmicutes; c__Clostridia; o__Clostridiales	0	0	0	0	0	2	0	0	0	0	0	0	0	0	0	0	0
198641	k__Bacteria; p__Firmicutes; c__Bacilli; o__Lactobacillales; f__Lactobacillaceae; g__Lactobacillus	0	0	0	0	0	3	0	0	1	1	2	4	15	2	1	1	3
198770	k__Bacteria; p__Firmicutes; c__Clostridia; o__Clostridiales	1	6	1	11	23	7	2	2	6	2	2	3	7	1	8	7	20
198998	k__Bacteria; p__Firmicutes; c__Clostridia; o__Clostridiales	1	19	0	0	42	1	0	0	2	0	0	0	3	1	1	1	6
199137	k__Bacteria; p__Firmicutes; c__Clostridia; o__Clostridiales; f__Lachnospiraceae; g__Coprococcus	0	1	0	0	3	3	0	1	0	2	0	1	0	2	0	0	0
199181	k__Bacteria; p__Firmicutes; c__Clostridia; o__Clostridiales	0	1	4	114	92	0	0	2	8	0	0	3	6	0	2	1	0
199307	k__Bacteria; p__Firmicutes; c__Clostridia; o__Clostridiales; f__Ruminococcaceae	4	13	5	30	40	11	2	9	4	9	2	33	35	42	40	10	50
199403	k__Bacteria; p__Actinobacteria; c__Coriobacteriia; o__Coriobacteriales; f__Coriobacteriaceae; g__Adlercreutzia	1	0	1	1	0	0	0	0	0	0	0	0	0	4	4	0	0
199422	k__Bacteria; p__Firmicutes; c__Clostridia; o__Clostridiales; f__Ruminococcaceae; g__Oscillospira	0	0	0	0	0	0	0	0	0	0	0	1	0	0	0	0	0
202265	k__Archaea; p__Crenarchaeota; c__MBGB	60	169	63	107	69	53	98	62	100	35	125	80	98	50	114	83	87
202834	k__Archaea; p__Crenarchaeota	0	1	4	2	0	0	1	0	0	2	1	1	3	0	0	2	0
204071	k__Bacteria; p__Verrucomicrobia; c__Verruco-5; o__WCHB1-41	0	0	1	0	1	0	3	2	1	0	0	2	1	0	0	1	0
204088	k__Bacteria; p__Bacteroidetes; c__Bacteroidia; o__Bacteroidales; f__S24-7	1	3	1	0	0	0	0	0	1	0	3	1	0	0	2	2	0
204126	k__Bacteria; p__Firmicutes; c__Clostridia; o__Clostridiales; f__Ruminococcaceae; g__Oscillospira	18	26	2	10	39	6	5	0	0	11	14	7	17	0	0	2	17
205155	k__Bacteria; p__Firmicutes; c__Clostridia; o__Clostridiales; f__Ruminococcaceae	0	0	0	0	2	0	0	0	1	0	0	1	0	1	0	0	0
205571	k__Bacteria; p__Proteobacteria; c__Betaproteobacteria	1	0	0	4	3	0	0	0	0	0	0	0	0	0	0	0	0
205577	k__Bacteria; p__Firmicutes; c__Clostridia; o__Clostridiales; f__Christensenellaceae	0	0	0	0	0	0	0	0	0	0	0	0	0	0	0	1	0
205613	k__Bacteria; p__Firmicutes; c__Clostridia; o__Clostridiales; f__Lachnospiraceae; g__Coprococcus	26	44	15	56	181	72	27	22	23	63	44	32	130	105	43	47	298
205661	k__Bacteria; p__Bacteroidetes; c__Bacteroidia; o__Bacteroidales	1	3	0	0	0	3	3	2	5	0	0	0	0	1	2	1	2
205846	k__Bacteria; p__Firmicutes; c__Clostridia; o__Clostridiales	1	2	3	0	4	41	34	6	1	0	0	14	5	4	20	0	0
207063	k__Bacteria; p__Firmicutes; c__Clostridia; o__Clostridiales; f__Lachnospiraceae	0	0	2	5	2	2	1	2	8	1	0	0	1	2	1	0	3
207296	k__Bacteria; p__Bacteroidetes; c__Bacteroidia; o__Bacteroidales	30	93	31	91	100	68	42	35	55	29	76	48	43	84	82	58	92
207816	k__Bacteria; p__Firmicutes; c__Clostridia; o__Clostridiales; f__Ruminococcaceae	1	0	0	0	0	0	0	0	0	0	0	0	0	0	0	0	0
207833	k__Bacteria; p__Firmicutes; c__Clostridia; o__Clostridiales	0	0	0	0	0	0	0	0	0	0	0	0	2	1	0	0	0
208042	k__Bacteria; p__Firmicutes; c__Clostridia; o__Clostridiales	13	8	0	4	6	0	2	2	9	11	93	0	0	0	4	2	3
208479	k__Bacteria; p__Bacteroidetes; c__Bacteroidia; o__Bacteroidales; f__[Odoribacteraceae]; g__Butyricimonas	4	12	0	7	11	4	10	7	22	7	7	7	14	18	17	12	1
208769	k__Bacteria; p__Firmicutes; c__Clostridia; o__Clostridiales; f__Ruminococcaceae	0	0	0	0	0	0	0	0	1	0	0	0	0	0	0	0	0
209031	k__Bacteria; p__Tenericutes; c__Mollicutes; o__RF39	0	1	0	0	1	0	0	1	3	1	0	0	1	3	2	2	0
209256	k__Bacteria; p__Firmicutes; c__Clostridia; o__Clostridiales	0	0	7	0	0	2	2	0	3	2	1	1	0	4	0	0	1
209327	k__Bacteria; p__Firmicutes; c__Clostridia; o__Clostridiales; f__Ruminococcaceae; g__Oscillospira	0	2	0	0	1	3	1	2	1	0	2	1	2	1	0	1	1
209511	k__Bacteria; p__Proteobacteria; c__Gammaproteobacteria; o__Pseudomonadales; f__Moraxellaceae; g__Acinetobacter	0	1	0	0	1	0	1	0	0	0	2	0	0	0	1	0	0
209712	k__Bacteria; p__Firmicutes; c__Clostridia; o__Clostridiales; f__Ruminococcaceae; g__Oscillospira	0	0	0	0	0	0	0	0	2	1	0	0	0	0	0	0	0
209845	k__Bacteria; p__Firmicutes; c__Clostridia; o__Clostridiales; f__Ruminococcaceae	4	2	2	5	8	10	4	5	11	5	0	7	23	5	37	12	4
210073	k__Bacteria; p__Firmicutes; c__Clostridia; o__Clostridiales	2	5	1	3	6	7	12	2	21	0	129	16	25	2	3	9	11
210092	k__Bacteria; p__Firmicutes; c__Clostridia; o__Clostridiales; f__Lachnospiraceae; g__Roseburia	0	1	0	3	2	1	1	0	3	0	0	1	1	6	2	1	1
210262	k__Bacteria; p__Firmicutes; c__Clostridia; o__Clostridiales	0	0	0	13	2	0	2	4	2	0	0	3	26	0	0	42	2
210895	k__Bacteria; p__Firmicutes; c__Clostridia; o__Clostridiales	4	35	33	19	19	34	19	28	82	11	36	17	44	27	20	17	16
211234	k__Bacteria; p__Firmicutes; c__Clostridia; o__Clostridiales	2	348	37	14	96	65	47	8	41	50	119	30	201	139	33	122	164
211667	k__Bacteria; p__Firmicutes; c__Clostridia; o__Clostridiales; f__Ruminococcaceae; g__Ruminococcus	0	0	1	6	3	2	1	0	0	0	0	1	6	1	4	0	4
211997	k__Bacteria; p__Bacteroidetes; c__Bacteroidia; o__Bacteroidales	1	1	1	2	0	3	4	2	1	1	5	3	1	0	1	3	0
212532	k__Bacteria; p__Firmicutes; c__Clostridia; o__Clostridiales; f__Ruminococcaceae	0	0	0	1	1	0	0	0	1	0	1	1	1	1	1	0	0
212686	k__Bacteria; p__Firmicutes; c__Clostridia; o__Clostridiales; f__Ruminococcaceae; g__Oscillospira	0	0	0	2	10	1	0	0	0	0	0	0	6	1	0	0	1
212902	k__Bacteria; p__Firmicutes; c__Clostridia; o__Clostridiales	0	0	0	0	0	1	0	0	0	0	0	0	0	0	0	0	0
213401	k__Bacteria; p__Firmicutes; c__Clostridia; o__Clostridiales	0	0	0	1	0	1	2	0	0	0	0	0	0	0	0	0	1
213870	k__Bacteria; p__Firmicutes; c__Clostridia; o__Clostridiales; f__Ruminococcaceae	1	20	0	0	3	5	3	9	14	15	8	0	2	10	3	1	2
213885	k__Bacteria; p__Firmicutes; c__Clostridia; o__Clostridiales; f__Ruminococcaceae; g__Oscillospira	0	2	0	1	0	1	0	0	0	0	0	1	2	3	0	0	0
213896	k__Bacteria; p__Firmicutes; c__Clostridia; o__Clostridiales; f__Lachnospiraceae	1	0	0	1	1	0	0	0	1	2	3	0	1	0	0	0	0
214116	k__Bacteria; p__Firmicutes; c__Clostridia; o__Clostridiales	3	2	9	4	3	8	2	0	24	8	3	1	2	7	15	1	7
214360	k__Bacteria; p__Bacteroidetes; c__Bacteroidia; o__Bacteroidales; f__S24-7	0	0	0	5	0	0	3	0	0	0	0	0	4	0	1	1	0
214450	k__Bacteria; p__Firmicutes; c__Clostridia; o__Clostridiales	15	47	73	55	30	252	78	13	93	45	675	71	115	39	85	151	25
214919	k__Bacteria; p__Firmicutes; c__Bacilli; o__Turicibacterales; f__Turicibacteraceae; g__Turicibacter	586	130	18	31	234	171	166	89	229	75	76	109	493	14	113	4	58
215060	k__Bacteria; p__Firmicutes; c__Clostridia; o__Clostridiales	5	1	0	1	3	11	2	4	100	1	3	2	62	5	90	2	6
215317	k__Bacteria; p__Firmicutes; c__Clostridia; o__Clostridiales	0	0	0	0	0	0	0	0	1	0	0	0	0	0	0	0	0
215468	k__Bacteria; p__Firmicutes; c__Clostridia; o__Clostridiales; f__Ruminococcaceae	0	0	0	0	2	0	0	0	0	0	0	0	1	0	0	0	0
215731	k__Bacteria; p__Firmicutes; c__Clostridia; o__Clostridiales	1	0	0	0	0	3	16	1	0	26	11	0	5	14	1	1	0
215918	k__Bacteria; p__Firmicutes; c__Clostridia; o__Clostridiales	0	4	4	4	3	4	6	4	12	1	8	3	3	3	7	1	1
216710	k__Bacteria; p__Firmicutes; c__Clostridia; o__Clostridiales; f__Ruminococcaceae	0	0	0	1	1	0	0	1	0	0	0	0	2	0	0	2	0
217139	k__Bacteria; p__Firmicutes; c__Clostridia; o__Clostridiales	0	0	0	0	0	0	0	0	0	0	0	1	0	1	0	0	0
218254	k__Bacteria; p__Firmicutes; c__Bacilli; o__Bacillales; f__Bacillaceae; g__Bacilluscereus	1	0	0	0	0	0	0	0	0	1	0	0	0	0	0	0	0
219151	k__Bacteria; p__Proteobacteria; c__Gammaproteobacteria; o__Pseudomonadales; f__Moraxellaceae	1	8	4	3	1	0	1	0	1	5	5	1	0	2	0	0	0
219804	k__Bacteria; p__Proteobacteria; c__Gammaproteobacteria; o__Pseudomonadales; f__Pseudomonadaceae; g__Pseudomonas	0	1	0	1	2	0	0	0	0	0	0	0	0	0	1	1	0
221022	k__Bacteria; p__Proteobacteria; c__Alphaproteobacteria; o__Rhodobacterales; f__Rhodobacteraceae	0	1	0	0	0	0	0	0	0	0	0	0	0	0	0	0	0
221429	k__Bacteria; p__Firmicutes; c__Clostridia; o__Clostridiales; f__Ruminococcaceae	0	0	0	0	0	1	1	0	1	0	0	2	0	1	1	0	1
222407	k__Archaea; p__Euryarchaeota; c__Methanococci; o__Methanococcales; f__Methanococcaceae; g__Methanococcus	0	0	0	0	0	0	0	0	0	0	0	0	1	0	0	0	0
225556	k__Bacteria; p__AD3; c__ABS-6	1	0	0	0	1	0	0	0	0	0	0	0	0	0	0	0	1
226552	k__Bacteria; p__Acidobacteria; c__Acidobacteriia; o__Acidobacteriales; f__Koribacteraceae	0	1	0	0	0	0	1	1	0	1	0	1	0	0	0	0	0
227565	k__Bacteria; p__Firmicutes; c__Clostridia; o__Clostridiales; f__Ruminococcaceae	0	0	0	0	2	0	1	0	0	1	0	0	1	0	0	1	2
227622	k__Bacteria; p__Firmicutes; c__Clostridia; o__Clostridiales; f__Ruminococcaceae	0	0	0	0	3	3	0	0	0	0	0	1	0	0	0	0	1
227819	k__Bacteria; p__Actinobacteria; c__Coriobacteriia; o__Coriobacteriales; f__Coriobacteriaceae	39	14	2	8	18	28	13	7	23	14	10	37	73	21	30	31	10
227967	k__Bacteria; p__Firmicutes; c__Clostridia; o__Clostridiales	0	1	0	1	4	8	0	2	1	2	0	0	0	0	2	0	0
228045	k__Bacteria; p__Bacteroidetes; c__Bacteroidia; o__Bacteroidales; f__Marinilabiaceae	0	0	1	0	1	2	2	0	3	0	0	0	0	0	3	1	0
228199	k__Bacteria; p__Firmicutes; c__Clostridia; o__Clostridiales; f__Ruminococcaceae; g__Ruminococcus	1	2	1	0	2	1	0	0	1	0	0	0	1	1	0	0	0
228479	k__Bacteria; p__Bacteroidetes; c__Bacteroidia; o__Bacteroidales; f__S24-7	17	10	3	6	11	19	37	10	12	36	33	8	4	10	3	3	12
228730	k__Bacteria; p__Bacteroidetes; c__Bacteroidia; o__Bacteroidales; f__S24-7	13	23	4	10	9	12	41	11	38	67	80	29	20	35	24	26	22
228798	k__Bacteria; p__Firmicutes; c__Clostridia; o__Clostridiales	0	2	2	2	1	2	7	0	1	0	4	4	4	0	20	1	19
228870	k__Bacteria; p__Bacteroidetes; c__[Saprospirae]; o__[Saprospirales]; f__Chitinophagaceae; g__Sediminibacterium	0	0	0	0	0	0	0	1	1	0	0	0	0	0	0	1	0
229452	k__Bacteria; p__Firmicutes; c__Clostridia; o__Clostridiales	0	1	0	0	0	0	0	0	0	0	0	0	0	0	1	0	0
229874	k__Bacteria; p__Tenericutes; c__Mollicutes; o__RF39	1	3	13	13	5	3	28	1	14	33	61	56	19	1	4	3	1
229919	k__Bacteria; p__Firmicutes; c__Clostridia; o__Clostridiales	0	0	0	0	0	2	0	0	0	0	0	0	0	0	0	0	1
230132	k__Bacteria; p__Tenericutes; c__Mollicutes; o__RF39	0	0	0	0	1	0	1	2	11	1	5	1	1	4	0	1	0
230268	k__Bacteria; p__Firmicutes; c__Clostridia; o__Clostridiales; f__Ruminococcaceae; g__Ruminococcus	0	3	3	3	10	6	1	5	9	0	1	2	3	2	1	1	3
230618	k__Bacteria; p__Firmicutes; c__Clostridia; o__Clostridiales	0	0	0	0	0	0	0	0	0	0	0	0	1	0	0	0	0
230725	k__Bacteria; p__Firmicutes; c__Clostridia; o__Clostridiales; f__Ruminococcaceae; g__Oscillospira	92	204	117	131	350	287	175	200	261	141	97	269	489	278	130	163	214
230759	k__Bacteria; p__Firmicutes; c__Erysipelotrichi; o__Erysipelotrichales; f__Erysipelotrichaceae; g__Allobaculum	0	0	1	0	0	41	8	11	28	11	19	3	6	0	0	0	0
230933	k__Bacteria; p__Firmicutes; c__Clostridia; o__Clostridiales; f__Ruminococcaceae	0	0	0	0	1	0	0	0	0	0	0	0	0	0	0	0	0
231028	k__Bacteria; p__Firmicutes; c__Clostridia; o__Clostridiales; f__Ruminococcaceae; g__Oscillospira	409	542	444	578	2418	722	575	328	994	692	499	706	1576	598	227	503	1437
231169	k__Bacteria; p__Firmicutes; c__Clostridia; o__Clostridiales; f__Lachnospiraceae	0	0	0	0	0	0	0	0	0	0	0	0	0	1	0	0	0
231530	k__Bacteria; p__Proteobacteria; c__Deltaproteobacteria; o__MIZ46	0	0	4	0	0	0	4	0	0	0	0	0	0	0	0	0	0
231752	k__Bacteria; p__Firmicutes; c__Clostridia; o__Clostridiales	1	5	17	12	25	29	26	1	37	5	8	26	56	12	18	4	9
232072	k__Bacteria; p__Firmicutes; c__Clostridia; o__Clostridiales; f__Ruminococcaceae; g__Oscillospira	118	161	76	200	490	69	54	158	168	213	151	51	90	370	75	198	297
232900	k__Bacteria; p__Actinobacteria; c__Coriobacteriia; o__Coriobacteriales; f__Coriobacteriaceae	2	1	0	2	5	0	0	0	0	0	0	0	1	0	0	1	1
233191	k__Bacteria; p__Firmicutes; c__Clostridia; o__Clostridiales; f__Ruminococcaceae; g__Oscillospira	7	17	11	24	39	20	10	20	20	21	10	23	43	103	28	8	37
233433	k__Bacteria; p__Cyanobacteria; c__ML635J-21	5	21	7	9	12	11	9	4	5	0	6	13	5	5	9	1	4
233549	k__Bacteria; p__Bacteroidetes; c__Bacteroidia; o__Bacteroidales; f__Bacteroidaceae; g__Bacteroides	0	1	0	0	0	0	0	0	0	0	0	0	0	0	0	0	0
234121	k__Bacteria; p__Firmicutes; c__Clostridia; o__Clostridiales	13	295	1	5	445	0	0	0	0	0	0	0	2	0	0	1	17
234314	k__Bacteria; p__Firmicutes; c__Clostridia; o__Clostridiales; f__Lachnospiraceae; g__Roseburia	0	0	0	0	0	1	1	3	1	0	0	1	0	1	1	0	0
234443	k__Bacteria; p__Bacteroidetes; c__Bacteroidia; o__Bacteroidales; f__Rikenellaceae	4	4	6	3	1	13	11	5	4	0	6	44	53	11	6	11	6
234558	k__Bacteria; p__Proteobacteria; c__Deltaproteobacteria; o__PB19	0	0	0	0	2	0	0	0	0	0	1	0	0	0	0	0	0
234751	k__Bacteria; p__Firmicutes; c__Clostridia; o__Clostridiales	0	1	2	5	1	12	5	3	37	12	28	29	17	9	5	17	5
234912	k__Bacteria; p__Firmicutes; c__Clostridia; o__Clostridiales; f__Clostridiaceae; g__Clostridium	34	64	159	23	117	51	12	20	211	47	18	43	50	60	56	4	22
236578	k__Bacteria; p__Firmicutes; c__Clostridia; o__Clostridiales; f__Lachnospiraceae; g__Butyrivibrio	0	0	0	1	0	0	0	0	0	0	0	0	0	0	0	0	0
236969	k__Bacteria; p__Proteobacteria; c__Deltaproteobacteria; o__PB19	0	0	0	0	0	0	1	0	0	1	0	2	0	0	0	0	0
237063	k__Bacteria; p__Firmicutes; c__Clostridia; o__Clostridiales	0	2	9	12	28	40	7	0	4	1	81	20	22	25	5	12	9
237468	k__Bacteria; p__Firmicutes; c__Clostridia; o__Clostridiales; f__Lachnospiraceae; g__Anaerostipes	0	0	1	0	0	2	55	29	35	16	13	0	1	36	2	1	24
237752	k__Bacteria; p__Bacteroidetes; c__Bacteroidia; o__Bacteroidales; f__Porphyromonadaceae	10	14	18	12	16	5	6	2	5	8	25	5	6	8	9	10	7
238001	k__Bacteria; p__Planctomycetes; c__Planctomycetia; o__Gemmatales; f__Gemmataceae; g__Gemmata	0	1	0	0	8	0	1	0	0	1	0	0	1	0	0	1	1
238484	k__Bacteria; p__Proteobacteria; c__Gammaproteobacteria; o__Pseudomonadales; f__Moraxellaceae	1	0	0	1	0	1	0	0	1	0	0	0	1	1	0	0	0
238487	k__Bacteria; p__Firmicutes; c__Clostridia; o__Clostridiales; f__Ruminococcaceae; g__Ruminococcus	1	1	0	0	3	0	0	0	0	0	1	0	0	0	0	1	0
238570	k__Bacteria; p__Bacteroidetes; c__Bacteroidia; o__Bacteroidales; f__S24-7	49	61	82	34	18	11	28	23	15	9	27	48	21	35	13	13	28
238739	k__Bacteria; p__Bacteroidetes; c__[Saprospirae]; o__[Saprospirales]; f__Chitinophagaceae; g__Sediminibacterium	1	1	1	0	0	2	0	0	0	0	1	0	0	0	0	0	0
238854	k__Bacteria; p__Firmicutes; c__Clostridia; o__Clostridiales; f__Lachnospiraceae	0	0	0	1	1	0	0	0	0	0	0	0	0	0	0	0	0
239562	k__Bacteria; p__Firmicutes; c__Clostridia; o__Clostridiales	5	13	7	4	64	21	33	3	7	17	41	14	3	3	0	20	49
239580	k__Bacteria; p__AD3; c__ABS-6	0	0	0	0	0	0	0	0	0	0	1	0	0	0	0	0	0
240049	k__Bacteria; p__Bacteroidetes; c__Bacteroidia; o__Bacteroidales; f__Prevotellaceae; g__Prevotella	0	1	0	0	1	0	1	0	0	0	0	0	1	0	0	0	1
240608	k__Bacteria; p__Proteobacteria; c__Deltaproteobacteria; o__Myxococcales	0	0	0	0	0	7	6	9	12	2	1	0	0	0	0	1	1
242029	k__Bacteria; p__Bacteroidetes; c__Bacteroidia; o__Bacteroidales; f__S24-7	0	0	1	0	0	0	1	0	0	2	0	0	0	2	0	0	0
242046	k__Bacteria; p__Firmicutes; c__Clostridia; o__Clostridiales	1	6	24	0	0	23	5	2	1	1	12	19	4	0	17	15	10
242883	k__Bacteria; p__[Thermi]; c__Deinococci; o__Thermales; f__Thermaceae; g__Thermus	1	1	0	0	0	0	0	0	0	0	3	0	0	0	0	0	0
242917	k__Bacteria; p__Firmicutes; c__Bacilli; o__Lactobacillales; f__Lactobacillaceae; g__Lactobacillus	0	0	0	1	1	0	0	0	0	0	1	0	0	0	1	3	1
243961	k__Bacteria; p__Bacteroidetes; c__Bacteroidia; o__Bacteroidales; f__ML635J-40	6	15	4	3	6	10	14	3	7	5	11	7	21	4	7	16	19
244042	k__Archaea; p__Euryarchaeota; c__Halobacteria; o__Halobacteriales; f__Halobacteriaceae; g__Halorhabdus	0	0	0	0	0	0	1	0	0	0	0	1	1	0	1	0	0
244484	k__Bacteria; p__Firmicutes; c__Clostridia; o__Clostridiales; f__Ruminococcaceae	0	1	0	0	1	0	0	0	0	0	3	0	1	2	0	1	1
245324	k__Bacteria; p__Actinobacteria; c__Coriobacteriia; o__Coriobacteriales; f__Coriobacteriaceae; g__Adlercreutzia	3	2	0	2	4	0	0	1	1	0	0	1	4	1	0	0	0
245362	k__Bacteria; p__Proteobacteria; c__Betaproteobacteria; o__Rhodocyclales; f__Rhodocyclaceae	27	51	35	32	56	39	9	21	49	32	37	26	47	69	12	57	70
248521	k__Bacteria; p__Proteobacteria; c__Gammaproteobacteria; o__Pseudomonadales; f__Moraxellaceae; g__Acinetobacter	0	0	0	0	0	0	0	0	0	0	0	0	0	0	0	0	1
248543	k__Bacteria; p__Firmicutes; c__Clostridia; o__Halanaerobiales; f__Halanaerobiaceae; g__Halanaerobium	1	2	0	0	1	1	0	0	0	0	0	1	0	0	0	0	1
248875	k__Bacteria; p__Proteobacteria; c__Deltaproteobacteria; o__Desulfobacterales; f__Nitrospinaceae; g__Nitrospina	1	0	0	0	0	0	0	0	1	0	0	0	0	0	0	0	1
248902	k__Bacteria; p__Firmicutes; c__Bacilli; o__Turicibacterales; f__Turicibacteraceae; g__Turicibacter	3	0	0	0	2	1	1	1	0	0	0	0	4	1	0	0	0
249133	k__Archaea; p__Euryarchaeota; c__Thermoplasmata; o__E2; f__Marine group III	1	0	0	0	0	1	0	0	0	0	1	0	0	0	0	0	0
249399	k__Bacteria; p__Bacteroidetes; c__Cytophagia; o__Cytophagales; f__Cytophagaceae; g__Spirosoma	0	0	0	0	0	0	0	0	1	1	0	0	0	0	0	0	4
249568	k__Archaea; p__Euryarchaeota; c__Halobacteria; o__Halobacteriales; f__Halobacteriaceae	7	28	12	25	37	7	18	38	53	12	13	32	11	4	6	11	26
249825	k__Bacteria; p__Bacteroidetes; c__Bacteroidia; o__Bacteroidales	4	7	4	4	9	8	3	5	7	3	5	2	4	4	10	15	10
251289	k__Bacteria; p__Firmicutes; c__Clostridia; o__Clostridiales; f__Ruminococcaceae	0	0	1	0	6	1	1	0	0	1	0	0	0	1	0	2	7
251851	k__Bacteria; p__WS4	0	0	0	1	0	0	0	0	0	0	0	0	1	0	0	0	0
252069	k__Bacteria; p__Bacteroidetes; c__Bacteroidia; o__Bacteroidales	1	5	0	0	0	0	2	0	2	1	2	0	0	0	0	2	0
253113	k__Bacteria; p__Proteobacteria; c__Deltaproteobacteria; o__NB1-j; f__NB1-i	0	0	1	0	0	27	0	0	0	4	0	0	36	0	0	0	0
254446	k__Bacteria; p__Firmicutes; c__Clostridia; o__Clostridiales; f__Clostridiaceae	0	0	0	0	0	0	0	0	0	0	0	0	1	0	0	0	1
255101	k__Bacteria; p__Cyanobacteria; c__Synechococcophycideae; o__Pseudanabaenales; f__Pseudanabaenaceae; g__Leptolyngbya	0	0	0	0	0	0	1	0	0	0	0	0	0	0	0	0	0
255367	k__Bacteria; p__Firmicutes; c__Bacilli; o__Lactobacillales; f__Lactobacillaceae; g__Lactobacillus	103	153	11	54	52	2	2	0	0	1	3	1	5	0	4	3	3
257135	k__Bacteria; p__Firmicutes; c__Bacilli; o__Bacillales; f__Bacillaceae; g__Bacillus	52	258	133	33	267	128	75	86	115	156	167	75	91	126	74	108	451
257881	k__Bacteria; p__Firmicutes; c__Clostridia; o__Clostridiales; f__Ruminococcaceae; g__Oscillospira	78	235	96	125	18	34	48	206	355	437	304	16	67	65	63	479	430
258099	k__Bacteria; p__Firmicutes; c__Clostridia; o__Clostridiales; f__Ruminococcaceae	0	0	1	0	1	0	0	0	0	0	0	1	0	1	0	0	0
258280	k__Bacteria; p__Firmicutes; c__Clostridia; o__Clostridiales	1	0	0	0	3	0	0	0	0	1	0	1	1	0	1	0	0
258389	k__Bacteria; p__Firmicutes; c__Clostridia; o__Clostridiales; f__Ruminococcaceae	0	0	0	1	0	0	0	1	0	0	0	1	0	0	0	0	0
258411	k__Bacteria; p__Firmicutes; c__Clostridia; o__Clostridiales	0	0	1	0	0	0	1	0	0	0	0	1	0	0	0	0	0
258463	k__Bacteria; p__Firmicutes; c__Clostridia; o__Clostridiales	2	5	1	6	29	17	1	0	0	9	0	8	9	1	0	0	0
258613	k__Bacteria; p__Firmicutes; c__Clostridia; o__Clostridiales	0	0	0	0	0	0	1	0	1	1	0	0	0	0	3	0	0
258724	k__Bacteria; p__Proteobacteria; c__Gammaproteobacteria; o__Pseudomonadales; f__Pseudomonadaceae; g__Pseudomonas	6	0	2	4	1	0	0	0	0	0	0	4	0	0	6	4	8
258725	k__Bacteria; p__Firmicutes; c__Clostridia; o__Clostridiales; f__Ruminococcaceae; g__Oscillospira	15	16	29	24	39	24	88	21	20	22	26	23	101	41	7	31	65
258914	k__Bacteria; p__Bacteroidetes; c__Bacteroidia; o__Bacteroidales; f__S24-7	0	1	1	1	5	0	0	1	1	1	1	4	1	0	0	1	5
258995	k__Bacteria; p__Firmicutes; c__Clostridia; o__Clostridiales; f__Ruminococcaceae; g__Oscillospira	0	0	0	0	1	0	0	0	0	0	0	0	0	0	0	0	0
259051	k__Bacteria; p__Bacteroidetes; c__Bacteroidia; o__Bacteroidales; f__S24-7	1	5	26	1	4	18	106	18	32	14	12	25	8	1	7	5	15
259271	k__Bacteria; p__Firmicutes; c__Clostridia; o__Clostridiales; f__Ruminococcaceae; g__Oscillospira	0	1	0	0	0	0	0	0	3	1	1	0	0	0	0	1	0
259275	k__Bacteria; p__Firmicutes; c__Clostridia; o__Clostridiales; f__Ruminococcaceae	4	0	9	0	17	2	3	2	6	1	2	6	3	7	0	1	9
259372	k__Bacteria; p__Firmicutes; c__Bacilli; o__Lactobacillales; f__Lactobacillaceae; g__Lactobacillus	0	0	0	0	2	0	0	0	1	0	0	0	0	0	0	0	0
259494	k__Bacteria; p__Firmicutes; c__Clostridia; o__Clostridiales	0	1	0	1	1	0	0	0	0	1	0	2	2	1	1	0	7
259530	k__Bacteria; p__Firmicutes; c__Clostridia; o__Clostridiales	8	15	7	7	24	1	1	1	3	4	2	6	5	4	1	1	6
259556	k__Bacteria; p__Firmicutes; c__Clostridia; o__Clostridiales	8	23	5	10	8	9	5	5	2	2	0	7	21	10	0	15	11
259594	k__Bacteria; p__Firmicutes; c__Clostridia; o__Clostridiales	5	2	1	2	7	4	5	4	4	3	7	4	5	4	3	11	5
259699	k__Bacteria; p__Firmicutes; c__Clostridia; o__Clostridiales; f__Ruminococcaceae	0	0	0	1	1	1	0	1	0	0	0	1	3	0	0	0	0
259819	k__Bacteria; p__Bacteroidetes; c__Bacteroidia; o__Bacteroidales; f__S24-7	0	1	0	0	0	0	0	0	0	0	0	0	0	0	0	0	1
259901	k__Bacteria; p__Firmicutes; c__Clostridia; o__Clostridiales; f__Lachnospiraceae	0	0	0	0	1	0	0	0	0	0	0	0	1	0	0	1	1
259910	k__Bacteria; p__Firmicutes; c__Clostridia; o__Clostridiales	0	1	0	2	0	0	0	0	0	0	0	0	1	0	0	0	0
259916	k__Bacteria; p__Firmicutes; c__Clostridia; o__Clostridiales	16	66	9	26	164	98	34	64	32	100	10	56	46	17	21	17	86
260058	k__Bacteria; p__Firmicutes; c__Clostridia; o__Clostridiales	5	1	6	1	1	6	4	1	3	0	1	3	2	4	0	3	4
260140	k__Bacteria; p__Firmicutes; c__Clostridia; o__Clostridiales	0	2	0	1	0	0	0	0	0	176	343	0	0	0	0	55	500
260192	k__Bacteria; p__Firmicutes; c__Clostridia; o__Clostridiales	3	29	1	15	15	4	0	0	0	4	0	47	112	0	1	0	29
260201	k__Bacteria; p__Firmicutes; c__Clostridia; o__Clostridiales	0	0	0	0	0	1	0	0	0	0	1	0	0	0	0	1	9
260503	k__Bacteria; p__Elusimicrobia; c__OP2	0	0	0	0	0	1	0	0	0	0	0	0	0	0	0	0	0
260660	k__Bacteria; p__Firmicutes; c__Clostridia; o__Clostridiales	0	1	0	3	11	2	1	1	1	0	0	4	13	2	2	0	3
260741	k__Bacteria; p__Firmicutes; c__Clostridia; o__Clostridiales; f__Ruminococcaceae; g__Oscillospira	0	0	0	0	0	0	0	0	0	0	0	1	0	0	0	0	0
260756	k__Bacteria; p__Firmicutes; c__Clostridia; o__Clostridiales	1	0	0	0	0	0	0	0	2	0	0	0	0	0	0	1	0
260828	k__Bacteria; p__Firmicutes; c__Clostridia; o__Clostridiales	0	4	0	0	0	1	0	0	0	0	0	0	0	1	0	0	0
260900	k__Bacteria; p__Firmicutes; c__Bacilli; o__Bacillales; f__Bacillaceae	43	45	17	11	22	15	18	7	21	66	79	13	6	1	9	6	2
261063	k__Bacteria; p__Firmicutes; c__Clostridia; o__Clostridiales	0	0	0	1	0	0	0	0	0	0	0	2	1	0	0	0	1
261084	k__Bacteria; p__Firmicutes; c__Clostridia; o__Clostridiales; f__Clostridiaceae	1	1	0	0	2	1	1	2	0	0	0	0	10	0	0	1	1
261132	k__Bacteria; p__Firmicutes; c__Clostridia; o__Clostridiales; f__Ruminococcaceae	0	1	3	1	0	0	0	1	0	1	0	0	1	2	0	0	2
261161	k__Bacteria; p__Firmicutes; c__Clostridia; o__Clostridiales	7	89	10	32	94	340	103	42	39	134	255	153	185	122	35	74	144
261265	k__Bacteria; p__Firmicutes; c__Clostridia; o__Clostridiales; f__Lachnospiraceae	0	0	0	41	196	1	0	1	0	1	0	0	0	1	7	0	0
261277	k__Bacteria; p__Firmicutes; c__Clostridia; o__Clostridiales; f__Lachnospiraceae	0	1	0	0	0	0	0	0	0	0	0	0	0	0	0	0	0
261325	k__Bacteria; p__Firmicutes; c__Clostridia; o__Clostridiales; f__Ruminococcaceae	0	0	0	0	0	0	0	0	1	0	0	0	6	0	6	0	0
261337	k__Bacteria; p__Firmicutes; c__Clostridia; o__Clostridiales; f__Ruminococcaceae; g__Oscillospira	14	13	9	8	21	8	11	7	19	8	12	13	23	16	9	15	11
261382	k__Bacteria; p__Firmicutes; c__Clostridia; o__Clostridiales	0	1	0	0	0	0	0	1	0	1	0	0	0	0	0	0	0
261486	k__Bacteria; p__Firmicutes; c__Clostridia; o__Clostridiales; f__Ruminococcaceae	6	8	25	10	62	19	12	21	28	20	10	10	15	20	23	12	23
261519	k__Bacteria; p__Firmicutes; c__Clostridia; o__Clostridiales; f__Ruminococcaceae; g__Ruminococcus	0	0	0	0	0	0	0	0	0	0	0	1	0	0	0	2	0
261590	k__Bacteria; p__Firmicutes; c__Clostridia; o__Clostridiales; f__Peptostreptococcaceae	89	13	12	2	20	93	100	36	97	140	43	18	56	7	20	3	37
261606	k__Bacteria; p__Firmicutes; c__Clostridia; o__Clostridiales	0	0	0	0	0	0	0	0	0	0	0	1	0	0	1	0	0
261744	k__Bacteria; p__Firmicutes; c__Clostridia; o__Clostridiales	10	55	15	24	131	25	5	1	28	20	7	30	46	49	17	19	29
261894	k__Bacteria; p__Firmicutes; c__Clostridia; o__Clostridiales; f__Ruminococcaceae; g__Oscillospira	6	16	5	26	85	12	17	3	19	10	4	20	164	1	8	4	19
261924	k__Bacteria; p__Firmicutes; c__Clostridia; o__Clostridiales; f__Ruminococcaceae; g__Ruminococcus	0	3	1	2	1	4	0	1	1	0	0	2	1	2	0	0	0
262024	k__Bacteria; p__Firmicutes; c__Clostridia; o__Clostridiales; f__Ruminococcaceae; g__Oscillospira	2	18	17	17	57	15	12	4	26	9	13	33	54	15	14	18	7
262060	k__Bacteria; p__Firmicutes; c__Clostridia; o__Clostridiales; f__Clostridiaceae	4	33	15	29	247	5	6	4	5	4	4	19	65	13	9	12	52
262104	k__Bacteria; p__Firmicutes; c__Clostridia; o__Clostridiales; f__Lachnospiraceae	0	0	1	4	4	1	0	2	1	0	0	0	1	4	2	0	3
262119	k__Bacteria; p__Firmicutes; c__Clostridia; o__Clostridiales	1	0	0	0	1	0	0	0	0	0	0	0	0	1	0	0	0
262227	k__Bacteria; p__Firmicutes; c__Clostridia; o__Clostridiales; f__Lachnospiraceae; g__Coprococcus	4	24	38	15	32	23	20	6	2	2	2	26	86	15	4	7	32
262258	k__Bacteria; p__Firmicutes; c__Clostridia; o__Clostridiales; f__Ruminococcaceae	6	11	5	34	188	51	55	13	37	20	7	139	229	68	51	22	47
262416	k__Bacteria; p__Firmicutes; c__Clostridia; o__Clostridiales	0	0	0	0	0	1	0	0	0	0	0	0	1	0	1	0	1
262417	k__Bacteria; p__Planctomycetes; c__Planctomycetia; o__Pirellulales; f__Pirellulaceae	0	1	0	0	0	0	1	0	0	0	0	0	0	0	0	0	0
262457	k__Bacteria; p__Firmicutes; c__Clostridia; o__Clostridiales; f__Lachnospiraceae	0	0	0	0	0	0	1	0	0	0	0	0	1	0	0	0	0
262541	k__Bacteria; p__Firmicutes; c__Clostridia; o__Clostridiales	2	0	0	3	20	0	0	0	0	0	0	0	0	0	0	0	0
262554	k__Bacteria; p__Firmicutes; c__Clostridia; o__Clostridiales; f__Ruminococcaceae	0	0	0	0	1	0	0	0	0	0	0	0	0	0	0	0	0
262570	k__Bacteria; p__Firmicutes; c__Clostridia; o__Clostridiales; f__Ruminococcaceae	1	0	1	1	0	17	4	18	18	2	4	3	10	1	10	1	1
262611	k__Bacteria; p__Firmicutes; c__Clostridia; o__Clostridiales; f__Ruminococcaceae; g__Oscillospira	47	177	72	46	72	134	101	41	99	20	26	53	136	88	62	30	25
262656	k__Bacteria; p__Firmicutes; c__Clostridia; o__Clostridiales	0	8	7	0	2	0	0	0	0	2	1	0	0	1	2	1	10
262801	k__Bacteria; p__Firmicutes; c__Clostridia; o__Clostridiales	0	0	1	4	0	0	0	0	0	1	19	0	0	0	0	0	0
262917	k__Bacteria; p__Firmicutes; c__Clostridia; o__Clostridiales	0	1	0	0	1	1	0	1	1	0	0	0	0	0	0	0	2
262944	k__Bacteria; p__Firmicutes; c__Clostridia; o__Clostridiales; f__Ruminococcaceae	31	17	62	58	309	33	24	24	36	22	30	91	250	202	46	68	27
263050	k__Bacteria; p__Firmicutes; c__Clostridia; o__Clostridiales	0	0	1	0	1	1	1	4	0	0	0	1	2	0	0	2	0
263074	k__Bacteria; p__Firmicutes; c__Clostridia; o__Clostridiales; f__Lachnospiraceae; g__Coprococcus	2	1	2	3	11	2	1	1	0	0	0	6	3	5	1	0	6
263155	k__Bacteria; p__Firmicutes; c__Clostridia; o__Clostridiales	130	15	1	3	8	213	101	3	8	2	7	127	525	3	114	9	65
263252	k__Bacteria; p__Firmicutes; c__Clostridia; o__Clostridiales; f__Ruminococcaceae	0	0	11	0	23	0	0	0	0	10	15	0	0	0	0	1	2
263362	k__Bacteria; p__Firmicutes; c__Clostridia; o__Clostridiales; f__Lachnospiraceae; g__[Ruminococcus]gnavus	0	0	0	0	1	0	1	3	3	0	2	1	1	2	1	7	0
263518	k__Bacteria; p__Proteobacteria; c__Deltaproteobacteria; o__Desulfovibrionales; f__Desulfovibrionaceae	1	0	0	0	4	1	0	0	1	2	0	0	1	0	1	0	0
263535	k__Bacteria; p__Firmicutes; c__Clostridia; o__Clostridiales	0	0	0	0	0	0	0	0	0	0	0	0	0	0	0	0	1
263546	k__Bacteria; p__Firmicutes; c__Clostridia; o__Clostridiales; f__Ruminococcaceae; g__Oscillospira	0	1	0	2	1	0	0	0	0	0	1	1	1	0	2	0	0
263820	k__Bacteria; p__Firmicutes; c__Clostridia; o__Clostridiales; f__Lachnospiraceae	0	0	0	0	1	1	0	0	0	0	0	1	8	0	0	2	0
263830	k__Bacteria; p__Proteobacteria; c__Gammaproteobacteria; o__Aeromonadales; f__Succinivibrionaceae	2	12	7	7	12	4	5	3	11	9	10	8	6	5	6	10	4
263895	k__Bacteria; p__Firmicutes; c__Clostridia; o__Clostridiales; f__Peptococcaceae; g__rc4-4	0	0	0	0	0	1	1	0	0	0	0	0	3	0	0	3	0
263905	k__Bacteria; p__Bacteroidetes; c__Bacteroidia; o__Bacteroidales; f__Prevotellaceae; g__Prevotella	0	0	0	0	1	1	0	0	0	1	0	0	1	0	2	0	0
263957	k__Bacteria; p__Firmicutes; c__Clostridia; o__Clostridiales; f__Clostridiaceae	0	0	0	0	1	1	0	1	4	0	1	0	3	1	0	0	1
264036	k__Bacteria; p__Firmicutes; c__Clostridia; o__Clostridiales; f__Lachnospiraceae	0	0	0	1	0	1	1	0	0	0	0	0	1	0	0	1	1
264101	k__Bacteria; p__Firmicutes; c__Clostridia; o__Clostridiales; f__Ruminococcaceae; g__Oscillospira	8	3	4	7	42	1	0	1	0	0	1	2	3	2	3	1	7
264123	k__Bacteria; p__Firmicutes; c__Bacilli; o__Lactobacillales; f__Lactobacillaceae; g__Lactobacillus	0	0	0	0	0	0	0	0	1	0	0	0	0	0	1	0	0
264155	k__Bacteria; p__Firmicutes; c__Clostridia; o__Clostridiales	0	6	8	4	5	26	6	14	20	13	11	7	2	7	42	0	8
264161	k__Bacteria; p__OP3; c__koll11; o__GIF10; f__kpj58rc	0	0	0	0	0	0	0	1	0	0	0	0	0	0	0	0	0
264193	k__Bacteria; p__Firmicutes; c__Clostridia; o__Clostridiales	0	0	0	0	0	0	0	1	1	0	0	0	0	0	0	0	0
264225	k__Bacteria; p__Firmicutes; c__Clostridia; o__Clostridiales	1	143	40	32	35	15	45	14	26	249	134	9	9	17	4	100	60
264294	k__Bacteria; p__Firmicutes; c__Clostridia; o__Clostridiales	0	4	9	4	5	2	2	24	12	14	11	0	1	3	4	6	28
264456	k__Bacteria; p__Firmicutes; c__Clostridia; o__Clostridiales	0	1	14	1	2	1	1	57	7	10	2	1	0	4	1	5	9
264461	k__Bacteria; p__Firmicutes; c__Clostridia; o__Clostridiales	0	0	0	1	0	0	0	0	0	0	0	0	1	0	0	0	0
264489	k__Bacteria; p__Firmicutes; c__Clostridia; o__Clostridiales	0	0	0	0	0	0	0	0	1	0	0	0	0	0	1	0	0
264496	k__Bacteria; p__Bacteroidetes; c__Bacteroidia; o__Bacteroidales; f__S24-7	5	13	7	21	39	4	4	1	2	4	0	9	16	14	26	23	4
264516	k__Archaea; p__Euryarchaeota; c__Methanomicrobia; o__Methanosarcinales; f__Methanosarcinaceae; g__Methanosarcina	0	1	1	4	0	3	1	0	1	0	0	3	13	0	0	0	2
264536	k__Bacteria; p__Firmicutes; c__Clostridia; o__Clostridiales; f__Lachnospiraceae	0	1	0	0	1	2	0	0	2	0	0	0	0	1	0	3	0
264646	k__Bacteria; p__Firmicutes; c__Clostridia; o__Clostridiales; f__Ruminococcaceae	0	1	0	0	0	0	0	0	1	0	0	0	1	0	0	0	1
264657	k__Bacteria; p__Bacteroidetes; c__Bacteroidia; o__Bacteroidales; f__S24-7	23	29	14	4	15	27	64	17	46	72	137	59	24	18	27	37	30
264785	k__Bacteria; p__Firmicutes; c__Clostridia; o__Clostridiales; f__Ruminococcaceae; g__Oscillospira	1	1	0	2	2	6	0	1	0	0	0	10	5	0	0	0	1
264844	k__Bacteria; p__Firmicutes; c__Clostridia; o__Clostridiales	0	3	15	0	38	4	5	5	1	1	2	2	9	4	1	2	1
265029	k__Bacteria; p__Bacteroidetes; c__Bacteroidia; o__Bacteroidales; f__S24-7	5	8	4	6	7	9	3	7	2	0	9	2	7	6	8	6	5
265036	k__Bacteria; p__Firmicutes; c__Clostridia; o__Clostridiales; f__Ruminococcaceae	11	5	3	4	52	7	5	2	7	3	1	9	26	10	4	8	11
265052	k__Bacteria; p__Bacteroidetes; c__Bacteroidia; o__Bacteroidales; f__S24-7	0	2	0	0	1	1	2	1	1	0	0	1	0	0	0	1	0
265063	k__Bacteria; p__Firmicutes; c__Clostridia; o__Clostridiales	3	3	0	2	1	0	0	0	1	0	0	0	4	0	0	1	2
265483	k__Bacteria; p__Firmicutes; c__Clostridia; o__Clostridiales; f__Ruminococcaceae; g__Oscillospira	0	0	0	1	1	0	0	0	1	0	0	1	2	1	0	0	1
265524	k__Bacteria; p__Firmicutes; c__Clostridia; o__Clostridiales; f__Peptococcaceae; g__rc4-4	1	11	3	29	22	98	120	43	144	2	28	10	170	57	120	287	50
265641	k__Bacteria; p__Firmicutes; c__Clostridia; o__Clostridiales	1	0	1	1	12	1	1	0	0	0	0	1	9	0	0	0	3
265698	k__Bacteria; p__Firmicutes; c__Clostridia; o__Clostridiales	0	0	0	0	0	0	0	0	0	1	0	0	0	0	0	0	0
265976	k__Bacteria; p__Firmicutes; c__Clostridia; o__Clostridiales; f__Lachnospiraceae	0	0	28	0	1	1	0	2	2	1	8	1	4	4	3	0	86
266091	k__Bacteria; p__Firmicutes; c__Clostridia; o__Clostridiales	0	0	2	1	0	0	4	23	31	2	7	0	0	3	1	1	0
266153	k__Bacteria; p__Firmicutes; c__Clostridia; o__Clostridiales; f__Ruminococcaceae; g__Oscillospira	0	1	2	4	1	9	4	8	9	4	4	2	14	9	5	2	10
266198	k__Bacteria; p__Tenericutes; c__Mollicutes; o__RF39	0	0	0	0	0	1	1	3	4	0	1	1	1	0	3	0	2
266229	k__Bacteria; p__Firmicutes; c__Clostridia; o__Clostridiales	0	0	0	2	0	0	0	1	1	1	0	0	0	0	0	0	0
266381	k__Bacteria; p__Firmicutes; c__Clostridia; o__Clostridiales	0	0	0	0	0	0	0	1	0	0	0	1	0	0	0	0	0
266411	k__Bacteria; p__Firmicutes; c__Clostridia; o__Clostridiales	26	26	34	12	52	33	35	30	68	33	13	16	26	61	36	10	39
266445	k__Bacteria; p__Firmicutes; c__Bacilli; o__Lactobacillales; f__Lactobacillaceae; g__Lactobacillus	0	1	1	0	0	2	0	0	1	0	0	1	5	1	2	2	3
266478	k__Bacteria; p__Tenericutes; c__Mollicutes; o__RF39	0	0	0	0	0	0	0	1	0	0	0	1	0	1	0	2	0
266546	k__Bacteria; p__Bacteroidetes; c__Bacteroidia; o__Bacteroidales; f__S24-7	4	2	0	0	5	3	5	7	5	5	10	4	1	5	4	6	7
266583	k__Bacteria; p__Firmicutes; c__Clostridia; o__Clostridiales; f__Lachnospiraceae	0	0	0	0	0	1	0	1	1	0	0	0	1	1	0	0	0
266715	k__Bacteria; p__Firmicutes; c__Clostridia; o__Clostridiales; f__Ruminococcaceae	4	11	6	5	27	10	15	25	30	31	15	17	13	21	5	9	19
266862	k__Bacteria; p__Firmicutes; c__Clostridia; o__Clostridiales	0	0	1	3	7	3	1	0	1	0	0	6	18	2	5	1	3
266935	k__Bacteria; p__Firmicutes; c__Clostridia; o__Clostridiales	734	70	38	60	131	507	937	214	908	1264	415	112	468	63	136	26	292
267042	k__Bacteria; p__Firmicutes; c__Clostridia; o__Clostridiales; f__Ruminococcaceae; g__Ruminococcus	49	100	105	101	97	98	150	5	26	0	5	22	172	30	3	3	1
267451	k__Bacteria; p__Firmicutes; c__Clostridia; o__Clostridiales; f__Ruminococcaceae	10	4	2	5	13	0	3	1	1	0	1	10	0	2	0	1	3
267452	k__Bacteria; p__Firmicutes; c__Clostridia; o__Clostridiales; f__Ruminococcaceae; g__Ruminococcus	12	28	25	14	35	5	8	12	13	15	6	15	12	18	4	7	39
267536	k__Bacteria; p__Firmicutes; c__Clostridia; o__Clostridiales; f__[Mogibacteriaceae]	0	0	0	0	0	4	1	0	0	1	1	0	0	1	0	0	1
267595	k__Bacteria; p__Proteobacteria; c__Alphaproteobacteria; o__Sphingomonadales; f__Erythrobacteraceae	0	0	0	1	0	0	2	0	0	0	0	0	0	0	0	0	0
267689	k__Bacteria; p__Firmicutes; c__Clostridia; o__Clostridiales; f__Ruminococcaceae	1	1	1	1	2	1	0	1	1	1	1	0	0	1	0	0	1
267769	k__Bacteria; p__Firmicutes; c__Erysipelotrichi; o__Erysipelotrichales; f__Erysipelotrichaceae; g__Allobaculum	0	0	0	0	0	6	3	7	34	10	26	1	0	1	0	0	0
267958	k__Bacteria; p__Firmicutes; c__Clostridia; o__Clostridiales	0	2	0	1	6	2	0	0	0	0	0	3	11	3	0	9	3
268043	k__Bacteria; p__Firmicutes; c__Clostridia; o__Clostridiales; f__Ruminococcaceae; g__Ruminococcus	0	1	0	1	1	0	1	0	1	0	0	1	2	0	0	3	1
268124	k__Bacteria; p__Firmicutes; c__Clostridia; o__Clostridiales	0	0	0	1	0	0	1	0	0	1	0	2	0	1	0	0	0
268196	k__Bacteria; p__Firmicutes; c__Clostridia; o__Clostridiales	1	2	2	5	20	0	0	0	3	2	0	2	7	3	0	5	3
268220	k__Bacteria; p__Firmicutes; c__Clostridia; o__Clostridiales	1	13	20	49	12	15	57	50	167	102	12	6	19	34	8	55	6
268410	k__Bacteria; p__Firmicutes; c__Clostridia; o__Clostridiales; f__Ruminococcaceae	2	13	8	16	26	18	9	4	14	17	24	25	27	21	13	11	17
268538	k__Bacteria; p__Firmicutes; c__Clostridia; o__Clostridiales; f__Lachnospiraceae	0	0	1	0	1	1	1	0	0	0	1	0	0	0	0	0	0
268581	k__Bacteria; p__Firmicutes; c__Clostridia; o__Clostridiales	0	0	0	1	2	0	0	0	0	0	0	0	0	0	1	0	0
268757	k__Bacteria; p__Tenericutes; c__Mollicutes; o__RF39	0	1	0	0	1	0	0	0	1	0	1	0	3	1	0	0	0
268910	k__Bacteria; p__Firmicutes; c__Clostridia; o__Clostridiales	1	1	1	0	1	22	3	0	1	0	1	2	8	2	1	4	5
268933	k__Bacteria; p__Firmicutes; c__Clostridia; o__Clostridiales	0	13	5	7	12	1	6	10	6	3	5	21	38	22	5	6	29
268978	k__Bacteria; p__Firmicutes; c__Clostridia; o__Clostridiales; f__Lachnospiraceae	46	21	1	1	28	16	6	5	8	10	3	6	32	3	19	3	8
269107	k__Bacteria; p__Firmicutes; c__Clostridia; o__Clostridiales; f__Lachnospiraceae; g__[Ruminococcus]gnavus	0	0	0	0	0	0	0	0	0	0	0	0	0	0	0	0	3
269346	k__Bacteria; p__Firmicutes; c__Clostridia; o__Clostridiales	0	0	0	0	0	2	1	0	0	1	0	0	1	0	1	0	1
269354	k__Bacteria; p__OP1; c__MSBL6	0	0	0	0	20	0	0	0	0	0	0	0	0	0	0	0	0
269418	k__Bacteria; p__Firmicutes; c__Clostridia; o__Clostridiales; f__Ruminococcaceae	97	81	80	91	421	128	65	61	111	65	58	160	326	189	51	97	139
269585	k__Bacteria; p__Firmicutes; c__Clostridia; o__Clostridiales; f__Ruminococcaceae	0	0	0	0	5	2	2	0	0	1	0	2	0	0	1	0	3
269956	k__Bacteria; p__Firmicutes; c__Clostridia; o__Clostridiales	0	0	0	0	1	2	2	0	0	1	0	0	1	0	1	0	0
269983	k__Bacteria; p__Tenericutes; c__Mollicutes; o__RF39	0	4	3	3	1	1	1	0	2	1	1	0	5	0	0	0	1
270094	k__Bacteria; p__Bacteroidetes; c__Bacteroidia; o__Bacteroidales; f__Bacteroidaceae; g__Bacteroides	0	5	0	1	0	3	4	2	0	0	4	1	1	4	1	3	18
270158	k__Bacteria; p__Bacteroidetes; c__Bacteroidia; o__Bacteroidales; f__S24-7	10	27	14	19	18	8	17	4	8	1	14	43	22	5	16	3	3
270451	k__Bacteria; p__Bacteroidetes; c__Bacteroidia; o__Bacteroidales; f__S24-7	0	0	1	0	0	0	7	0	0	0	0	0	0	0	0	0	0
270519	k__Bacteria; p__Firmicutes; c__Clostridia; o__Clostridiales; f__Ruminococcaceae; g__Oscillospira	0	1	0	0	0	0	0	0	0	0	0	0	0	0	0	0	0
270595	k__Bacteria; p__Firmicutes; c__Clostridia; o__Clostridiales; f__Ruminococcaceae; g__Ruminococcus	1	0	1	0	0	0	0	0	0	0	0	0	1	0	0	1	0
270598	k__Bacteria; p__Firmicutes; c__Bacilli; o__Bacillales; f__Bacillaceae; g__Bacillus	1	0	0	1	0	0	2	0	0	2	1	0	0	0	0	0	0
270707	k__Bacteria; p__Bacteroidetes; c__Bacteroidia; o__Bacteroidales; f__S24-7	1	1	0	0	0	0	0	0	0	3	2	0	0	0	0	1	1
270722	k__Bacteria; p__Firmicutes; c__Clostridia; o__Clostridiales; f__Ruminococcaceae; g__Ruminococcusflavefaciens	0	1	0	1	0	0	0	0	0	0	0	0	0	0	0	1	0
270764	k__Bacteria; p__Firmicutes; c__Clostridia; o__Clostridiales; f__Lachnospiraceae	0	0	1	0	0	0	0	0	0	0	2	0	0	0	1	1	1
270786	k__Bacteria; p__Firmicutes; c__Clostridia; o__Clostridiales	0	0	0	0	0	0	0	0	0	1	0	0	0	0	0	0	0
270988	k__Bacteria; p__Bacteroidetes; c__Bacteroidia; o__Bacteroidales; f__S24-7	14	24	9	17	19	5	16	7	8	2	2	30	27	37	18	26	20
271013	k__Bacteria; p__Firmicutes; c__Clostridia; o__Clostridiales	1	0	0	0	0	0	1	0	1	3	0	0	0	0	0	1	0
271068	k__Bacteria; p__Actinobacteria; c__Coriobacteriia; o__Coriobacteriales; f__Coriobacteriaceae; g__Adlercreutzia	0	2	0	0	1	0	0	0	1	0	0	1	0	0	3	0	0
271116	k__Bacteria; p__Firmicutes; c__Clostridia; o__Clostridiales; f__Clostridiaceae; g__Clostridium	0	2	0	4	0	0	3	0	0	0	0	0	0	0	0	0	0
271563	k__Bacteria; p__Firmicutes; c__Clostridia; o__Clostridiales; f__Ruminococcaceae; g__Oscillospira	0	1	2	0	0	1	0	2	4	2	1	0	14	1	5	7	2
271602	k__Bacteria; p__Firmicutes; c__Clostridia; o__Clostridiales	1	8	3	7	23	9	9	3	69	3	39	0	10	1	3	3	11
271689	k__Bacteria; p__Firmicutes; c__Clostridia; o__Clostridiales; f__Ruminococcaceae; g__Oscillospira	0	0	0	1	0	0	0	0	0	0	0	0	2	0	0	0	1
271766	k__Bacteria; p__Firmicutes; c__Clostridia; o__Clostridiales	15	4	0	3	2	31	14	0	3	0	3	19	59	6	18	1	13
271846	k__Bacteria; p__Bacteroidetes; c__Bacteroidia; o__Bacteroidales; f__S24-7	2	0	0	0	0	0	0	0	0	0	0	0	0	0	0	0	0
272184	k__Bacteria; p__Firmicutes; c__Clostridia; o__Clostridiales	27	66	189	52	112	78	83	79	161	162	99	69	46	142	62	76	283
272319	k__Bacteria; p__Firmicutes; c__Clostridia; o__Clostridiales; f__Ruminococcaceae	0	0	0	1	2	0	1	0	0	0	0	0	1	0	0	0	2
272341	k__Bacteria; p__Firmicutes; c__Clostridia; o__Clostridiales	0	1	1	0	2	0	0	0	0	0	0	0	0	0	0	0	0
272595	k__Bacteria; p__Firmicutes; c__Clostridia; o__Clostridiales; f__Ruminococcaceae; g__Oscillospira	34	31	28	39	212	33	23	25	37	21	17	57	159	71	19	40	66
272749	k__Bacteria; p__Firmicutes; c__Clostridia; o__Clostridiales; f__Lachnospiraceae	0	0	0	1	4	0	0	0	0	0	0	1	0	0	0	0	1
272850	k__Bacteria; p__Bacteroidetes; c__Bacteroidia; o__Bacteroidales; f__S24-7	2	14	6	13	13	8	8	6	7	4	12	6	8	6	11	7	10
272905	k__Bacteria; p__Firmicutes; c__Clostridia; o__Clostridiales	0	0	0	0	0	0	0	0	0	0	0	0	0	0	1	0	0
272953	k__Bacteria; p__Firmicutes; c__Clostridia; o__Clostridiales; f__Ruminococcaceae; g__Oscillospira	39	43	22	42	129	48	28	17	66	12	30	64	83	47	23	17	63
273223	k__Bacteria; p__Firmicutes; c__Clostridia; o__Clostridiales; f__Ruminococcaceae	1	13	6	9	20	13	6	8	5	5	1	4	19	5	7	8	8
273232	k__Bacteria; p__Verrucomicrobia; c__Verrucomicrobiae; o__Verrucomicrobiales; f__Verrucomicrobiaceae; g__Akkermansiamuciniphila	2947	2303	1406	6857	3981	6648	9898	7075	14407	9768	11253	6778	9428	11317	9541	11277	5342
273504	k__Bacteria; p__Firmicutes; c__Clostridia; o__Clostridiales	1	0	0	0	0	0	0	0	0	0	0	0	2	2	0	1	0
273631	k__Bacteria; p__Firmicutes; c__Clostridia; o__Clostridiales	0	5	1	2	0	0	0	0	0	0	0	0	1	0	0	0	0
273657	k__Bacteria; p__Firmicutes; c__Clostridia; o__Clostridiales; f__Peptococcaceae; g__rc4-4	0	1	0	2	0	18	17	2	16	0	0	0	20	7	21	30	7
273806	k__Bacteria; p__Firmicutes; c__Clostridia; o__Clostridiales	1	6	53	30	190	1	3	9	2	4	5	11	29	35	13	16	32
273967	k__Bacteria; p__Firmicutes; c__Clostridia; o__Clostridiales; f__Lachnospiraceae	2	1	1	6	0	5	4	6	13	4	4	1	6	25	2	4	5
274035	k__Bacteria; p__Tenericutes; c__Mollicutes; o__RF39	0	0	0	0	0	0	6	0	0	0	1	17	13	6	2	3	0
274095	k__Bacteria; p__Firmicutes; c__Clostridia; o__Clostridiales; f__Lachnospiraceae; g__[Ruminococcus]gnavus	1	0	1	0	12	6	0	10	18	5	0	4	17	26	15	6	14
274136	k__Bacteria; p__Firmicutes; c__Clostridia; o__Clostridiales; f__Lachnospiraceae	0	0	0	0	8	0	0	0	3	0	0	2	1	4	0	3	0
274324	k__Bacteria; p__Firmicutes; c__Clostridia; o__Clostridiales	14	54	7	15	72	7	11	3	5	7	17	36	92	18	39	50	59
274348	k__Bacteria; p__Firmicutes; c__Clostridia; o__Clostridiales; f__Ruminococcaceae	0	0	0	0	0	0	0	0	0	0	0	1	0	0	0	0	0
274357	k__Bacteria; p__Firmicutes; c__Clostridia; o__Clostridiales; f__Lachnospiraceae	5	8	42	11	6	5	9	2	7	15	14	8	2	5	6	1	13
274619	k__Bacteria; p__Firmicutes; c__Clostridia; o__Clostridiales; f__Christensenellaceae	0	4	0	1	2	1	1	2	0	1	2	0	2	1	0	1	1
274674	k__Bacteria; p__Firmicutes; c__Clostridia; o__Clostridiales; f__Ruminococcaceae; g__Ruminococcus	0	5	1	0	0	11	12	5	10	3	3	2	7	5	4	4	6
274893	k__Bacteria; p__Firmicutes; c__Clostridia; o__Clostridiales; f__Peptostreptococcaceae	1	0	0	0	0	1	2	0	0	1	0	0	0	0	0	0	0
275069	k__Bacteria; p__Firmicutes; c__Clostridia; o__Clostridiales	2	23	7	6	15	23	17	2	10	4	6	15	32	14	4	2	34
275085	k__Bacteria; p__TM7; c__TM7-3; o__CW040; f__F16	1	3	0	1	2	0	0	0	2	0	0	1	6	0	1	1	0
275138	k__Bacteria; p__Firmicutes; c__Clostridia; o__Clostridiales	0	1	0	0	1	0	0	0	0	0	0	0	2	0	0	0	0
275218	k__Bacteria; p__Firmicutes; c__Clostridia; o__Clostridiales; f__Ruminococcaceae	11	17	35	19	62	37	35	38	61	48	29	23	34	14	19	27	59
275476	k__Bacteria; p__Firmicutes; c__Clostridia; o__Clostridiales; f__Ruminococcaceae; g__Oscillospira	0	3	2	0	4	2	1	0	0	2	4	1	1	1	0	0	2
275511	k__Bacteria; p__Firmicutes; c__Clostridia; o__Clostridiales; f__Ruminococcaceae; g__Oscillospira	0	0	1	0	0	1	0	0	0	1	0	1	0	1	0	0	0
275563	k__Bacteria; p__Firmicutes; c__Clostridia; o__Clostridiales; f__Lachnospiraceae	3	22	26	8	29	23	10	29	27	4	5	5	15	14	11	3	15
275592	k__Bacteria; p__Firmicutes; c__Clostridia; o__Clostridiales; f__Clostridiaceae	0	0	1	0	4	21	20	1	7	13	0	30	107	1	6	14	1
275869	k__Bacteria; p__Firmicutes; c__Clostridia; o__Clostridiales	8	7	0	0	4	1	1	0	0	3	0	1	1	0	2	0	0
275873	k__Bacteria; p__Firmicutes; c__Clostridia; o__Clostridiales	0	0	1	0	3	0	0	0	0	0	0	0	0	0	0	0	0
275895	k__Bacteria; p__Firmicutes; c__Clostridia; o__Clostridiales	1	2	2	1	8	0	1	0	1	1	0	2	0	5	0	0	0
276125	k__Bacteria; p__Firmicutes; c__Clostridia; o__Clostridiales	0	0	2	7	6	2	1	5	8	0	0	2	2	2	2	1	4
276190	k__Bacteria; p__Firmicutes; c__Clostridia; o__Clostridiales	0	2	1	2	3	2	0	0	4	2	0	4	4	0	0	3	3
276386	k__Bacteria; p__Firmicutes; c__Clostridia; o__Clostridiales; f__Ruminococcaceae; g__Oscillospira	1	0	1	0	1	0	0	1	2	1	0	0	0	5	4	2	5
276478	k__Bacteria; p__Firmicutes; c__Clostridia; o__Clostridiales; f__Peptostreptococcaceae	4	0	1	0	1	7	4	0	8	7	1	0	4	1	2	0	2
276572	k__Bacteria; p__Firmicutes; c__Clostridia; o__Clostridiales; f__Ruminococcaceae	0	0	0	0	0	0	1	0	0	2	0	1	1	0	0	0	0
276663	k__Bacteria; p__Firmicutes; c__Clostridia; o__Clostridiales	1	0	0	0	2	2	0	3	19	0	0	0	0	0	2	0	0
276762	k__Bacteria; p__Firmicutes; c__Clostridia; o__Clostridiales	39	364	255	211	779	417	52	20	37	355	21	206	304	11	63	49	175
276777	k__Bacteria; p__Firmicutes; c__Clostridia; o__Clostridiales	0	0	1	4	0	0	0	0	2	2	0	0	3	5	2	0	0
276808	k__Bacteria; p__Firmicutes; c__Clostridia; o__Clostridiales	0	0	1	0	0	0	0	0	0	0	1	0	0	1	0	0	0
276996	k__Bacteria; p__Firmicutes; c__Clostridia; o__Clostridiales; f__Ruminococcaceae; g__Oscillospira	0	0	0	0	0	0	0	1	0	0	0	0	0	0	0	0	2
277047	k__Bacteria; p__Tenericutes; c__Mollicutes; o__RF39	18	112	13	53	21	102	75	42	122	8	88	71	69	176	183	274	43
277186	k__Bacteria; p__Firmicutes; c__Clostridia; o__Clostridiales; f__Ruminococcaceae	0	0	0	0	0	0	1	0	0	0	0	0	1	0	0	0	0
277202	k__Bacteria; p__Firmicutes; c__Clostridia; o__Clostridiales	3	1	2	0	0	3	2	2	0	3	0	0	0	0	3	3	2
277204	k__Bacteria; p__Firmicutes; c__Clostridia; o__Clostridiales; f__Ruminococcaceae; g__Oscillospira	0	0	0	0	2	0	0	0	0	0	1	0	0	0	0	0	0
277329	k__Bacteria; p__Firmicutes; c__Clostridia; o__Clostridiales	26	4	359	73	4124	38	260	78	1027	6	5	341	1027	18	56	3	5
277442	k__Bacteria; p__Firmicutes; c__Clostridia; o__Clostridiales	3	7	4	1	42	16	3	8	24	10	6	8	3	11	6	5	9
277505	k__Bacteria; p__Firmicutes; c__Clostridia; o__Clostridiales	0	0	0	0	0	1	0	0	0	0	0	0	0	0	0	0	1
277584	k__Bacteria; p__Firmicutes; c__Clostridia; o__Clostridiales	0	0	0	0	1	0	0	0	0	0	0	0	0	0	0	0	0
277626	k__Bacteria; p__Bacteroidetes; c__Bacteroidia; o__Bacteroidales; f__[Paraprevotellaceae]; g__[Prevotella]	2129	889	614	464	479	202	54	52	73	42	215	513	43	710	1319	1414	1987
277649	k__Bacteria; p__Bacteroidetes; c__Bacteroidia; o__Bacteroidales; f__S24-7	820	1435	182	779	624	797	961	1377	2237	403	947	739	815	1149	1988	1893	2279
277729	k__Bacteria; p__Bacteroidetes; c__Bacteroidia; o__Bacteroidales; f__S24-7	5	23	31	177	142	27	55	45	133	8	21	79	70	125	179	43	73
277813	k__Bacteria; p__Firmicutes; c__Clostridia; o__Clostridiales	0	1	0	12	0	0	0	1	0	1	4	0	1	0	0	0	9
277867	k__Bacteria; p__Cyanobacteria; c__Synechococcophycideae; o__Synechococcales	0	0	0	0	5	0	2	0	0	0	1	0	0	0	0	0	2
277922	k__Bacteria; p__Firmicutes; c__Clostridia; o__Clostridiales	0	11	0	0	44	0	0	0	1	0	1	0	6	1	0	0	6
277933	k__Bacteria; p__Firmicutes; c__Clostridia; o__Clostridiales; f__Ruminococcaceae	44	107	91	228	829	88	75	63	117	263	36	211	566	33	49	57	156
278059	k__Bacteria; p__Firmicutes; c__Clostridia; o__Clostridiales; f__Lachnospiraceae	0	0	0	0	0	0	1	1	0	0	1	0	0	3	1	2	3
278123	k__Bacteria; p__Firmicutes; c__Clostridia; o__Clostridiales	101	184	39	35	283	46	20	25	120	62	57	14	56	50	20	112	96
278392	k__Bacteria; p__Firmicutes; c__Clostridia; o__Clostridiales; f__Lachnospiraceae	0	0	2	0	1	1	3	1	1	2	2	10	24	4	0	2	12
278440	k__Bacteria; p__Firmicutes; c__Clostridia; o__Clostridiales	0	0	0	0	0	0	0	3	0	0	0	0	0	1	0	0	0
278515	k__Bacteria; p__Bacteroidetes; c__Bacteroidia; o__Bacteroidales; f__[Paraprevotellaceae]; g__Paraprevotella	986	2279	664	750	638	279	617	860	1320	628	1171	461	1161	391	1106	1469	1487
278563	k__Bacteria; p__Firmicutes; c__Clostridia; o__Clostridiales	5	383	4	5	4	7	2	0	0	1	0	8	1	3	1	0	2
278566	k__Bacteria; p__Bacteroidetes; c__Bacteroidia; o__Bacteroidales; f__S24-7	17	36	14	23	15	31	33	34	51	12	21	26	33	49	59	57	45
278609	k__Bacteria; p__Firmicutes; c__Clostridia; o__Clostridiales; f__Ruminococcaceae; g__Oscillospira	0	10	1	9	2	0	0	3	1	7	2	9	6	11	2	1	13
278650	k__Bacteria; p__Cyanobacteria; c__4C0d-2; o__YS2	2	1	8	9	2	11	5	5	18	0	6	2	8	15	2	6	12
278675	k__Bacteria; p__Bacteroidetes; c__Bacteroidia; o__Bacteroidales; f__S24-7	146	277	111	181	128	59	93	88	68	37	30	300	233	320	201	293	206
278684	k__Bacteria; p__Bacteroidetes; c__Bacteroidia; o__Bacteroidales; f__S24-7	0	2	0	1	0	59	111	0	2	0	1	108	35	0	0	1	1
278712	k__Bacteria; p__Bacteroidetes; c__Bacteroidia; o__Bacteroidales; f__S24-7	7	19	17	19	19	7	13	20	38	8	7	15	25	14	13	7	8
278758	k__Bacteria; p__Firmicutes; c__Clostridia; o__Clostridiales; f__Ruminococcaceae; g__Oscillospira	140	149	1094	1896	1751	48	38	530	1339	718	381	293	167	601	52	363	370
278860	k__Bacteria; p__Bacteroidetes; c__Bacteroidia; o__Bacteroidales; f__S24-7	1358	2447	342	1338	968	1409	1686	2321	3598	653	1690	1335	1364	1941	3221	2960	3832
278901	k__Bacteria; p__Firmicutes; c__Clostridia; o__Clostridiales; f__Ruminococcaceae	6	5	13	9	16	2	8	9	6	3	0	12	4	19	6	1	11
278912	k__Bacteria; p__Bacteroidetes; c__Bacteroidia; o__Bacteroidales; f__S24-7	202	302	71	86	56	94	210	205	411	76	188	92	45	124	147	182	215
278949	k__Bacteria; p__OD1; c__ABY1	0	0	0	0	0	0	1	0	1	0	0	0	0	1	0	0	0
279019	k__Bacteria; p__Firmicutes; c__Clostridia; o__Clostridiales	0	0	0	0	2	0	0	0	0	0	0	4	3	0	0	0	1
279048	k__Bacteria; p__Cyanobacteria; c__4C0d-2; o__YS2	0	1	1	2	1	5	5	2	2	0	0	2	7	0	0	1	3
279059	k__Bacteria; p__Firmicutes; c__Clostridia; o__Clostridiales	0	0	0	0	1	0	0	0	0	0	0	0	0	0	0	0	1
279107	k__Bacteria; p__Firmicutes; c__Clostridia; o__Clostridiales; f__Lachnospiraceae; g__Anaerostipes	0	1	0	5	0	8	0	0	6	0	3	8	164	3	0	26	1
279115	k__Bacteria; p__Firmicutes; c__Clostridia; o__Clostridiales	0	0	3	0	0	1	0	1	1	0	0	1	0	0	0	0	0
279248	k__Bacteria; p__Bacteroidetes; c__Bacteroidia; o__Bacteroidales; f__S24-7	49	304	92	121	220	163	369	129	375	106	104	674	755	474	690	336	184
279298	k__Bacteria; p__Bacteroidetes; c__Bacteroidia; o__Bacteroidales; f__S24-7	16	68	1	10	15	15	11	4	1	3	3	20	13	4	1	57	55
279306	k__Bacteria; p__Firmicutes; c__Clostridia; o__Clostridiales; f__Ruminococcaceae	0	9	0	1	0	4	1	0	0	1	3	7	0	15	0	8	5
279340	k__Bacteria; p__Firmicutes; c__Clostridia; o__Clostridiales	208	835	287	199	352	225	146	183	787	151	135	148	605	434	177	306	592
279344	k__Bacteria; p__Bacteroidetes; c__Bacteroidia; o__Bacteroidales; f__S24-7	2	6	0	2	2	0	6	5	16	0	0	0	0	0	1	9	2
279487	k__Bacteria; p__Firmicutes; c__Clostridia; o__Clostridiales; f__Lachnospiraceae; g__Coprococcus	0	21	0	1	0	2	0	0	1	0	9	0	1	0	0	0	3
279492	k__Bacteria; p__Firmicutes; c__Clostridia; o__Clostridiales; f__Ruminococcaceae; g__Ruminococcus	11	5	4	9	38	24	16	7	27	28	8	20	41	5	1	17	15
279534	k__Bacteria; p__Firmicutes; c__Clostridia; o__Clostridiales; f__Ruminococcaceae	0	7	0	1	1	0	0	0	6	19	0	0	0	0	7	24	1
279582	k__Bacteria; p__Bacteroidetes; c__Bacteroidia; o__Bacteroidales; f__S24-7	0	0	1	0	0	0	0	1	0	0	0	0	0	2	0	0	1
279659	k__Bacteria; p__Firmicutes; c__Clostridia; o__Clostridiales; f__Ruminococcaceae; g__Ruminococcus	13	28	41	13	85	38	21	17	39	23	13	37	58	35	23	12	60
283117	k__Bacteria; p__Firmicutes; c__Clostridia; o__Clostridiales	1	1	0	1	0	0	0	0	0	0	0	0	4	0	0	0	1
285041	k__Archaea; p__Euryarchaeota; c__Thermoplasmata; o__E2; f__Marine group II	0	0	0	0	0	0	0	0	0	0	0	0	1	0	0	0	0
285320	k__Bacteria; p__Chloroflexi; c__Ktedonobacteria; o__Thermogemmatisporales; f__Thermogemmatisporaceae	0	0	0	1	0	0	0	0	0	0	0	0	1	0	1	0	0
286367	k__Bacteria; p__Actinobacteria; c__Acidimicrobiia; o__Acidimicrobiales; f__EB1017	86	210	23	52	84	18	21	49	33	7	26	75	33	12	80	36	28
286499	k__Archaea; p__Euryarchaeota; c__Thermoplasmata; o__E2; f__Marine group III	226	119	58	37	83	30	2	3	1	5	19	50	1	74	145	136	161
287366	k__Bacteria; p__Firmicutes; c__Clostridia; o__Clostridiales	0	0	0	0	0	1	0	0	0	0	0	0	0	0	0	0	0
287496	k__Bacteria; p__Firmicutes; c__Clostridia; o__Clostridiales; f__Ruminococcaceae	0	0	0	0	0	30	70	0	1	0	0	8	22	0	0	0	0
287544	k__Bacteria; p__Firmicutes; c__Clostridia; o__Clostridiales; f__Ruminococcaceae	1	5	11	7	18	11	6	3	53	19	12	2	98	13	86	28	49
287555	k__Bacteria; p__Proteobacteria; c__Gammaproteobacteria; o__Chromatiales; f__Ectothiorhodospiraceae	0	0	0	0	0	0	0	1	1	0	0	0	0	0	0	1	0
287576	k__Bacteria; p__Bacteroidetes; c__Bacteroidia; o__Bacteroidales; f__[Odoribacteraceae]; g__Butyricimonas	0	4	0	1	3	2	0	2	4	2	0	4	2	12	0	8	0
287852	k__Bacteria; p__Bacteroidetes; c__Bacteroidia; o__Bacteroidales; f__[Paraprevotellaceae]; g__YRC22	0	2	0	0	0	0	0	0	0	0	0	0	0	0	0	0	0
287879	k__Bacteria; p__Firmicutes; c__Clostridia; o__Clostridiales	0	0	0	0	1	1	2	0	0	1	1	2	2	1	0	2	2
288193	k__Bacteria; p__Firmicutes; c__Clostridia; o__Clostridiales	26	71	22	49	78	56	48	15	86	48	40	107	100	30	64	26	77
288681	k__Bacteria; p__Bacteroidetes; c__Bacteroidia; o__Bacteroidales; f__Bacteroidaceae	0	0	0	0	1	0	0	0	1	0	0	0	0	0	1	0	0
288912	k__Bacteria; p__Proteobacteria; c__Gammaproteobacteria; o__Pseudomonadales; f__Moraxellaceae; g__Acinetobacter	3	0	4	0	3	1	3	1	4	12	13	0	1	1	2	1	0
288941	k__Bacteria; p__Firmicutes; c__Clostridia; o__Clostridiales; f__Lachnospiraceae; g__Dorea	0	1	0	0	0	0	0	4	8	0	0	0	0	5	2	0	2
288994	k__Bacteria; p__Firmicutes; c__Clostridia; o__Clostridiales; f__Lachnospiraceae	0	0	0	2	0	0	0	0	0	0	0	0	0	0	0	0	0
289015	k__Bacteria; p__Firmicutes; c__Clostridia; o__Clostridiales; f__Ruminococcaceae	0	0	0	0	1	0	1	0	2	0	0	0	1	1	0	0	0
289300	k__Bacteria; p__Bacteroidetes; c__Bacteroidia; o__Bacteroidales; f__[Paraprevotellaceae]	2	1	0	1	0	0	0	0	0	0	0	0	0	0	0	1	0
289538	k__Bacteria; p__Firmicutes; c__Clostridia; o__Clostridiales	0	1	0	0	2	0	0	0	1	0	0	0	1	0	0	0	1
289885	k__Bacteria; p__Bacteroidetes; c__Bacteroidia; o__Bacteroidales; f__BS11	3	6	1	7	1	1	0	3	0	1	0	3	4	1	5	2	3
289938	k__Bacteria; p__Firmicutes; c__Clostridia; o__Clostridiales; f__Ruminococcaceae	2	4	15	34	11	25	25	6	65	40	12	6	29	38	87	36	46
289984	k__Bacteria; p__Firmicutes; c__Clostridia; o__Clostridiales; f__Lachnospiraceae	0	1	0	0	1	1	0	1	0	0	0	2	5	6	2	1	1
290210	k__Bacteria; p__Firmicutes; c__Clostridia; o__Clostridiales	4	6	1	2	1	0	9	2	2	1	10	6	3	7	2	3	9
290235	k__Bacteria; p__Firmicutes; c__Bacilli; o__Lactobacillales; f__Lactobacillaceae; g__Lactobacillus	0	1	0	2	0	0	1	0	0	1	0	0	2	0	4	4	2
290472	k__Bacteria; p__Firmicutes; c__Clostridia; o__Clostridiales; f__Lachnospiraceae	6	0	14	31	17	8	7	11	6	8	3	20	46	24	8	19	25
290570	k__Bacteria; p__Firmicutes; c__Clostridia; o__Clostridiales; f__Ruminococcaceae	0	3	2	2	16	1	3	1	1	0	0	5	5	4	1	1	3
290647	k__Bacteria; p__Firmicutes; c__Clostridia; o__Clostridiales; f__Clostridiaceae	1	0	0	0	0	0	5	0	0	2	0	0	1	0	0	0	0
290808	k__Bacteria; p__Firmicutes; c__Clostridia; o__Clostridiales; f__Ruminococcaceae	0	0	0	0	0	1	5	0	1	0	0	0	3	0	0	0	0
291090	k__Bacteria; p__Bacteroidetes; c__Bacteroidia; o__Bacteroidales; f__Porphyromonadaceae; g__Parabacteroidesdistasonis	113	30	32	134	71	17	15	19	32	11	14	30	42	55	38	50	44
291475	k__Bacteria; p__Firmicutes; c__Clostridia; o__Clostridiales	0	0	4	0	1	3	0	2	0	7	12	0	0	0	0	0	3
291518	k__Bacteria; p__Firmicutes; c__Clostridia; o__Clostridiales; f__Ruminococcaceae	0	0	0	0	0	4	2	0	0	2	4	0	0	0	1	0	0
291528	k__Bacteria; p__Bacteroidetes; c__Bacteroidia; o__Bacteroidales	0	0	0	0	0	0	0	0	0	0	0	0	0	1	0	0	0
291711	k__Bacteria; p__Bacteroidetes; c__Bacteroidia; o__Bacteroidales; f__Bacteroidaceae; g__Bacteroides	0	1	0	0	0	0	0	0	0	0	0	0	0	1	1	0	0
291743	k__Bacteria; p__Firmicutes; c__Clostridia; o__Clostridiales	0	0	0	0	0	1	1	1	1	0	0	1	0	2	4	0	0
291794	k__Bacteria; p__Firmicutes; c__Clostridia; o__Clostridiales; f__Lachnospiraceae	0	0	0	0	0	0	0	0	1	0	0	0	0	0	0	0	0
291823	k__Bacteria; p__Firmicutes; c__Clostridia; o__Clostridiales; f__Lachnospiraceae	0	0	0	0	0	2	2	0	0	0	0	0	3	0	0	0	0
291828	k__Bacteria; p__Firmicutes; c__Clostridia; o__Clostridiales; f__Ruminococcaceae	0	1	1	1	3	2	0	0	0	0	1	4	1	2	0	0	0
291997	k__Bacteria; p__Firmicutes; c__Clostridia; o__Clostridiales; f__Lachnospiraceae	0	0	0	0	2	1	0	0	0	1	0	1	1	0	0	0	0
292094	k__Bacteria; p__Firmicutes; c__Clostridia; o__Clostridiales; f__Ruminococcaceae; g__Ruminococcusflavefaciens	0	0	0	0	0	0	0	0	0	1	1	0	0	0	0	0	0
292175	k__Bacteria; p__Firmicutes; c__Bacilli; o__Lactobacillales; f__Lactobacillaceae; g__Lactobacillus	0	0	0	0	0	1	0	0	1	0	0	0	3	0	0	6	0
292294	k__Bacteria; p__Firmicutes; c__Clostridia; o__Clostridiales; f__Lachnospiraceae; g__[Ruminococcus]gnavus	0	0	0	1	1	26	21	90	49	21	9	35	157	95	104	182	0
292377	k__Bacteria; p__Firmicutes; c__Clostridia; o__Clostridiales; f__Ruminococcaceae; g__Ruminococcusflavefaciens	0	25	0	7	3	11	16	1	11	11	10	5	8	3	3	18	4
292381	k__Bacteria; p__Firmicutes; c__Clostridia; o__Clostridiales	0	3	1	3	6	6	11	1	1	5	0	10	20	7	4	1	6
292544	k__Bacteria; p__Firmicutes; c__Clostridia; o__Clostridiales; f__Lachnospiraceae	0	1	0	208	0	0	0	7	7	8	4	0	0	22	1	0	1
292634	k__Bacteria; p__Bacteroidetes; c__Bacteroidia; o__Bacteroidales; f__Prevotellaceae; g__Prevotellacopri	9	25	11	0	4	16	6	10	3	3	6	3	17	21	8	4	7
292643	k__Bacteria; p__Firmicutes; c__Clostridia; o__Clostridiales	1	16	31	19	85	7	8	4	10	12	14	5	14	7	11	19	4
292765	k__Bacteria; p__Proteobacteria; c__Deltaproteobacteria; o__Desulfarculales; f__Desulfarculaceae	0	1	1	0	0	0	0	0	0	0	1	0	1	1	1	1	0
292910	k__Bacteria; p__Proteobacteria; c__Alphaproteobacteria; o__RF32	4	2	6	0	1	20	14	14	20	22	12	1	1	11	0	6	3
292962	k__Bacteria; p__Firmicutes; c__Clostridia; o__Clostridiales; f__Ruminococcaceae; g__Oscillospira	0	0	0	0	0	0	0	0	0	0	0	0	0	1	0	0	0
293092	k__Bacteria; p__Firmicutes; c__Clostridia; o__Clostridiales; f__Ruminococcaceae	0	0	0	0	0	2	1	7	0	0	4	0	0	0	0	0	0
293534	k__Bacteria; p__Firmicutes; c__Clostridia; o__Clostridiales; f__Ruminococcaceae	0	0	0	1	2	0	0	0	0	0	0	0	0	0	0	0	0
293831	k__Bacteria; p__Firmicutes; c__Clostridia; o__Clostridiales; f__Ruminococcaceae	0	2	0	0	2	0	1	0	0	1	2	0	4	1	1	2	3
293990	k__Bacteria; p__Firmicutes; c__Clostridia; o__Clostridiales; f__Lachnospiraceae	6	11	4	0	0	19	18	10	33	7	35	2	11	11	2	4	21
294169	k__Bacteria; p__Firmicutes; c__Clostridia; o__Clostridiales	0	1	0	0	0	0	0	1	0	1	0	0	1	27	81	1	3
294568	k__Bacteria; p__Firmicutes; c__Clostridia; o__Clostridiales	0	0	0	0	0	2	1	0	2	0	0	1	3	8	2	0	0
295075	k__Bacteria; p__Firmicutes; c__Clostridia; o__Clostridiales; f__Lachnospiraceae; g__[Ruminococcus]gnavus	1	1	0	0	2	0	0	0	0	3	0	1	3	0	0	2	3
295296	k__Bacteria; p__Firmicutes; c__Clostridia; o__Clostridiales	1	4	2	3	15	13	11	1	10	2	0	11	34	0	8	3	0
295642	k__Bacteria; p__Firmicutes; c__Clostridia; o__Clostridiales	0	0	0	0	2	0	0	0	2	1	0	1	0	1	0	0	0
295748	k__Bacteria; p__Firmicutes; c__Clostridia; o__Clostridiales; f__Ruminococcaceae	0	2	0	0	5	1	0	1	0	0	1	2	2	0	1	0	3
296045	k__Bacteria; p__Bacteroidetes; c__Bacteroidia; o__Bacteroidales; f__Bacteroidaceae; g__Bacteroides	0	0	0	1	0	1	0	0	0	0	0	0	0	0	0	0	0
296064	k__Bacteria; p__Proteobacteria; c__Alphaproteobacteria; o__RF32	1	0	5	0	1	2	16	2	0	2	7	8	4	0	1	2	1
296137	k__Bacteria; p__Firmicutes; c__Clostridia; o__Clostridiales	0	10	18	41	7	1	6	12	4	8	5	2	273	8	68	6	6
296456	k__Bacteria; p__Firmicutes; c__Clostridia; o__Clostridiales; f__Ruminococcaceae	0	1	0	0	0	1	6	0	0	0	0	1	0	0	0	0	0
296592	k__Bacteria; p__Firmicutes; c__Clostridia; o__Clostridiales	0	2	0	0	2	1	1	0	0	0	0	1	1	0	0	0	0
296661	k__Bacteria; p__Firmicutes; c__Clostridia; o__Clostridiales; f__Lachnospiraceae	0	0	0	0	0	0	0	0	0	0	0	1	0	0	0	0	0
296693	k__Bacteria; p__Firmicutes; c__Clostridia; o__Clostridiales; f__Lachnospiraceae	0	0	0	0	0	0	1	0	0	0	0	1	0	0	0	0	0
296872	k__Bacteria; p__Firmicutes; c__Clostridia; o__Clostridiales; f__Lachnospiraceae	0	0	0	2	8	0	0	0	0	0	0	0	0	0	0	0	0
297111	k__Bacteria; p__Firmicutes; c__Clostridia; o__Clostridiales; f__Ruminococcaceae; g__Oscillospira	0	0	0	0	0	0	0	0	0	0	0	0	0	0	0	0	1
297150	k__Bacteria; p__Firmicutes; c__Clostridia; o__Clostridiales; f__Lachnospiraceae; g__Dorea	0	0	0	0	0	2	0	1	0	0	0	0	1	0	1	1	0
297268	k__Bacteria; p__Firmicutes; c__Clostridia; o__Clostridiales	2	4	2	0	0	5	4	2	4	0	0	9	1	1	0	4	0
297440	k__Bacteria; p__Firmicutes; c__Clostridia; o__Clostridiales; f__Lachnospiraceae	0	0	0	0	0	0	0	0	1	0	0	0	0	0	0	0	0
297744	k__Bacteria; p__Firmicutes; c__Clostridia; o__Clostridiales; f__[Mogibacteriaceae]	4	0	0	0	2	1	0	0	0	1	0	2	2	0	0	2	0
297792	k__Bacteria; p__Firmicutes; c__Clostridia; o__Clostridiales; f__Ruminococcaceae	0	1	0	2	7	15	5	3	10	6	3	7	22	18	5	16	6
297917	k__Bacteria; p__Firmicutes; c__Clostridia; o__Clostridiales; f__Lachnospiraceae; g__Dorea	1	2	4	2	8	3	1	0	5	2	3	1	0	3	5	1	0
298486	k__Bacteria; p__Firmicutes; c__Clostridia; o__Clostridiales	0	0	0	5	7	3	5	11	12	18	36	6	2	1	0	11	4
298517	k__Bacteria; p__Firmicutes; c__Clostridia; o__Clostridiales; f__Ruminococcaceae	0	0	0	0	1	0	0	0	0	0	0	0	1	0	0	0	0
298723	k__Bacteria; p__Firmicutes; c__Clostridia; o__Clostridiales	0	0	0	0	0	0	0	0	0	0	0	0	1	0	0	0	0
298804	k__Bacteria; p__Firmicutes; c__Clostridia; o__Clostridiales; f__Ruminococcaceae	20	114	91	153	334	124	132	51	138	108	147	223	242	90	122	78	105
298973	k__Bacteria; p__Firmicutes; c__Clostridia; o__Clostridiales; f__Lachnospiraceae	0	0	0	4	13	1	0	0	1	1	2	2	1	1	1	0	1
299008	k__Bacteria; p__Firmicutes; c__Clostridia; o__Clostridiales; f__Lachnospiraceae	0	0	0	1	2	0	2	0	1	0	0	0	0	1	0	0	2
299176	k__Bacteria; p__Actinobacteria; c__Actinobacteria; o__Actinomycetales; f__Micrococcaceae; g__Arthrobacter	0	0	0	0	0	0	0	0	0	0	0	0	0	0	0	0	1
299326	k__Bacteria; p__Firmicutes; c__Clostridia; o__Clostridiales; f__Ruminococcaceae	0	0	0	0	1	0	0	0	0	0	0	0	0	1	0	0	0
299331	k__Bacteria; p__Firmicutes; c__Clostridia; o__Clostridiales; f__Ruminococcaceae	0	0	1	1	3	0	0	0	0	1	0	0	0	2	1	1	0
299441	k__Bacteria; p__Firmicutes; c__Clostridia; o__Clostridiales; f__Ruminococcaceae	0	0	0	0	1	1	2	0	0	0	0	2	0	1	0	0	0
299673	k__Bacteria; p__Firmicutes; c__Clostridia; o__Clostridiales	0	2	1	0	0	0	2	4	0	0	2	2	8	0	1	7	0
299830	k__Bacteria; p__Bacteroidetes; c__Bacteroidia; o__Bacteroidales; f__Prevotellaceae; g__Prevotellacopri	2077	2269	1805	1199	428	3537	3787	1332	2503	931	2012	1691	1528	2258	862	1762	935
300036	k__Bacteria; p__Firmicutes; c__Clostridia; o__Clostridiales; f__Lachnospiraceae	0	0	0	0	1	0	0	0	0	0	0	0	0	2	0	0	0
300103	k__Bacteria; p__Firmicutes; c__Clostridia; o__Clostridiales; f__Lachnospiraceae	0	0	0	0	1	0	1	0	0	0	0	0	0	0	0	0	0
300160	k__Bacteria; p__Bacteroidetes; c__Bacteroidia; o__Bacteroidales	5	13	21	4	5	12	34	16	22	30	31	8	5	4	5	11	8
300394	k__Bacteria; p__Firmicutes; c__Clostridia; o__Clostridiales; f__Ruminococcaceae	2	32	5	2	8	34	4	0	4	18	30	12	15	2	2	10	3
300466	k__Bacteria; p__Bacteroidetes; c__Bacteroidia; o__Bacteroidales; f__[Barnesiellaceae]	0	2	2	1	0	1	0	0	1	0	2	1	1	2	0	2	0
300618	k__Bacteria; p__Firmicutes; c__Clostridia; o__Clostridiales	0	10	2	0	6	2	1	2	0	0	1	2	0	1	1	3	2
300774	k__Bacteria; p__Firmicutes; c__Clostridia; o__Clostridiales; f__Ruminococcaceae	0	0	0	0	0	0	0	0	0	0	0	0	0	1	0	0	0
301012	k__Bacteria; p__Firmicutes; c__Clostridia; o__Clostridiales	0	0	0	0	0	0	0	0	0	0	0	0	1	0	0	0	1
301109	k__Bacteria; p__Tenericutes; c__Mollicutes; o__RF39	11	74	34	266	158	302	341	21	66	0	0	465	776	171	218	22	1
301136	k__Bacteria; p__Firmicutes; c__Clostridia; o__Clostridiales; f__Lachnospiraceae	0	0	0	0	0	0	0	0	0	0	0	0	0	0	0	0	2
301325	k__Bacteria; p__Firmicutes; c__Clostridia; o__Clostridiales; f__Ruminococcaceae	0	0	0	0	1	0	1	2	1	0	0	0	1	3	0	1	2
301340	k__Bacteria; p__Bacteroidetes; c__Bacteroidia; o__Bacteroidales; f__Prevotellaceae; g__Prevotella	14	336	26	13	80	14	27	19	79	1	0	152	232	37	18	221	582
301827	k__Bacteria; p__Firmicutes; c__Clostridia; o__Clostridiales; f__Veillonellaceae; g__Veillonella	4	1	0	0	0	1	0	0	0	0	0	1	0	1	3	0	1
301880	k__Bacteria; p__Verrucomicrobia; c__Opitutae; o__[Cerasicoccales]; f__[Cerasicoccaceae]	1	0	0	0	0	1	0	0	1	0	0	0	0	0	0	0	0
301900	k__Bacteria; p__Firmicutes; c__Clostridia; o__Clostridiales; f__[Mogibacteriaceae]	0	1	0	0	2	0	0	0	0	0	0	1	2	1	0	0	0
301984	k__Bacteria; p__Firmicutes; c__Clostridia; o__Clostridiales; f__Ruminococcaceae	0	0	0	0	0	0	0	0	1	0	0	0	0	3	4	0	0
302491	k__Bacteria; p__Actinobacteria; c__Coriobacteriia; o__Coriobacteriales; f__Coriobacteriaceae; g__Adlercreutzia	2	9	4	4	5	0	0	0	8	8	1	9	1	12	2	1	1
302932	k__Bacteria; p__Firmicutes; c__Clostridia; o__Clostridiales; f__Clostridiaceae	0	0	0	0	1	2	2	0	4	2	0	1	4	0	0	0	2
303076	k__Bacteria; p__Firmicutes; c__Clostridia; o__Clostridiales; f__Lachnospiraceae; g__[Ruminococcus]gnavus	0	0	0	0	1	1	0	1	0	1	1	0	0	0	0	0	1
303251	k__Bacteria; p__Proteobacteria; c__Deltaproteobacteria; o__Desulfovibrionales; f__Desulfovibrionaceae	0	0	1	0	0	1	0	1	1	0	1	2	1	2	1	1	3
303269	k__Bacteria; p__Firmicutes; c__Clostridia; o__Clostridiales	0	3	0	1	12	1	5	0	1	0	0	13	18	0	1	0	0
303379	k__Bacteria; p__Firmicutes; c__Clostridia; o__Clostridiales; f__Clostridiaceae	0	0	0	0	0	0	0	0	0	0	2	0	0	0	0	0	3
303394	k__Bacteria; p__Firmicutes; c__Clostridia; o__Clostridiales; f__Ruminococcaceae	0	2	1	3	3	3	2	1	1	0	0	0	2	1	1	0	2
303445	k__Bacteria; p__Bacteroidetes; c__Bacteroidia; o__Bacteroidales; f__p-2534-18B5	2	2	0	0	0	1	0	0	0	0	0	0	0	3	2	0	2
303491	k__Bacteria; p__Bacteroidetes; c__Bacteroidia; o__Bacteroidales; f__S24-7	365	608	168	308	420	677	480	398	919	283	643	460	776	429	854	636	405
303566	k__Bacteria; p__Firmicutes; c__Clostridia; o__Clostridiales	0	0	0	0	0	0	0	0	0	0	0	1	0	0	0	0	1
303627	k__Bacteria; p__Firmicutes; c__Clostridia; o__Clostridiales; f__Ruminococcaceae	0	0	0	0	0	0	0	0	0	0	1	0	1	0	0	0	0
303652	k__Bacteria; p__Firmicutes; c__Bacilli; o__Lactobacillales; f__Streptococcaceae; g__Streptococcus	1	2	4	3	2	5	6	0	0	0	0	3	1	2	4	2	3
303739	k__Bacteria; p__Firmicutes; c__Clostridia; o__Clostridiales; f__Ruminococcaceae; g__Ruminococcusflavefaciens	0	0	0	0	0	1	0	1	0	1	1	0	2	1	0	0	2
304006	k__Bacteria; p__[Thermi]; c__Deinococci; o__Thermales; f__Thermaceae; g__Vulcanithermus	0	0	0	1	1	0	0	0	0	0	0	0	0	0	0	0	0
304075	k__Bacteria; p__Firmicutes; c__Clostridia; o__Clostridiales; f__Ruminococcaceae	42	406	24	0	280	48	2014	86	58	202	208	317	215	14	23	103	131
304211	k__Bacteria; p__Firmicutes; c__Clostridia; o__Clostridiales; f__Ruminococcaceae; g__Ruminococcus	0	0	0	0	0	0	0	0	0	0	0	0	0	1	0	0	0
304427	k__Bacteria; p__Firmicutes; c__Clostridia; o__Clostridiales; f__Ruminococcaceae; g__Oscillospira	5	13	5	4	6	6	8	7	14	7	9	4	6	7	2	17	12
304604	k__Bacteria; p__Firmicutes; c__Clostridia; o__Clostridiales	7	26	9	30	343	51	6	6	28	100	30	21	5	8	4	9	6
304639	k__Bacteria; p__Firmicutes; c__Clostridia; o__Clostridiales	43	18	19	50	122	13	3	6	23	15	10	20	29	16	66	21	40
304796	k__Bacteria; p__Firmicutes; c__Clostridia; o__Clostridiales; f__Ruminococcaceae	1	17	1	9	1	6	8	17	33	67	10	1	9	8	8	29	11
304825	k__Bacteria; p__Firmicutes; c__Clostridia; o__Clostridiales; f__Ruminococcaceae	0	0	0	0	0	0	0	0	0	0	1	0	0	1	0	0	1
305261	k__Bacteria; p__Firmicutes; c__Clostridia; o__Clostridiales	4	2	1	0	0	19	30	0	0	0	0	12	31	0	0	0	0
305330	k__Bacteria; p__Firmicutes; c__Bacilli; o__Lactobacillales; f__Lactobacillaceae; g__Lactobacillus	0	7	3	11	26	5	5	3	0	0	0	7	18	6	1	2	9
305460	k__Bacteria; p__Firmicutes; c__Clostridia; o__Clostridiales; f__Lachnospiraceae	0	0	0	0	0	2	0	1	6	0	0	12	0	0	0	0	0
305476	k__Archaea; p__[Parvarchaeota]; c__[Parvarchaea]; o__YLA114	3	4	2	7	7	0	1	0	0	1	4	6	19	7	3	1	4
306066	k__Bacteria; p__Firmicutes; c__Clostridia; o__Clostridiales; f__Lachnospiraceae	0	1	1	0	0	6	1	0	2	1	1	2	3	7	0	1	4
306091	k__Bacteria; p__Firmicutes; c__Clostridia; o__Clostridiales; f__Ruminococcaceae; g__Oscillospira	0	0	0	0	0	0	0	0	0	0	0	0	0	0	0	0	1
306299	k__Bacteria; p__Firmicutes; c__Clostridia; o__Clostridiales; f__Lachnospiraceae	0	0	0	0	0	1	0	0	0	0	0	1	0	0	0	0	0
306306	k__Bacteria; p__Firmicutes; c__Bacilli; o__Lactobacillales; f__Lactobacillaceae; g__Lactobacillus	0	0	2	5	4	11	12	0	4	2	5	7	25	2	12	21	29
306699	k__Bacteria; p__Firmicutes; c__Clostridia; o__Clostridiales; f__Ruminococcaceae; g__Oscillospira	0	0	1	0	1	0	0	0	0	0	0	0	0	0	0	0	0
306914	k__Bacteria; p__Firmicutes; c__Clostridia; o__Clostridiales; f__Lachnospiraceae; g__[Ruminococcus]gnavus	0	0	0	2	0	5	0	4	0	1	0	0	0	8	0	0	0
307052	k__Bacteria; p__Bacteroidetes; c__Bacteroidia; o__Bacteroidales	1	5	7	6	5	1	5	9	5	4	3	1	8	7	3	5	5
307086	k__Bacteria; p__Bacteroidetes; c__Bacteroidia; o__Bacteroidales; f__Bacteroidaceae; g__5-7N15	0	0	0	0	0	0	0	0	1	0	0	0	0	0	0	0	0
307127	k__Bacteria; p__Firmicutes; c__Clostridia; o__Clostridiales; f__Lachnospiraceae; g__Lachnospira	0	0	0	0	0	1	0	0	0	0	0	0	0	1	0	0	0
307170	k__Bacteria; p__Firmicutes; c__Clostridia; o__Clostridiales	0	8	11	8	5	5	9	0	0	2	6	8	8	1	1	1	33
307608	k__Bacteria; p__Firmicutes; c__Clostridia; o__Clostridiales; f__Ruminococcaceae; g__Oscillospira	1	2	3	0	0	1	1	0	11	1	5	0	0	0	1	0	5
307638	k__Bacteria; p__Firmicutes; c__Clostridia; o__Clostridiales	0	0	0	0	4	0	0	0	0	0	0	0	1	0	0	0	0
307675	k__Archaea; p__[Parvarchaeota]; c__[Parvarchaea]; o__YLA114	19	120	59	232	7	1	127	8	7	22	40	33	13	65	12	2	4
308042	k__Bacteria; p__Firmicutes; c__Clostridia; o__Clostridiales; f__Lachnospiraceae; g__[Ruminococcus]gnavus	1	8	0	14	69	4	0	0	0	5	1	4	26	7	1	3	6
308095	k__Bacteria; p__Firmicutes; c__Bacilli; o__Bacillales; f__Bacillaceae; g__Bacilluscoahuilensis	7	13	9	2	2	5	3	3	6	18	12	8	1	0	2	2	0
308136	k__Bacteria; p__Firmicutes; c__Clostridia; o__Clostridiales; f__Ruminococcaceae; g__Oscillospira	0	2	0	0	0	0	0	0	1	0	1	0	0	0	0	0	1
308250	k__Bacteria; p__Spirochaetes; c__Spirochaetes; o__M2PT2-76	1	0	0	0	2	0	2	0	1	0	0	0	0	1	1	0	0
308308	k__Bacteria; p__Firmicutes; c__Clostridia; o__Clostridiales	0	3	4	2	3	0	0	2	3	0	1	10	5	0	1	1	1
308495	k__Bacteria; p__Firmicutes; c__Clostridia; o__Clostridiales; f__Ruminococcaceae; g__Oscillospira	3	11	4	1	1	4	0	0	2	3	2	4	4	1	3	8	4
308546	k__Bacteria; p__Firmicutes; c__Clostridia; o__Clostridiales	0	1	3	7	6	0	1	0	0	2	0	3	11	9	1	1	4
308734	k__Bacteria; p__Firmicutes; c__Clostridia; o__Clostridiales	19	37	41	27	25	36	51	23	47	11	38	19	58	22	52	18	32
308759	k__Bacteria; p__Firmicutes; c__Clostridia; o__Clostridiales; f__Ruminococcaceae; g__Oscillospira	0	1	2	0	4	0	0	0	0	0	0	0	1	0	0	0	0
308760	k__Bacteria; p__Tenericutes; c__Mollicutes; o__RF39	3	18	7	30	15	20	17	19	45	7	30	63	28	9	16	17	7
308991	k__Bacteria; p__Firmicutes; c__Clostridia; o__Clostridiales	0	0	0	1	1	0	0	0	0	0	0	0	0	0	1	1	3
309127	k__Bacteria; p__Firmicutes; c__Clostridia; o__Clostridiales; f__Clostridiaceae	3	33	0	2	14	3	23	4	2	23	2	11	61	4	4	18	1
309284	k__Bacteria; p__Firmicutes; c__Clostridia; o__Clostridiales	0	0	0	0	0	0	0	0	0	0	0	3	0	0	0	0	0
309290	k__Bacteria; p__Firmicutes; c__Clostridia; o__Clostridiales; f__Ruminococcaceae; g__Oscillospira	0	0	0	0	1	0	0	0	0	0	0	0	0	0	0	0	0
309361	k__Bacteria; p__Firmicutes; c__Clostridia; o__Clostridiales; f__Ruminococcaceae	6	5	15	16	21	22	6	16	11	9	5	16	4	2	27	11	36
309534	k__Bacteria; p__Firmicutes; c__Clostridia; o__Clostridiales; f__Lachnospiraceae	0	4	0	3	11	6	16	5	8	21	1	8	85	40	9	11	0
309795	k__Bacteria; p__Firmicutes; c__Clostridia; o__Clostridiales	0	0	0	0	0	0	1	0	0	0	0	0	0	0	0	0	0
309929	k__Bacteria; p__Firmicutes; c__Clostridia; o__Clostridiales; f__Ruminococcaceae; g__Ruminococcus	3	6	3	5	11	22	3	0	0	0	0	16	12	0	0	2	2
310748	k__Bacteria; p__Firmicutes; c__Clostridia; o__Clostridiales	0	0	0	0	0	1	0	0	0	0	0	0	0	0	0	0	0
310781	k__Bacteria; p__Cyanobacteria; c__4C0d-2; o__YS2	0	6	2	4	3	6	3	1	3	0	0	0	2	1	0	1	5
311031	k__Bacteria; p__Firmicutes; c__Clostridia; o__Clostridiales	0	3	1	7	2	2	1	2	0	7	10	4	0	0	1	3	15
311101	k__Bacteria; p__Firmicutes; c__Clostridia; o__Clostridiales; f__[Mogibacteriaceae]	0	0	0	0	2	1	0	0	0	0	0	0	0	0	0	0	0
311426	k__Bacteria; p__Firmicutes; c__Clostridia; o__Clostridiales	0	3	0	3	1	6	14	2	4	4	9	0	7	5	1	7	6
311463	k__Bacteria; p__Cyanobacteria; c__Synechococcophycideae; o__Pseudanabaenales; f__Pseudanabaenaceae; g__Leptolyngbya	0	0	4	0	0	0	0	0	0	1	2	0	0	0	0	0	1
311563	k__Bacteria; p__Bacteroidetes; c__Bacteroidia; o__Bacteroidales	0	0	1	0	0	0	0	0	0	0	0	0	0	0	0	0	0
311704	k__Bacteria; p__Firmicutes; c__Clostridia; o__Clostridiales; f__Lachnospiraceae	2	1	0	0	4	28	6	282	645	6	9	46	75	847	148	1	1
311761	k__Bacteria; p__Firmicutes; c__Clostridia; o__Clostridiales; f__Clostridiaceae	2	14	4	6	1	8	14	11	12	7	6	7	14	7	5	11	2
312247	k__Bacteria; p__Firmicutes; c__Clostridia; o__Clostridiales; f__Ruminococcaceae	0	0	0	0	1	18	27	8	23	1	2	18	13	40	41	2	0
312322	k__Bacteria; p__Bacteroidetes; c__Bacteroidia; o__Bacteroidales; f__S24-7	0	1	0	0	0	0	0	0	0	0	0	0	0	2	0	0	1
312566	k__Bacteria; p__Bacteroidetes; c__Bacteroidia; o__Bacteroidales; f__Porphyromonadaceae; g__Paludibacter	0	0	0	1	4	2	0	0	0	0	1	1	0	0	0	1	1
312719	k__Bacteria; p__Firmicutes; c__Clostridia; o__Clostridiales; f__Ruminococcaceae; g__Oscillospira	2	31	2	63	97	14	11	4	12	8	1	26	43	15	40	18	26
312766	k__Bacteria; p__Firmicutes; c__Clostridia; o__Clostridiales; f__Ruminococcaceae	0	2	1	2	1	0	0	1	4	1	0	0	3	5	4	4	4
313037	k__Bacteria; p__Firmicutes; c__Clostridia; o__Clostridiales	0	0	2	4	1	8	7	0	4	0	0	5	5	0	4	0	1
313274	k__Bacteria; p__Firmicutes; c__Clostridia; o__Clostridiales; f__Ruminococcaceae; g__Oscillospira	0	7	3	11	44	8	4	4	7	3	0	7	18	14	3	7	20
313524	k__Bacteria; p__Firmicutes; c__Clostridia; o__Clostridiales; f__Ruminococcaceae	0	8	2	4	32	18	13	0	11	13	8	3	18	7	5	29	28
313885	k__Bacteria; p__Bacteroidetes; c__Bacteroidia; o__Bacteroidales	1	0	0	0	0	0	0	0	2	0	0	0	0	1	0	0	1
314029	k__Bacteria; p__Firmicutes; c__Clostridia; o__Clostridiales	0	1	6	3	6	0	0	0	11	0	1	2	1	0	62	0	1
314042	k__Bacteria; p__TM7; c__TM7-3; o__CW040; f__F16	0	1	0	0	1	0	1	0	1	0	1	2	2	0	0	3	0
314095	k__Bacteria; p__Firmicutes; c__Clostridia; o__Clostridiales; f__Lachnospiraceae; g__Lachnospira	0	0	0	0	0	1	0	2	1	0	0	2	18	0	0	0	1
314110	k__Bacteria; p__Firmicutes; c__Clostridia; o__Clostridiales	57	1	1	0	0	0	0	3	0	90	33	0	2	5	0	14	106
314186	k__Bacteria; p__Firmicutes; c__Clostridia; o__Clostridiales; f__Ruminococcaceae	0	0	0	0	1	0	0	0	0	0	0	0	0	0	0	0	0
314374	k__Bacteria; p__Firmicutes; c__Clostridia; o__Clostridiales; f__Dehalobacteriaceae; g__Dehalobacterium	0	1	0	2	3	0	1	0	1	0	0	0	0	0	1	0	3
314586	k__Bacteria; p__Firmicutes; c__Clostridia; o__Clostridiales; f__Ruminococcaceae	0	0	0	2	0	4	2	0	0	1	3	0	0	0	0	0	5
315256	k__Bacteria; p__Firmicutes; c__Clostridia; o__Clostridiales	0	4	3	4	15	5	1	1	2	2	0	3	2	1	1	1	3
315390	k__Bacteria; p__Firmicutes; c__Clostridia; o__Clostridiales	5	283	15	83	161	12	6	5	42	5	5	22	34	8	48	16	11
315475	k__Bacteria; p__Firmicutes; c__Clostridia; o__Clostridiales	0	33	0	1	3	1	17	0	2	3	1	9	77	0	9	1	3
315488	k__Bacteria; p__Firmicutes; c__Clostridia; o__Clostridiales; f__Ruminococcaceae	0	13	17	18	22	11	6	7	16	5	5	16	39	10	13	16	22
315831	k__Bacteria; p__Firmicutes; c__Clostridia; o__Clostridiales; f__[Mogibacteriaceae]	0	0	0	3	0	4	0	0	1	1	2	2	1	6	1	0	5
315837	k__Bacteria; p__Firmicutes; c__Clostridia; o__Clostridiales	0	0	0	0	0	0	0	1	1	0	0	1	1	1	0	0	0
315978	k__Bacteria; p__Firmicutes; c__Clostridia; o__Clostridiales; f__Ruminococcaceae	0	0	0	0	0	1	0	1	11	0	1	1	0	3	2	0	0
316008	k__Bacteria; p__Firmicutes; c__Clostridia; o__Clostridiales	1	5	1	2	2	0	1	0	0	3	2	0	2	2	0	0	2
316144	k__Bacteria; p__Firmicutes; c__Clostridia; o__Clostridiales; f__Ruminococcaceae	0	0	0	0	0	0	0	0	0	0	0	22	25	0	0	0	0
316226	k__Bacteria; p__Proteobacteria; c__Alphaproteobacteria; o__Rhodobacterales; f__Rhodobacteraceae	0	0	1	0	0	0	0	0	0	0	0	0	0	0	0	0	0
316381	k__Bacteria; p__Firmicutes; c__Clostridia; o__Clostridiales; f__Ruminococcaceae; g__Oscillospira	115	5	3	3	40	1	3	4	6	1	5	7	8	24	28	8	11
316515	k__Bacteria; p__Firmicutes; c__Bacilli; o__Lactobacillales; f__Streptococcaceae	7	11	1	4	6	5	0	1	2	0	0	1	7	0	2	1	0
316842	k__Bacteria; p__Firmicutes; c__Clostridia; o__Clostridiales; f__Lachnospiraceae	0	2	0	2	11	1	1	2	0	2	0	3	3	4	0	1	4
317004	k__Bacteria; p__Firmicutes; c__Clostridia; o__Clostridiales	0	1	0	0	0	1	3	0	13	5	0	2	3	1	3	0	0
317315	k__Bacteria; p__Firmicutes; c__Clostridia; o__Clostridiales	3	15	38	4	10	5	2	0	5	0	0	1	2	0	19	0	0
317352	k__Bacteria; p__Proteobacteria; c__Betaproteobacteria; o__Burkholderiales; f__Oxalobacteraceae	0	1	0	0	0	0	0	0	0	0	0	0	1	0	1	0	0
317399	k__Bacteria; p__Firmicutes; c__Clostridia; o__Clostridiales	1	27	3	0	5	8	6	1	3	32	3	7	12	0	0	5	120
317515	k__Bacteria; p__Firmicutes; c__Clostridia; o__Clostridiales	0	2	1	3	0	6	8	1	6	4	5	6	3	5	3	7	1
317633	k__Bacteria; p__Firmicutes; c__Clostridia; o__Clostridiales; f__Ruminococcaceae; g__Oscillospira	1	0	1	7	3	2	1	2	5	0	0	5	4	3	2	1	4
317714	k__Bacteria; p__Firmicutes; c__Clostridia; o__Clostridiales; f__Ruminococcaceae; g__Ruminococcusflavefaciens	0	0	0	1	0	0	0	0	0	0	0	0	1	0	0	0	0
317862	k__Bacteria; p__Firmicutes; c__Clostridia; o__Clostridiales; f__Peptococcaceae	3	2	6	6	10	7	18	5	3	1	7	6	11	4	9	9	12
317886	k__Bacteria; p__Firmicutes; c__Clostridia; o__Clostridiales; f__Ruminococcaceae	0	2	0	2	7	0	1	2	3	5	3	1	0	1	3	2	4
318162	k__Bacteria; p__Firmicutes; c__Clostridia; o__Clostridiales	8	12	30	14	3	10	9	6	7	14	5	7	29	1	3	7	12
318231	k__Bacteria; p__Firmicutes; c__Clostridia; o__Clostridiales	5	4	0	0	9	0	0	0	0	0	1	0	0	0	1	0	0
318320	k__Bacteria; p__Firmicutes; c__Bacilli; o__Lactobacillales; f__Lactobacillaceae; g__Lactobacillus	0	0	0	0	1	0	1	0	1	3	0	0	0	0	0	1	1
318373	k__Bacteria; p__Firmicutes; c__Clostridia; o__Clostridiales; f__Ruminococcaceae	1	2	1	3	3	10	1	6	7	3	4	5	0	7	1	1	4
318470	k__Bacteria; p__Firmicutes; c__Clostridia; o__Clostridiales	1	0	4	6	8	1	0	3	0	0	1	1	11	0	0	0	1
318563	k__Bacteria; p__Firmicutes; c__Clostridia; o__Clostridiales; f__Lachnospiraceae	2	23	7	12	103	18	6	4	8	6	5	36	83	40	20	8	26
318690	k__Archaea; p__Euryarchaeota; c__Halobacteria; o__Halobacteriales; f__Halobacteriaceae	29	124	31	15	20	35	8	5	12	38	61	42	33	3	39	37	40
318764	k__Bacteria; p__Firmicutes; c__Bacilli; o__Lactobacillales; f__Lactobacillaceae; g__Lactobacillus	0	0	0	0	0	5	2	0	2	1	1	0	8	0	1	19	5
319196	k__Bacteria; p__Firmicutes; c__Clostridia; o__Clostridiales; f__Lachnospiraceae	0	1	1	7	23	0	0	2	2	0	0	0	7	2	1	0	2
319219	k__Bacteria; p__Firmicutes; c__Clostridia; o__Clostridiales	0	1	0	0	1	0	0	0	0	0	2	0	0	0	0	0	0
319286	k__Bacteria; p__Bacteroidetes; c__Bacteroidia; o__Bacteroidales; f__S24-7	0	1	0	0	0	0	0	0	0	0	0	0	0	0	0	0	0
319455	k__Bacteria; p__Firmicutes; c__Clostridia; o__Clostridiales; f__Christensenellaceae	3	8	6	2	18	6	3	2	4	7	3	11	11	15	3	1	5
319544	k__Bacteria; p__Firmicutes; c__Clostridia; o__Clostridiales	0	0	0	3	0	1	0	0	0	0	0	0	1	0	1	0	1
320070	k__Bacteria; p__Firmicutes; c__Clostridia; o__Clostridiales; f__Ruminococcaceae; g__Ruminococcus	0	2	2	0	3	0	2	2	2	0	0	4	0	80	13	0	1
320490	k__Bacteria; p__Firmicutes; c__Clostridia; o__Clostridiales	1	40	48	5	6	32	4	44	53	2	10	0	6	12	16	16	0
320603	k__Bacteria; p__Firmicutes; c__Clostridia; o__Clostridiales	0	1	0	1	1	22	39	39	24	3	0	65	162	51	48	6	0
320912	k__Bacteria; p__Firmicutes; c__Clostridia; o__Clostridiales; f__Lachnospiraceae	0	1	12	16	3	8	4	5	4	3	3	0	2	5	4	2	16
320972	k__Bacteria; p__Firmicutes; c__Clostridia; o__Clostridiales; f__Ruminococcaceae	4	15	19	15	55	38	14	37	43	26	23	18	5	19	5	10	74
321262	k__Bacteria; p__EM3	0	0	0	0	1	0	0	0	0	0	0	0	0	0	0	0	0
322004	k__Bacteria; p__Firmicutes; c__Clostridia; o__Clostridiales; f__Ruminococcaceae	1	1	0	0	1	0	11	0	0	1	2	0	3	0	1	0	0
322223	k__Bacteria; p__Bacteroidetes; c__Bacteroidia; o__Bacteroidales; f__Rikenellaceae	0	0	0	0	0	0	0	0	0	0	0	0	4	0	1	0	0
322723	k__Bacteria; p__Firmicutes; c__Bacilli; o__Lactobacillales; f__Lactobacillaceae; g__Lactobacillus	0	2	3	5	3	2	4	0	3	2	1	0	12	3	9	23	13
322776	k__Bacteria; p__Firmicutes; c__Clostridia; o__Clostridiales	4	12	1	3	2	37	26	10	15	8	8	6	19	2	6	2	10
322927	k__Bacteria; p__Proteobacteria; c__Gammaproteobacteria; o__Pseudomonadales; f__Moraxellaceae; g__Acinetobacter	0	0	1	0	1	0	0	0	0	0	0	0	0	0	0	0	0
323024	k__Bacteria; p__Tenericutes; c__Mollicutes; o__RF39	0	14	0	7	7	12	10	4	14	1	4	11	9	19	13	39	5
323583	k__Bacteria; p__Firmicutes; c__Clostridia; o__Clostridiales; f__Ruminococcaceae; g__Ruminococcus	0	0	1	0	2	0	0	0	1	2	0	0	1	1	2	1	2
323619	k__Bacteria; p__Bacteroidetes; c__Bacteroidia; o__Bacteroidales; f__Prevotellaceae; g__Prevotellacopri	2	1	1	0	0	2	0	0	2	1	0	1	2	2	0	2	0
323862	k__Bacteria; p__Firmicutes; c__Clostridia; o__Clostridiales; f__Lachnospiraceae	1	7	6	68	10	9	12	2	3	4	1	37	6	0	0	4	1
324015	k__Bacteria; p__Firmicutes; c__Clostridia; o__Clostridiales	0	2	1	0	0	0	0	0	0	0	0	0	0	0	0	0	0
324020	k__Bacteria; p__Firmicutes; c__Clostridia; o__Clostridiales; f__Ruminococcaceae	2	1	1	4	4	5	9	1	2	1	2	3	9	3	3	4	5
324214	k__Bacteria; p__Firmicutes; c__Clostridia; o__Clostridiales; f__Ruminococcaceae; g__Oscillospira	0	0	0	0	0	0	0	0	0	1	2	0	0	0	1	1	1
324219	k__Bacteria; p__Firmicutes; c__Clostridia; o__Clostridiales; f__Ruminococcaceae	0	0	0	0	0	64	152	93	192	57	12	74	243	95	170	72	1
324326	k__Bacteria; p__Firmicutes; c__Clostridia; o__Clostridiales; f__Ruminococcaceae; g__Oscillospira	27	110	75	33	46	26	34	40	592	54	43	34	71	99	104	26	71
324328	k__Bacteria; p__Firmicutes; c__Clostridia; o__Clostridiales; f__Ruminococcaceae	1	0	3	1	5	4	2	0	4	2	2	0	8	1	1	7	7
324815	k__Bacteria; p__Firmicutes; c__Clostridia; o__Clostridiales; f__Ruminococcaceae	0	0	0	0	0	0	1	1	0	0	0	0	1	0	0	0	0
324882	k__Bacteria; p__Firmicutes; c__Clostridia; o__Clostridiales; f__[Mogibacteriaceae]	0	0	0	0	1	0	0	0	1	0	0	0	0	0	0	0	0
325289	k__Bacteria; p__Firmicutes; c__Clostridia; o__Clostridiales	143	194	8	270	232	1010	608	30	504	523	562	1383	774	536	117	859	259
325353	k__Bacteria; p__Firmicutes; c__Clostridia; o__Clostridiales; f__Ruminococcaceae	0	2	0	0	0	0	0	0	0	0	0	0	0	0	0	0	1
325633	k__Bacteria; p__Firmicutes; c__Clostridia; o__Clostridiales; f__Ruminococcaceae	0	1	0	0	0	0	0	0	0	0	0	0	0	0	0	0	0
325768	k__Bacteria; p__Firmicutes; c__Clostridia; o__Clostridiales	3	4	6	0	23	13	9	7	2	3	0	10	26	38	15	2	0
325918	k__Bacteria; p__Firmicutes; c__Bacilli; o__Lactobacillales; f__Lactobacillaceae; g__Lactobacillus	1	0	0	0	1	0	4	0	1	1	2	1	0	0	0	5	2
326013	k__Bacteria; p__Firmicutes; c__Clostridia; o__Clostridiales	0	0	0	0	0	1	0	0	1	1	0	2	0	0	0	1	0
326048	k__Bacteria; p__Actinobacteria; c__Coriobacteriia; o__Coriobacteriales; f__Coriobacteriaceae	0	0	0	0	0	1	0	0	1	0	0	0	0	0	0	0	0
326265	k__Bacteria; p__Firmicutes; c__Clostridia; o__Clostridiales; f__Ruminococcaceae	3	2	0	0	1	0	2	1	2	1	0	0	4	1	3	2	0
326662	k__Bacteria; p__Bacteroidetes; c__Bacteroidia; o__Bacteroidales; f__Bacteroidaceae; g__Bacteroides	2	1	0	0	0	0	0	0	0	0	1	2	1	2	0	0	0
326968	k__Bacteria; p__Firmicutes; c__Bacilli; o__Lactobacillales; f__Lactobacillaceae; g__Lactobacillus	0	0	0	0	1	2	12	2	7	1	4	1	10	1	4	6	5
326991	k__Bacteria; p__Firmicutes; c__Clostridia; o__Clostridiales; f__Clostridiaceae; g__Clostridium	2	4	0	17	5	61	54	28	38	8	17	87	131	365	282	240	44
327031	k__Bacteria; p__Firmicutes; c__Clostridia; o__Clostridiales	6	3	1	4	4	8	6	4	14	0	8	0	1	5	26	1	0
327116	k__Bacteria; p__Firmicutes; c__Clostridia; o__Clostridiales; f__Ruminococcaceae; g__Oscillospira	1	4	0	0	1	0	0	0	1	1	2	2	1	3	0	1	4
327282	k__Bacteria; p__Firmicutes; c__Clostridia; o__Clostridiales	3	547	1	6	4	78	47	0	2	8	64	186	13	1	3	13	12
327284	k__Bacteria; p__Firmicutes; c__Clostridia; o__Clostridiales	2	3	1	2	26	2	3	0	0	6	0	2	1	2	2	3	7
327387	k__Bacteria; p__Firmicutes; c__Clostridia; o__Clostridiales; f__Ruminococcaceae; g__Ruminococcus	0	0	0	0	2	1	0	0	0	0	0	0	0	0	0	0	0
327818	k__Bacteria; p__Firmicutes; c__Clostridia; o__Clostridiales; f__Ruminococcaceae	2	7	6	2	3	1	1	10	12	2	5	1	3	7	10	13	7
327891	k__Bacteria; p__Firmicutes; c__Clostridia; o__Clostridiales; f__Ruminococcaceae; g__Ruminococcus	0	0	0	0	3	0	0	0	0	0	0	0	0	0	0	0	0
328238	k__Bacteria; p__Firmicutes; c__Clostridia; o__Clostridiales	0	0	0	0	0	0	1	0	0	0	0	1	1	0	0	1	0
328246	k__Bacteria; p__Bacteroidetes; c__Bacteroidia; o__Bacteroidales; f__Prevotellaceae; g__Prevotella	0	3	0	0	1	1	0	3	0	0	1	0	0	1	1	0	0
328295	k__Bacteria; p__Cyanobacteria; c__Synechococcophycideae; o__Pseudanabaenales; f__Pseudanabaenaceae	3	3	1	0	1	1	0	0	2	3	5	3	0	1	0	1	0
328393	k__Bacteria; p__Firmicutes; c__Bacilli; o__Lactobacillales; f__Lactobacillaceae; g__Lactobacillus	0	3	1	3	3	1	1	0	0	0	3	0	5	0	2	7	6
328458	k__Bacteria; p__Firmicutes; c__Bacilli; o__Lactobacillales; f__Streptococcaceae; g__Streptococcus	37	51	56	5	4	6	0	1	2	2	2	25	10	10	21	29	5
328483	k__Bacteria; p__Planctomycetes; c__Phycisphaerae; o__Pla1	0	0	1	1	0	0	1	0	0	0	0	0	0	0	0	0	0
328486	k__Bacteria; p__Firmicutes; c__Clostridia; o__Clostridiales	0	1	1	0	1	1	0	0	0	0	0	0	0	0	0	2	0
328598	k__Bacteria; p__Firmicutes; c__Clostridia; o__Clostridiales; f__Lachnospiraceae	0	1	0	0	1	0	0	1	0	0	0	0	0	0	0	0	0
328628	k__Bacteria; p__Firmicutes; c__Clostridia; o__Clostridiales; f__Lachnospiraceae; g__Blautia	0	0	0	6	0	1	4	13	19	2	0	2	3	4	17	4	0
328905	k__Bacteria; p__Firmicutes; c__Clostridia; o__Clostridiales; f__Ruminococcaceae; g__Oscillospira	6	8	1	8	8	6	4	25	27	10	7	7	23	28	20	9	3
328928	k__Bacteria; p__Firmicutes; c__Clostridia; o__Clostridiales; f__Ruminococcaceae	0	0	0	1	0	3	0	0	1	0	0	1	2	1	3	0	0
329032	k__Bacteria; p__Tenericutes; c__Mollicutes; o__RF39	0	12	3	25	20	45	32	3	4	0	0	66	85	11	10	0	0
329271	k__Bacteria; p__Firmicutes; c__Clostridia; o__Clostridiales	0	1	0	0	5	2	2	0	1	0	0	4	2	1	1	3	6
329390	k__Bacteria; p__Firmicutes; c__Clostridia; o__Clostridiales; f__Ruminococcaceae	0	0	0	0	3	0	0	1	1	1	0	0	1	0	1	0	1
329798	k__Bacteria; p__Firmicutes; c__Clostridia; o__Clostridiales; f__Clostridiaceae	0	0	0	0	0	0	0	0	0	0	0	0	1	1	1	0	1
330398	k__Bacteria; p__Synergistetes; c__Synergistia; o__Synergistales	2	4	4	3	8	4	1	0	3	5	1	6	13	6	1	2	14
330532	k__Bacteria; p__Firmicutes; c__Clostridia; o__Clostridiales; f__[Mogibacteriaceae]	0	0	0	0	0	0	0	1	0	0	0	0	0	0	0	0	0
330951	k__Bacteria; p__Proteobacteria; c__Gammaproteobacteria; o__Pseudomonadales; f__Moraxellaceae; g__Acinetobacter	0	0	0	0	0	0	0	0	0	1	0	0	0	1	0	0	0
331013	k__Bacteria; p__Firmicutes; c__Clostridia; o__Clostridiales; f__Ruminococcaceae; g__Ruminococcus	3	5	12	13	30	10	7	4	4	6	1	8	19	10	10	10	14
331150	k__Bacteria; p__Firmicutes; c__Clostridia; o__Clostridiales; f__Lachnospiraceae	0	0	0	2	33	0	0	0	0	0	0	0	10	2	0	2	2
331350	k__Bacteria; p__TM7; c__TM7-3; o__CW040; f__F16	0	0	0	0	0	0	2	1	0	0	0	0	0	0	0	2	0
331486	k__Bacteria; p__Firmicutes; c__Clostridia; o__Clostridiales	8	4	1	2	3	3	0	0	1	1	0	2	2	0	0	1	2
331786	k__Bacteria; p__Firmicutes; c__Clostridia; o__Clostridiales	1	2	1	37	9	1	2	124	1	3	9	43	4	2065	32	19	5
332411	k__Bacteria; p__Firmicutes; c__Clostridia; o__Clostridiales; f__Lachnospiraceae; g__Coprococcus	0	0	0	0	1	0	1	0	0	0	0	2	3	1	0	1	1
332608	k__Bacteria; p__Firmicutes; c__Clostridia; o__Clostridiales; f__Ruminococcaceae; g__Oscillospira	0	1	0	1	1	1	0	0	2	1	1	0	7	0	1	3	4
332770	k__Bacteria; p__Firmicutes; c__Clostridia; o__Clostridiales	0	0	0	0	0	1	0	1	2	0	0	0	1	0	0	0	1
332885	k__Bacteria; p__Firmicutes; c__Clostridia; o__Clostridiales; f__Lachnospiraceae	1	2	0	2	3	0	0	0	0	0	0	0	0	0	0	0	1
332901	k__Bacteria; p__Firmicutes; c__Clostridia; o__Clostridiales	0	0	0	0	0	0	2	0	0	0	0	0	1	5	11	1	1
333049	k__Bacteria; p__Firmicutes; c__Clostridia; o__Clostridiales	5	7	1	15	24	4	2	1	7	0	1	15	33	6	2	0	22
333178	k__Bacteria; p__Firmicutes; c__Bacilli; o__Lactobacillales; f__Lactobacillaceae; g__Lactobacillus	1	1	0	0	1	1	0	1	0	0	1	0	5	0	2	4	4
333280	k__Archaea; p__[Parvarchaeota]; c__[Parvarchaea]; o__YLA114	5	14	10	13	16	12	17	0	1	0	0	0	6	0	0	0	0
333325	k__Bacteria; p__Firmicutes; c__Clostridia; o__Clostridiales; f__Ruminococcaceae	1	0	1	18	7	0	0	0	1	0	0	2	0	5	6	1	0
333387	k__Bacteria; p__Firmicutes; c__Clostridia; o__Clostridiales	0	0	2	6	11	29	8	1	50	6	9	8	28	19	7	13	13
333412	k__Bacteria; p__Firmicutes; c__Clostridia; o__Clostridiales	0	0	0	1	0	0	0	0	0	0	0	0	0	1	0	0	0
333939	k__Bacteria; p__Bacteroidetes; c__Bacteroidia; o__Bacteroidales; f__BS11	0	4	15	5	2	3	1	0	0	0	0	2	0	1	0	0	0
334215	k__Bacteria; p__Firmicutes; c__Clostridia; o__Clostridiales; f__Ruminococcaceae; g__Oscillospira	0	0	0	0	0	0	0	0	1	0	0	0	0	0	0	0	0
334221	k__Bacteria; p__Bacteroidetes; c__Bacteroidia; o__Bacteroidales	1	7	9	7	8	6	22	1	20	2	8	24	27	17	33	14	11
334395	k__Bacteria; p__Firmicutes; c__Clostridia; o__Clostridiales	0	0	1	0	0	5	2	2	6	0	0	0	4	0	0	0	0
334538	k__Bacteria; p__TM7; c__TM7-3; o__CW040; f__F16	0	2	1	0	25	4	5	0	7	1	4	2	7	2	3	6	4
334582	k__Bacteria; p__Firmicutes; c__Clostridia; o__Clostridiales	0	1	0	0	2	0	1	1	2	0	0	0	0	0	0	0	1
334699	k__Bacteria; p__Firmicutes; c__Clostridia; o__Clostridiales; f__Ruminococcaceae; g__Oscillospira	0	0	1	0	0	0	0	0	1	0	0	0	0	0	0	1	0
334701	k__Bacteria; p__Firmicutes; c__Clostridia; o__Clostridiales; f__Ruminococcaceae	0	1	2	0	6	5	10	0	1	1	0	1	8	4	5	1	0
334734	k__Bacteria; p__Firmicutes; c__Clostridia; o__Clostridiales	0	0	0	0	0	0	0	0	1	0	0	0	0	0	0	1	0
334839	k__Bacteria; p__Firmicutes; c__Clostridia; o__Clostridiales; f__Ruminococcaceae	0	0	0	0	0	0	0	1	0	0	0	0	0	0	0	0	0
334935	k__Bacteria; p__Firmicutes; c__Clostridia; o__Clostridiales; f__Ruminococcaceae; g__Oscillospira	0	5	3	4	1	3	12	1	2	0	1	15	14	2	3	5	1
335120	k__Bacteria; p__Firmicutes; c__Clostridia; o__Clostridiales; f__Ruminococcaceae	0	0	0	0	0	0	0	0	1	1	0	0	0	0	0	0	0
335183	k__Bacteria; p__Firmicutes; c__Clostridia; o__Clostridiales	0	0	1	5	15	0	0	0	1	0	2	0	9	2	6	1	3
335267	k__Bacteria; p__Firmicutes; c__Clostridia; o__Clostridiales	0	0	0	3	5	1	0	0	0	0	0	0	1	0	0	0	0
335363	k__Bacteria; p__Firmicutes; c__Clostridia; o__Clostridiales; f__[Mogibacteriaceae]	0	1	0	2	0	1	0	2	3	2	1	0	2	0	0	1	0
335401	k__Bacteria; p__Firmicutes; c__Clostridia; o__Clostridiales	1	0	2	1	1	4	1	3	1	0	0	0	0	1	1	0	2
335408	k__Bacteria; p__Firmicutes; c__Clostridia; o__Clostridiales; f__Ruminococcaceae	10	89	13	62	186	84	130	33	56	63	20	42	127	123	72	87	168
335550	k__Bacteria; p__Firmicutes; c__Clostridia; o__Clostridiales; f__Ruminococcaceae; g__Oscillospira	2	1	1	1	0	4	0	1	1	1	1	0	0	0	0	0	0
335564	k__Bacteria; p__Firmicutes; c__Clostridia; o__Clostridiales; f__Clostridiaceae; g__Clostridium	0	3	0	0	2	4	8	1	1	4	2	0	5	2	2	2	5
335895	k__Bacteria; p__Firmicutes; c__Clostridia; o__Clostridiales	6	10	3	17	12	18	30	2	15	19	34	52	18	4	3	30	7
335967	k__Bacteria; p__Firmicutes; c__Bacilli; o__Lactobacillales; f__Lactobacillaceae; g__Lactobacillus	0	0	0	0	0	1	0	0	1	0	2	0	1	1	0	0	0
335971	k__Bacteria; p__Firmicutes; c__Clostridia; o__Clostridiales; f__Lachnospiraceae	0	2	1	0	0	0	0	6	2	1	1	3	14	5	0	5	2
336043	k__Bacteria; p__Firmicutes; c__Clostridia; o__Clostridiales	0	0	0	0	0	1	1	0	0	0	0	1	0	1	5	6	4
336486	k__Bacteria; p__Firmicutes; c__Clostridia; o__Clostridiales; f__Ruminococcaceae	0	0	1	0	0	1	0	0	0	1	0	0	3	0	0	1	0
336501	k__Bacteria; p__Firmicutes; c__Clostridia; o__Clostridiales	8	9	0	68	3	14	5	45	73	25	9	2	21	96	46	3	7
336632	k__Bacteria; p__Verrucomicrobia; c__Verrucomicrobiae; o__Verrucomicrobiales; f__Verrucomicrobiaceae; g__Akkermansiamuciniphila	0	0	0	1	0	0	0	0	0	0	0	1	0	0	0	0	0
336710	k__Bacteria; p__Bacteroidetes; c__Bacteroidia; o__Bacteroidales; f__Bacteroidaceae; g__Bacteroides	0	0	0	1	0	0	0	0	0	0	0	1	0	0	0	3	2
336810	k__Bacteria; p__Firmicutes; c__Clostridia; o__Clostridiales; f__Ruminococcaceae; g__Oscillospira	0	0	0	0	1	0	0	0	0	0	0	0	0	0	0	0	0
337167	k__Bacteria; p__Firmicutes; c__Clostridia; o__Clostridiales	0	0	1	1	0	0	0	2	0	17	0	0	0	72	0	4	0
337289	k__Bacteria; p__TM7; c__TM7-3; o__CW040; f__F16	1	1	1	0	2	1	0	0	2	0	0	2	0	2	2	3	2
337303	k__Bacteria; p__Bacteroidetes; c__Flavobacteriia; o__Flavobacteriales; f__[Weeksellaceae]; g__Wautersiella	0	3	37	13	6	7	3	0	0	0	0	3	3	1	0	1	0
337407	k__Bacteria; p__Firmicutes; c__Clostridia; o__Clostridiales	0	0	0	0	0	0	0	0	0	0	0	0	0	0	0	0	1
337468	k__Bacteria; p__Firmicutes; c__Clostridia; o__Clostridiales; f__Ruminococcaceae	4	6	2	10	28	6	8	1	7	3	1	13	100	4	4	7	9
337580	k__Bacteria; p__Firmicutes; c__Clostridia; o__Clostridiales	0	0	0	0	1	0	1	0	1	0	0	0	0	0	0	0	0
337713	k__Bacteria; p__Planctomycetes; c__Planctomycetia; o__Pirellulales; f__Pirellulaceae	1	0	1	3	14	1	3	0	4	1	3	3	3	0	5	5	7
338019	k__Bacteria; p__Bacteroidetes; c__Bacteroidia; o__Bacteroidales	0	0	0	0	0	0	0	0	1	0	0	0	0	0	0	0	0
338553	k__Bacteria; p__Actinobacteria; c__Coriobacteriia; o__Coriobacteriales; f__Coriobacteriaceae; g__Adlercreutzia	41	23	23	31	21	5	14	3	10	13	18	7	24	19	14	67	74
338887	k__Bacteria; p__Firmicutes; c__Clostridia; o__Clostridiales; f__Ruminococcaceae; g__Oscillospira	0	0	0	0	0	0	0	0	1	0	0	0	0	1	0	0	0
339504	k__Bacteria; p__Firmicutes; c__Clostridia; o__Clostridiales; f__Ruminococcaceae	0	0	1	21	3	15	13	9	18	3	8	8	8	0	8	6	12
339566	k__Bacteria; p__Firmicutes; c__Clostridia; o__Clostridiales; f__Ruminococcaceae	1	0	3	0	6	0	0	2	0	0	1	1	1	1	2	0	3
339832	k__Bacteria; p__Bacteroidetes; c__Bacteroidia; o__Bacteroidales; f__Rikenellaceae; g__AF12	1	110	41	21	30	29	11	0	0	0	1	16	17	0	0	0	0
340394	k__Bacteria; p__Bacteroidetes; c__Bacteroidia; o__Bacteroidales; f__Porphyromonadaceae; g__Paludibacter	0	0	1	0	0	1	0	0	0	0	0	0	1	1	0	1	0
340729	k__Bacteria; p__Bacteroidetes; c__Bacteroidia; o__Bacteroidales	0	0	0	1	0	0	0	0	0	0	0	0	0	0	2	0	0
340778	k__Bacteria; p__EM3	0	0	0	0	10	0	1	0	3	0	0	0	2	0	0	0	0
340853	k__Bacteria; p__Firmicutes; c__Clostridia; o__Clostridiales; f__Lachnospiraceae	0	0	0	1	14	2	2	0	1	0	0	2	3	5	0	1	3
341489	k__Bacteria; p__Firmicutes; c__Clostridia; o__Clostridiales; f__Ruminococcaceae; g__Ruminococcus	1	6	1	2	2	0	2	1	3	2	1	0	1	5	3	0	3
341766	k__Bacteria; p__Firmicutes; c__Clostridia; o__Clostridiales	0	0	0	0	0	0	0	0	0	0	0	0	0	0	1	0	0
341969	k__Bacteria; p__Firmicutes; c__Clostridia; o__Clostridiales; f__Ruminococcaceae; g__Oscillospira	0	0	2	0	2	0	1	0	0	0	0	6	5	2	0	2	2
342022	k__Bacteria; p__Firmicutes; c__Clostridia; o__Clostridiales; f__Ruminococcaceae	0	2	0	0	1	0	0	0	0	1	0	0	1	0	0	1	0
342403	k__Bacteria; p__Firmicutes; c__Clostridia; o__Clostridiales; f__Ruminococcaceae; g__Ruminococcusflavefaciens	0	1	0	0	0	0	0	0	0	0	0	0	0	0	0	1	0
342452	k__Bacteria; p__Tenericutes; c__Mollicutes; o__RF39	0	0	0	0	2	1	0	0	3	0	0	5	10	5	1	3	0
342504	k__Bacteria; p__Firmicutes; c__Clostridia; o__Clostridiales; f__Clostridiaceae	0	10	19	27	60	46	51	20	72	38	32	42	131	24	49	26	10
342518	k__Bacteria; p__Firmicutes; c__Clostridia; o__Clostridiales; f__Ruminococcaceae	1	0	1	0	0	0	0	0	0	1	0	0	0	0	1	0	0
342683	k__Bacteria; p__Firmicutes; c__Clostridia; o__Clostridiales; f__Ruminococcaceae; g__Ruminococcus	0	0	0	0	0	0	1	0	0	0	0	0	0	0	1	1	0
342723	k__Bacteria; p__Firmicutes; c__Bacilli; o__Bacillales; f__Bacillaceae; g__Bacillus	2	2	0	0	1	0	0	0	3	2	1	0	0	0	1	0	0
342777	k__Bacteria; p__Firmicutes; c__Clostridia; o__Clostridiales; f__Lachnospiraceae	0	0	0	0	2	0	0	0	0	0	0	0	0	0	0	0	1
343251	k__Bacteria; p__Firmicutes; c__Clostridia; o__Clostridiales	35	112	5	2	26	56	4	29	89	63	88	12	9	81	18	41	95
344142	k__Bacteria; p__Bacteroidetes; c__Bacteroidia; o__Bacteroidales; f__S24-7	3	0	0	0	1	0	1	0	0	0	0	0	0	0	0	0	0
344288	k__Bacteria; p__Firmicutes; c__Clostridia; o__Clostridiales; f__Clostridiaceae; g__Clostridium	0	3	2	3	7	1	0	0	1	0	1	1	4	2	1	2	4
344527	k__Bacteria; p__Firmicutes; c__Clostridia; o__Clostridiales; f__Ruminococcaceae	0	3	1	0	1	0	0	0	0	2	1	0	0	1	0	0	0
344798	k__Bacteria; p__Firmicutes; c__Clostridia; o__Clostridiales; f__Clostridiaceae	1	21	133	22	42	116	40	5	108	152	111	43	274	7	57	50	111
344860	k__Bacteria; p__Firmicutes; c__Clostridia; o__Clostridiales; f__Christensenellaceae	0	0	0	0	0	0	0	1	0	0	0	0	0	0	0	0	0
344906	k__Bacteria; p__Firmicutes; c__Clostridia; o__Clostridiales; f__Ruminococcaceae	22	31	24	76	196	23	18	21	32	19	30	71	99	55	25	34	102
345037	k__Bacteria; p__Firmicutes; c__Clostridia; o__Clostridiales; f__Clostridiaceae	0	1	0	0	0	0	0	0	0	0	0	0	0	0	0	0	1
345582	k__Bacteria; p__Firmicutes; c__Clostridia; o__Clostridiales; f__Ruminococcaceae; g__Oscillospira	9	34	21	8	33	13	10	11	35	8	16	4	10	17	11	14	8
345730	k__Bacteria; p__Firmicutes; c__Clostridia; o__Clostridiales; f__Ruminococcaceae	0	12	0	0	0	2	1	0	3	4	3	0	4	3	0	3	12
346085	k__Bacteria; p__Proteobacteria; c__Alphaproteobacteria; o__Caulobacterales; f__Caulobacteraceae; g__Brevundimonasdiminuta	0	0	1	0	0	0	0	0	0	0	0	0	0	0	0	0	0
346098	k__Bacteria; p__Firmicutes; c__Clostridia; o__Clostridiales; f__Lachnospiraceae	0	3	3	0	18	2	1	4	3	2	5	6	4	4	2	5	8
346524	k__Bacteria; p__Firmicutes; c__Clostridia; o__Clostridiales; f__Ruminococcaceae	0	5	0	1	8	5	0	0	0	2	0	0	0	0	1	0	3
346595	k__Bacteria; p__Firmicutes; c__Clostridia; o__Clostridiales	0	0	0	0	0	0	0	0	0	0	0	0	0	0	0	0	1
346600	k__Bacteria; p__Firmicutes; c__Clostridia; o__Clostridiales; f__Ruminococcaceae	0	1	0	0	1	0	0	0	0	0	0	0	5	0	0	0	0
346604	k__Bacteria; p__Firmicutes; c__Clostridia; o__Clostridiales	3	0	1	2	7	1	0	0	2	2	0	2	1	0	1	5	13
346743	k__Bacteria; p__Firmicutes; c__Clostridia; o__Clostridiales	0	0	0	0	1	0	0	0	0	1	0	0	0	0	0	0	0
346761	k__Bacteria; p__Firmicutes; c__Clostridia; o__Clostridiales; f__Ruminococcaceae	0	0	0	1	7	5	1	4	22	0	1	2	0	2	4	0	1
346804	k__Bacteria; p__Firmicutes; c__Clostridia; o__Clostridiales; f__Ruminococcaceae	0	0	1	0	4	0	0	1	1	0	0	1	0	2	0	0	1
346842	k__Bacteria; p__Firmicutes; c__Bacilli; o__Bacillales; f__Bacillaceae; g__Bacillus	0	2	0	0	7	0	0	0	2	0	0	2	0	0	1	0	1
346845	k__Bacteria; p__Bacteroidetes; c__Bacteroidia; o__Bacteroidales; f__[Paraprevotellaceae]	0	3	1	1	0	0	0	1	1	0	1	0	0	0	0	2	0
347188	k__Bacteria; p__Firmicutes; c__Clostridia; o__Clostridiales	0	0	0	0	1	2	0	0	0	0	1	0	2	0	0	0	0
347189	k__Bacteria; p__Firmicutes; c__Clostridia; o__Clostridiales	0	0	0	1	0	1	0	0	0	0	0	0	0	0	0	1	0
347575	k__Bacteria; p__Firmicutes; c__Clostridia; o__Clostridiales; f__Peptostreptococcaceae	2	0	0	0	0	1	4	1	5	0	1	1	1	0	0	1	4
348009	k__Bacteria; p__Firmicutes; c__Clostridia; o__Clostridiales; f__Ruminococcaceae; g__Oscillospira	0	0	0	0	0	2	0	0	0	0	0	0	1	0	0	0	1
348026	k__Bacteria; p__Firmicutes; c__Clostridia; o__Clostridiales; f__[Mogibacteriaceae]	0	9	0	2	7	4	1	0	4	2	1	5	1	0	1	4	1
348642	k__Bacteria; p__Firmicutes; c__Clostridia; o__Clostridiales; f__Lachnospiraceae; g__[Ruminococcus]gnavus	35	22	59	35	61	46	17	5	15	13	18	32	181	13	9	27	55
348785	k__Bacteria; p__Firmicutes; c__Clostridia; o__Clostridiales	0	0	1	0	0	0	0	0	0	0	0	0	0	0	0	0	0
349179	k__Bacteria; p__Verrucomicrobia; c__Verruco-5; o__WCHB1-41	0	0	0	0	0	0	0	1	0	0	0	0	0	0	0	1	0
349602	k__Bacteria; p__Firmicutes; c__Bacilli; o__Lactobacillales; f__Lactobacillaceae; g__Lactobacillusreuteri	37	75	32	78	122	71	42	6	35	46	85	33	294	28	123	320	240
349755	k__Bacteria; p__Firmicutes; c__Clostridia; o__Clostridiales	0	0	1	0	0	1	0	0	0	0	0	1	0	0	0	0	0
349798	k__Bacteria; p__Firmicutes; c__Clostridia; o__Clostridiales; f__Ruminococcaceae; g__Oscillospira	4	7	5	1	7	1	3	1	6	0	5	0	0	3	2	0	0
349892	k__Bacteria; p__Tenericutes; c__Mollicutes; o__RF39	0	1	0	0	0	0	0	0	0	0	0	0	1	2	1	0	0
350255	k__Bacteria; p__Firmicutes; c__Clostridia; o__Clostridiales; f__Veillonellaceae	0	0	1	0	2	0	0	0	0	0	0	0	2	0	0	1	0
350502	k__Bacteria; p__Firmicutes; c__Clostridia; o__Clostridiales; f__Ruminococcaceae	0	0	0	0	0	1	0	0	0	0	0	2	0	0	2	0	0
350626	k__Bacteria; p__Firmicutes; c__Clostridia; o__Clostridiales	5	26	37	77	99	169	65	6	31	48	31	108	735	46	39	32	451
350772	k__Bacteria; p__Verrucomicrobia; c__Opitutae; o__Opitutales; f__Opitutaceae; g__Opitutus	0	0	0	0	0	0	0	0	0	0	0	0	2	0	0	0	1
351126	k__Bacteria; p__Firmicutes; c__Clostridia; o__Clostridiales; f__Ruminococcaceae	0	0	0	0	1	1	0	1	0	0	0	0	0	0	0	0	0
351148	k__Bacteria; p__Proteobacteria; c__Gammaproteobacteria; o__Pseudomonadales; f__Moraxellaceae; g__Acinetobacterjohnsonii	1	1	1	1	1	1	3	0	1	3	7	2	1	0	1	0	0
351449	k__Bacteria; p__Firmicutes; c__Clostridia; o__Clostridiales	3	1	15	0	2	62	13	4	15	23	14	7	2	2	4	5	10
351745	k__Bacteria; p__TM7; c__TM7-3	1	0	1	2	0	0	1	0	0	0	0	1	1	0	0	1	1
351813	k__Bacteria; p__Bacteroidetes; c__Bacteroidia; o__Bacteroidales; f__Prevotellaceae; g__Prevotella	3	0	0	0	1	6	1	0	2	0	0	0	9	3	2	2	1
352182	k__Bacteria; p__Firmicutes; c__Clostridia; o__Clostridiales; f__Ruminococcaceae	1	0	0	1	0	1	2	5	2	3	3	0	2	7	0	2	15
352192	k__Bacteria; p__Firmicutes; c__Clostridia; o__Clostridiales	0	4	0	0	0	1	2	0	0	0	2	0	3	2	0	0	0
352202	k__Bacteria; p__Firmicutes; c__Clostridia; o__Clostridiales; f__Lachnospiraceae	0	0	0	0	0	0	2	0	0	0	0	0	0	0	0	0	0
352802	k__Bacteria; p__Bacteroidetes; c__Bacteroidia; o__Bacteroidales; f__Bacteroidaceae	0	1	0	0	2	1	0	0	0	1	0	0	0	0	0	0	0
352843	k__Bacteria; p__Firmicutes; c__Clostridia; o__Clostridiales	0	0	0	0	0	0	0	0	0	1	0	0	0	1	0	0	0
352943	k__Bacteria; p__Bacteroidetes; c__Bacteroidia; o__Bacteroidales	26	403	97	66	21	37	86	41	51	34	63	52	32	49	75	136	110
353130	k__Bacteria; p__Firmicutes; c__Clostridia; o__Clostridiales; f__Clostridiaceae	4	10	2	0	0	11	6	6	8	9	2	24	23	26	3	7	8
353195	k__Bacteria; p__Firmicutes; c__Clostridia; o__Clostridiales	0	0	0	0	1	0	0	0	0	0	0	0	0	0	0	0	0
353625	k__Bacteria; p__Firmicutes; c__Clostridia; o__Clostridiales; f__Ruminococcaceae	0	0	0	0	0	1	0	0	0	0	0	0	0	0	0	0	0
353782	k__Bacteria; p__Bacteroidetes; c__Bacteroidia; o__Bacteroidales; f__Bacteroidaceae; g__Bacteroides	1	6	2	4	2	1	1	2	2	2	1	2	6	4	4	2	5
353942	k__Bacteria; p__Firmicutes; c__Clostridia; o__Clostridiales; f__Lachnospiraceae; g__Blautia	0	0	0	0	2	0	0	1	1	0	0	0	1	0	0	0	0
354193	k__Bacteria; p__Firmicutes; c__Clostridia; o__Clostridiales; f__Veillonellaceae	0	1	0	0	0	0	3	0	0	0	2	0	0	0	0	0	0
354225	k__Bacteria; p__Firmicutes; c__Bacilli; o__Lactobacillales; f__Lactobacillaceae; g__Lactobacillus	0	0	0	0	0	1	0	0	0	0	1	0	0	0	2	4	1
354256	k__Bacteria; p__Firmicutes; c__Bacilli; o__Lactobacillales; f__Lactobacillaceae; g__Lactobacillusreuteri	0	0	0	0	0	0	0	0	0	0	0	0	0	0	0	3	1
354813	k__Bacteria; p__Bacteroidetes; c__Bacteroidia; o__Bacteroidales	0	0	0	0	0	0	0	0	0	0	0	0	0	0	0	3	0
354963	k__Bacteria; p__Firmicutes; c__Clostridia; o__Clostridiales; f__Lachnospiraceae; g__Shuttleworthia	0	1	0	0	1	3	0	0	1	0	1	0	3	2	2	1	0
355344	k__Bacteria; p__Firmicutes; c__Clostridia; o__Clostridiales; f__Lachnospiraceae	0	0	0	0	1	0	0	0	0	0	0	0	0	0	0	0	0
355494	k__Bacteria; p__Firmicutes; c__Clostridia; o__Clostridiales	0	0	1	0	1	0	0	0	0	1	0	0	1	2	0	4	0
355868	k__Bacteria; p__Firmicutes; c__Clostridia; o__Clostridiales; f__Veillonellaceae	2	4	6	3	2	0	1	0	0	0	1	0	1	6	0	3	0
356148	k__Bacteria; p__Firmicutes; c__Clostridia; o__Clostridiales; f__Lachnospiraceae	0	0	0	0	2	1	0	0	0	0	0	0	2	0	1	0	3
356357	k__Bacteria; p__Firmicutes; c__Clostridia; o__Clostridiales; f__Ruminococcaceae	0	0	0	0	0	0	1	0	0	0	0	0	0	0	0	0	0
356445	k__Bacteria; p__Cyanobacteria; c__4C0d-2; o__YS2	0	0	0	0	0	4	1	1	2	0	2	1	0	0	0	0	0
356532	k__Bacteria; p__Proteobacteria; c__Alphaproteobacteria; o__Rickettsiales; f__Pelagibacteraceae	0	0	0	0	0	0	0	0	0	0	0	0	0	0	0	2	0
356619	k__Archaea; p__Euryarchaeota; c__Halobacteria; o__Halobacteriales; f__Halobacteriaceae; g__209ZB06	0	1	0	0	1	0	0	0	0	1	0	0	12	0	0	0	2
356657	k__Bacteria; p__Firmicutes; c__Clostridia; o__Clostridiales	8	23	2	59	220	37	12	7	23	23	10	39	40	74	11	42	47
357529	k__Bacteria; p__Firmicutes; c__Clostridia; o__Clostridiales; f__Clostridiaceae; g__Clostridium	26	140	8	201	72	71	275	216	1125	186	236	1017	1423	716	678	656	135
358007	k__Bacteria; p__Firmicutes; c__Clostridia; o__Clostridiales	0	12	0	7	27	27	3	0	0	2	3	2	18	0	0	0	2
358143	k__Bacteria; p__Firmicutes; c__Clostridia; o__Clostridiales; f__Ruminococcaceae	2	8	0	3	2	1	3	0	1	3	1	0	4	5	3	5	11
358834	k__Bacteria; p__Firmicutes; c__Clostridia; o__Clostridiales; f__Lachnospiraceae; g__Coprococcus	0	0	0	0	3	1	2	0	0	2	0	0	0	1	0	0	1
359105	k__Bacteria; p__Verrucomicrobia; c__Verrucomicrobiae; o__Verrucomicrobiales; f__Verrucomicrobiaceae; g__Akkermansiamuciniphila	8	5	0	22	28	11	15	16	16	2	9	24	37	34	17	34	19
359445	k__Bacteria; p__Firmicutes; c__Clostridia; o__Clostridiales; f__Ruminococcaceae	0	1	4	3	1	15	29	11	25	23	18	4	7	6	4	3	5
359809	k__Bacteria; p__Proteobacteria; c__Betaproteobacteria; o__Burkholderiales; f__Alcaligenaceae; g__Sutterella	6	1	2	4	7	2	4	3	4	0	1	1	1	5	3	2	1
360315	k__Bacteria; p__Firmicutes; c__Clostridia; o__Clostridiales	1	42	18	17	9	24	31	3	14	12	10	10	30	14	6	5	11
361402	k__Bacteria; p__Cyanobacteria	0	3	0	6	17	0	1	3	0	1	1	0	3	2	1	0	3
361864	k__Bacteria; p__Firmicutes; c__Clostridia; o__Clostridiales; f__Lachnospiraceae	1	1	5	0	4	12	13	14	20	4	14	4	4	7	1	0	2
361957	k__Bacteria; p__Cyanobacteria; c__Chloroplast; o__Haptophyceae	1	4	6	3	56	11	1	0	4	2	4	0	1	4	3	2	4
363731	k__Bacteria; p__Verrucomicrobia; c__Verrucomicrobiae; o__Verrucomicrobiales; f__Verrucomicrobiaceae; g__Akkermansiamuciniphila	37	47	19	118	106	137	128	98	216	104	161	140	172	177	124	155	96
364289	k__Bacteria; p__Firmicutes; c__Clostridia; o__Clostridiales; f__Peptococcaceae; g__rc4-4	0	1	0	0	0	0	2	0	0	0	0	0	2	0	1	0	0
365222	k__Bacteria; p__Firmicutes; c__Clostridia; o__Clostridiales; f__Ruminococcaceae	0	0	1	0	0	0	0	0	0	0	0	0	0	0	0	0	0
366195	k__Bacteria; p__Firmicutes; c__Clostridia; o__Clostridiales; f__Ruminococcaceae; g__Ruminococcusbromii	0	0	1	0	1	0	0	0	0	0	0	0	0	0	0	0	0
367417	k__Bacteria; p__Firmicutes; c__Clostridia; o__Clostridiales; f__Ruminococcaceae; g__Faecalibacteriumprausnitzii	101	24	31	80	49	13	13	15	30	10	19	12	53	47	37	49	44
368025	k__Bacteria; p__Firmicutes; c__Clostridia; o__Clostridiales	8	16	8	10	15	24	19	7	14	22	12	39	24	25	59	14	9
368412	k__Bacteria; p__Firmicutes; c__Clostridia; o__Clostridiales; f__Ruminococcaceae	0	0	0	0	0	0	2	3	0	0	1	0	0	2	0	0	0
369079	k__Bacteria; p__Firmicutes; c__Clostridia; o__Clostridiales; f__Ruminococcaceae	0	0	0	0	0	1	0	0	0	0	0	0	9	0	0	0	0
369416	k__Bacteria; p__Firmicutes; c__Clostridia; o__Clostridiales; f__Ruminococcaceae	0	0	1	1	1	1	0	1	0	1	2	1	2	0	1	0	3
370367	k__Bacteria; p__Proteobacteria; c__Gammaproteobacteria; o__Chromatiales; f__Ectothiorhodospiraceae; g__Halorhodospira	0	0	0	0	0	0	0	0	0	1	0	0	0	0	0	0	0
370809	k__Bacteria; p__Firmicutes; c__Clostridia; o__Clostridiales; f__Lachnospiraceae	0	0	0	0	0	0	0	0	1	0	0	0	0	0	0	0	0
372146	k__Bacteria; p__Firmicutes; c__Clostridia; o__Clostridiales; f__Ruminococcaceae; g__Oscillospira	346	1524	904	620	777	564	411	315	982	985	1580	877	1078	419	750	897	1077
372622	k__Bacteria; p__Firmicutes; c__Clostridia; o__Clostridiales; f__Lachnospiraceae; g__Coprococcus	3	12	30	1094	3485	429	2	2	4	3	322	2337	3	3	7	2	330
372906	k__Bacteria; p__Firmicutes; c__Clostridia; o__Clostridiales; f__Lachnospiraceae; g__[Ruminococcus]gnavus	0	0	0	1	6	0	0	0	0	1	0	1	0	0	0	0	1
373923	k__Bacteria; p__Firmicutes; c__Clostridia; o__Clostridiales; f__Ruminococcaceae; g__Oscillospira	1	7	4	5	5	3	4	3	7	3	7	3	4	2	4	8	7
374557	k__Bacteria; p__Firmicutes; c__Clostridia; o__Clostridiales	53	5	0	2	7	6	3	2	91	7	221	5	5	0	7	0	29
374863	k__Bacteria; p__Firmicutes; c__Bacilli; o__Lactobacillales; f__Lactobacillaceae; g__Lactobacillusreuteri	1	8	6	6	14	6	7	4	3	2	2	4	9	1	11	42	17
375106	k__Bacteria; p__Firmicutes; c__Clostridia; o__Clostridiales; f__Ruminococcaceae	30	210	65	122	365	396	444	226	557	327	366	232	310	188	157	154	202
376397	k__Bacteria; p__Firmicutes; c__Clostridia; o__Clostridiales; f__Peptococcaceae	1	20	0	3	58	39	23	24	25	11	15	3	17	16	6	1	25
377756	k__Bacteria; p__Firmicutes; c__Clostridia; o__Clostridiales; f__Ruminococcaceae	6	17	16	14	62	6	3	6	22	7	8	13	23	7	4	12	21
377946	k__Bacteria; p__Firmicutes; c__Clostridia; o__Clostridiales	17	32	28	37	133	7	4	8	27	32	10	21	33	21	45	34	65
378273	k__Bacteria; p__Firmicutes; c__Clostridia; o__Clostridiales	0	1	2	1	0	3	0	10	13	3	3	1	2	1	0	1	5
380190	k__Bacteria; p__Firmicutes; c__Clostridia; o__Clostridiales	2	2	1	4	66	14	0	2	5	1	1	6	27	3	2	0	11
380534	k__Bacteria; p__Bacteroidetes; c__Bacteroidia; o__Bacteroidales; f__S24-7	10	45	63	104	72	40	44	44	56	29	45	31	62	97	65	16	64
381219	k__Bacteria; p__Firmicutes; c__Clostridia; o__Clostridiales; f__Ruminococcaceae	1	0	2	0	4	2	2	0	0	8	2	1	0	2	1	2	8
381666	k__Bacteria; p__Cyanobacteria; c__4C0d-2; o__YS2	2	4	13	0	2	49	31	10	9	1	26	4	8	42	33	6	24
381694	k__Bacteria; p__Firmicutes; c__Clostridia; o__Clostridiales; f__Ruminococcaceae; g__Oscillospira	13	48	9	56	57	63	35	41	141	31	46	96	25	50	87	53	32
382220	k__Bacteria; p__Firmicutes; c__Clostridia; o__Clostridiales	1	6	5	5	11	4	6	1	1	2	1	5	16	3	5	1	7
382998	k__Bacteria; p__Firmicutes; c__Clostridia; o__Clostridiales; f__Ruminococcaceae	6	9	10	16	60	13	3	1	10	2	3	9	12	3	2	4	23
383659	k__Bacteria; p__Firmicutes; c__Clostridia; o__Clostridiales	0	2	2	1	18	2	5	5	3	3	3	6	25	8	0	5	9
383971	k__Bacteria; p__Firmicutes; c__Clostridia; o__Clostridiales; f__Lachnospiraceae; g__[Ruminococcus]gnavus	0	1	0	0	3	2	0	0	1	2	1	0	1	2	0	1	34
383992	k__Bacteria; p__Firmicutes; c__Clostridia; o__Clostridiales	5	4	1	2	24	2	0	2	10	1	4	6	23	6	3	1	4
385545	k__Bacteria; p__Firmicutes; c__Clostridia; o__Clostridiales	9	3	5	1	244	2	0	1	2	4	3	0	0	4	0	2	4
387615	k__Bacteria; p__Firmicutes; c__Clostridia; o__Clostridiales; f__Ruminococcaceae; g__Oscillospira	1	0	0	1	2	2	4	3	10	1	3	2	0	0	0	1	3
388276	k__Bacteria; p__Bacteroidetes; c__Bacteroidia; o__Bacteroidales; f__S24-7	408	1078	234	365	818	272	263	202	261	184	469	817	849	376	973	1116	1100
388945	k__Bacteria; p__Bacteroidetes; c__Bacteroidia; o__Bacteroidales; f__S24-7	0	1	0	0	5	5	5	3	3	3	7	2	3	1	0	0	1
389529	k__Bacteria; p__Firmicutes; c__Clostridia; o__Clostridiales; f__Ruminococcaceae	1	3	3	3	8	3	1	1	3	3	1	2	8	5	1	1	1
389566	k__Bacteria; p__Firmicutes; c__Clostridia; o__Clostridiales; f__Ruminococcaceae	0	2	1	0	0	7	2	2	2	0	1	0	0	0	1	2	0
390497	k__Bacteria; p__Firmicutes; c__Clostridia; o__Clostridiales; f__Ruminococcaceae; g__Oscillospira	15	14	62	58	201	155	28	23	72	126	53	35	35	9	9	105	227
390633	k__Bacteria; p__Bacteroidetes; c__Bacteroidia; o__Bacteroidales; f__S24-7	1	34	16	42	42	14	22	21	23	5	31	18	33	53	38	4	30
392887	k__Bacteria; p__Firmicutes; c__Clostridia; o__Clostridiales; f__Lachnospiraceae; g__Roseburia	0	0	0	0	0	1	0	2	1	0	0	0	0	1	1	0	0
392918	k__Bacteria; p__Firmicutes; c__Clostridia; o__Clostridiales; f__Ruminococcaceae	4	6	20	128	30	3	0	1	24	0	0	7	0	57	38	0	0
393504	k__Bacteria; p__Firmicutes; c__Clostridia; o__Clostridiales; f__Ruminococcaceae	1	0	1	0	0	0	0	0	1	1	0	1	0	0	5	0	2
394270	k__Bacteria; p__Bacteroidetes; c__Bacteroidia; o__Bacteroidales; f__S24-7	15	12	7	6	4	6	3	16	10	33	26	6	2	10	3	34	16
395040	k__Bacteria; p__Firmicutes; c__Clostridia; o__Clostridiales	0	0	0	0	0	1	0	1	0	0	0	0	0	1	0	1	0
395587	k__Bacteria; p__Firmicutes; c__Clostridia; o__Clostridiales; f__Ruminococcaceae	0	2	10	6	11	116	127	4	14	6	12	93	219	12	16	6	5
396239	k__Bacteria; p__Bacteroidetes; c__Bacteroidia; o__Bacteroidales; f__S24-7	146	141	165	132	122	68	75	22	70	111	191	102	80	132	81	186	116
397321	k__Bacteria; p__TM7; c__TM7-3; o__CW040; f__F16	68	725	252	627	907	883	1573	278	1723	783	1528	1635	2966	886	1141	3070	1439
397363	k__Bacteria; p__Firmicutes; c__Clostridia; o__Clostridiales; f__Ruminococcaceae; g__Oscillospira	28	15	10	30	27	8	11	20	25	21	110	24	36	32	22	25	76
397444	k__Bacteria; p__Firmicutes; c__Clostridia; o__Clostridiales; f__Ruminococcaceae	10	14	6	6	68	12	3	28	15	10	11	5	14	24	6	17	37
398138	k__Bacteria; p__Firmicutes; c__Clostridia; o__Clostridiales; f__Ruminococcaceae	0	1	1	0	0	0	0	0	0	0	0	0	0	1	0	0	1
398597	k__Bacteria; p__Bacteroidetes; c__Bacteroidia; o__Bacteroidales; f__S24-7	112	148	61	71	124	44	68	71	59	35	94	85	179	119	138	90	154
399245	k__Bacteria; p__Firmicutes; c__Clostridia; o__Clostridiales; f__Lachnospiraceae	0	0	2	0	2	0	0	0	0	0	0	0	0	0	0	0	0
399637	k__Bacteria; p__Firmicutes; c__Clostridia; o__Clostridiales	4	1	0	19	4	6	16	5	8	3	2	5	48	9	8	6	7
400443	k__Bacteria; p__Firmicutes; c__Clostridia; o__Clostridiales	3	157	146	5	15	35	5	0	20	16	47	8	27	13	4	1	10
400739	k__Bacteria; p__Firmicutes; c__Clostridia; o__Clostridiales; f__Lachnospiraceae; g__Dorea	4	17	14	12	58	12	6	8	11	4	11	17	24	11	8	10	20
400871	k__Bacteria; p__Bacteroidetes; c__Bacteroidia; o__Bacteroidales; f__S24-7	16	7	0	12	6	6	13	8	22	6	29	19	12	0	7	0	13
401384	k__Bacteria; p__Firmicutes; c__Clostridia; o__Clostridiales; f__Ruminococcaceae; g__Oscillospira	506	952	201	201	650	267	162	303	378	629	555	186	478	453	188	903	1408
401717	k__Bacteria; p__TM7; c__TM7-3; o__CW040; f__F16	93	354	430	743	5980	862	979	144	1447	460	443	796	2152	1242	849	663	1168
402704	k__Bacteria; p__Bacteroidetes; c__Bacteroidia; o__Bacteroidales; f__S24-7	1	3	2	3	1	23	44	9	19	14	11	14	7	8	6	7	12
403853	k__Bacteria; p__Actinobacteria; c__Actinobacteria; o__Actinomycetales; f__Propionibacteriaceae; g__Propionibacteriumacnes	1	1	5	20	3	0	9	0	22	11	10	7	0	1	1	1	1
405046	k__Bacteria; p__Bacteroidetes; c__Bacteroidia; o__Bacteroidales; f__S24-7	0	13	2	5	7	1	4	0	3	1	2	16	11	5	8	5	1
407963	k__Bacteria; p__Firmicutes; c__Clostridia; o__Clostridiales; f__Ruminococcaceae; g__Oscillospira	2	1	0	4	8	2	0	0	0	5	3	1	1	5	0	2	5
409686	k__Bacteria; p__Firmicutes; c__Clostridia; o__Clostridiales; f__Lachnospiraceae; g__Dorea	0	0	0	4	0	0	0	12	13	1	0	0	1	3	2	1	0
409947	k__Bacteria; p__Firmicutes; c__Clostridia; o__Clostridiales; f__Lachnospiraceae	0	7	2	8	22	1	2	23	15	1	6	6	11	29	16	1	16
410242	k__Bacteria; p__Firmicutes; c__Clostridia; o__Clostridiales; f__Christensenellaceae	12	44	25	85	26	71	59	109	96	31	81	158	77	154	188	317	104
411254	k__Bacteria; p__Firmicutes; c__Clostridia; o__Clostridiales; f__Lachnospiraceae	0	0	0	2	2	1	0	1	0	0	0	1	2	0	0	0	0
411486	k__Bacteria; p__Firmicutes; c__Bacilli; o__Lactobacillales; f__Lactobacillaceae; g__Lactobacillusreuteri	0	0	0	0	0	0	0	0	0	0	0	0	0	0	0	0	1
412249	k__Bacteria; p__Bacteroidetes; c__Bacteroidia; o__Bacteroidales; f__S24-7	0	7	5	7	12	1	3	2	3	0	1	6	5	0	1	4	5
413275	k__Bacteria; p__Firmicutes; c__Clostridia; o__Clostridiales; f__Ruminococcaceae	0	0	0	10	0	30	48	9	7	0	0	8	39	3	31	0	0
415491	k__Bacteria; p__Firmicutes; c__Clostridia; o__Clostridiales	0	0	0	0	0	0	0	1	0	0	0	0	0	1	0	0	0
416286	k__Bacteria; p__Firmicutes; c__Clostridia; o__Clostridiales; f__Lachnospiraceae; g__[Ruminococcus]gnavus	0	3	1	3	5	4	1	0	4	0	0	1	5	6	6	3	12
416287	k__Bacteria; p__Firmicutes; c__Clostridia; o__Clostridiales	13	35	58	16	40	2	2	1	1	0	6	8	55	18	13	0	40
417981	k__Bacteria; p__Firmicutes; c__Clostridia; o__Clostridiales; f__[Mogibacteriaceae]	5	1	1	0	2	7	1	0	3	1	0	1	0	3	1	3	0
418158	k__Archaea; p__[Parvarchaeota]; c__[Micrarchaea]; o__[Micrarchaeles]	0	0	0	1	47	3	2	2	1	0	0	0	2	1	6	0	3
419245	k__Bacteria; p__Bacteroidetes; c__Bacteroidia; o__Bacteroidales; f__S24-7	0	2	0	0	0	0	1	0	1	0	0	0	1	0	0	1	0
419601	k__Bacteria; p__Firmicutes; c__Clostridia; o__Clostridiales; f__Clostridiaceae; g__Candidatus Arthromitus	3	0	0	0	3	0	0	0	1	0	0	0	7	1	0	3	4
420168	k__Bacteria; p__Firmicutes; c__Clostridia; o__Clostridiales; f__Ruminococcaceae; g__Oscillospira	0	0	1	0	0	4	0	2	3	4	1	0	2	2	0	1	1
422283	k__Bacteria; p__Firmicutes; c__Clostridia; o__Clostridiales; f__Ruminococcaceae; g__Oscillospira	0	4	0	3	5	0	1	0	1	0	0	2	4	1	1	2	2
423830	k__Bacteria; p__Firmicutes; c__Clostridia; o__Clostridiales	24	98	12	57	2147	22	78	20	36	41	58	48	135	143	32	41	117
424270	k__Bacteria; p__Firmicutes; c__Clostridia; o__Clostridiales; f__Lachnospiraceae; g__Blautia	2	4	1	8	0	55	39	43	41	11	3	12	7	8	2	3	1
425290	k__Bacteria; p__Proteobacteria; c__Betaproteobacteria; o__Burkholderiales; f__Alcaligenaceae	0	0	0	0	0	0	0	0	0	0	1	0	0	0	0	0	1
425675	k__Bacteria; p__Firmicutes; c__Clostridia; o__Clostridiales; f__Lachnospiraceae; g__Coprococcus	1	0	0	3	11	1	0	0	0	0	0	7	0	0	0	0	0
427219	k__Bacteria; p__Firmicutes; c__Clostridia; o__Clostridiales	0	9	1	1	5	2	0	4	2	1	0	0	2	0	3	0	2
428632	k__Bacteria; p__Firmicutes; c__Clostridia; o__Clostridiales; f__Ruminococcaceae; g__Ruminococcusflavefaciens	0	31	44	23	9	115	120	158	409	155	147	32	29	135	10	78	25
428953	k__Bacteria; p__Firmicutes; c__Erysipelotrichi; o__Erysipelotrichales; f__Erysipelotrichaceae; g__Allobaculum	0	0	0	0	4	9	11	1	5	0	0	0	5	1	0	0	1
429918	k__Bacteria; p__Bacteroidetes; c__Bacteroidia; o__Bacteroidales; f__S24-7	0	0	0	0	0	0	0	1	2	0	1	0	0	0	0	1	0
430219	k__Bacteria; p__Bacteroidetes; c__Bacteroidia; o__Bacteroidales; f__S24-7	0	0	0	1	4	2	3	2	0	0	0	6	5	4	0	2	10
431368	k__Bacteria; p__Bacteroidetes; c__Bacteroidia; o__Bacteroidales; f__S24-7	128	202	152	68	114	50	86	64	34	40	184	133	108	78	47	159	307
432444	k__Bacteria; p__Firmicutes; c__Clostridia; o__Clostridiales	4	18	1	11	34	2	1	1	3	0	0	3	9	3	2	0	2
432904	k__Bacteria; p__Bacteroidetes; c__Bacteroidia; o__Bacteroidales; f__Prevotellaceae; g__Prevotella	150	588	138	27	9	59	245	159	126	38	86	21	8	75	44	137	72
433676	k__Bacteria; p__Firmicutes; c__Bacilli; o__Lactobacillales; f__Lactobacillaceae; g__Lactobacillusreuteri	0	1	0	1	1	3	2	0	2	3	2	4	4	1	3	5	4
434089	k__Bacteria; p__Firmicutes; c__Clostridia; o__Clostridiales; f__Ruminococcaceae	21	13	27	22	42	12	5	12	11	15	13	10	21	12	5	9	30
434336	k__Bacteria; p__Firmicutes; c__Clostridia; o__Clostridiales	0	0	1	3	4	8	10	3	7	16	16	3	3	7	5	11	3
437137	k__Bacteria; p__Proteobacteria; c__Betaproteobacteria; o__Burkholderiales; f__Alcaligenaceae; g__Sutterella	0	0	0	0	0	0	2	1	3	0	1	0	1	3	4	0	1
438128	k__Bacteria; p__Firmicutes; c__Clostridia; o__Clostridiales; f__Ruminococcaceae	1	2	3	4	15	7	2	5	9	13	5	3	6	11	4	1	2
439512	k__Bacteria; p__Bacteroidetes; c__Bacteroidia; o__Bacteroidales; f__S24-7	49	141	42	70	100	57	194	73	153	160	191	21	155	52	181	348	289
439880	k__Bacteria; p__Firmicutes; c__Clostridia; o__Clostridiales; f__Ruminococcaceae; g__Oscillospira	96	417	253	173	274	109	72	71	203	218	443	306	158	97	120	177	242
439924	k__Bacteria; p__Bacteroidetes; c__Bacteroidia; o__Bacteroidales; f__S24-7	153	73	107	29	39	453	583	177	278	119	301	351	113	107	101	100	41
440840	k__Bacteria; p__Firmicutes; c__Clostridia; o__Clostridiales	16	78	11	501	670	91	65	9	14	21	7	283	476	55	18	46	68
441468	k__Bacteria; p__Firmicutes; c__Clostridia; o__Clostridiales	0	2	0	0	5	1	0	1	0	0	0	0	0	1	1	2	2
441494	k__Bacteria; p__Firmicutes; c__Clostridia; o__Clostridiales; f__Ruminococcaceae	0	2	0	0	13	0	0	4	29	4	22	0	0	12	0	1	1
441934	k__Bacteria; p__Firmicutes; c__Clostridia; o__Clostridiales	1	1	0	4	0	134	294	102	277	52	8	184	215	619	435	13	2
442846	k__Bacteria; p__Bacteroidetes; c__Bacteroidia; o__Bacteroidales; f__S24-7	76	211	167	214	259	73	164	67	107	104	196	86	43	148	133	117	139
443620	k__Bacteria; p__Firmicutes; c__Clostridia; o__Clostridiales; f__Ruminococcaceae; g__Oscillospira	0	0	0	2	2	0	0	2	1	0	0	2	0	3	1	0	1
443853	k__Bacteria; p__Firmicutes; c__Clostridia; o__Clostridiales	1	2	2	12	35	4	7	5	7	6	2	0	1	14	3	3	8
443945	k__Bacteria; p__Firmicutes; c__Clostridia; o__Clostridiales	164	403	300	360	30	919	135	2167	1495	1396	256	305	619	3850	608	717	180
444791	k__Bacteria; p__Cyanobacteria; c__4C0d-2; o__YS2	0	1	3	1	2	11	3	10	13	4	9	2	8	14	5	5	10
444831	k__Bacteria; p__Proteobacteria; c__Gammaproteobacteria; o__Alteromonadales; f__Ferrimonadaceae; g__Ferrimonas	1	0	1	2	0	0	0	0	0	0	0	0	0	0	0	1	1
446135	k__Bacteria; p__Firmicutes; c__Clostridia; o__Clostridiales; f__Ruminococcaceae; g__Oscillospira	66	403	104	57	120	60	67	54	121	84	93	76	99	50	56	55	122
446691	k__Bacteria; p__Firmicutes; c__Clostridia; o__Clostridiales; f__Ruminococcaceae	7	85	18	25	211	96	45	35	78	44	62	26	71	89	84	48	57
449353	k__Bacteria; p__Firmicutes; c__Clostridia; o__Clostridiales; f__Dehalobacteriaceae; g__Dehalobacterium	0	14	16	3	4	0	3	1	2	6	10	0	1	1	0	1	105
449417	k__Bacteria; p__Firmicutes; c__Clostridia; o__Clostridiales; f__Lachnospiraceae; g__[Ruminococcus]gnavus	4	4	0	7	10	2	3	2	0	1	0	1	4	2	1	0	9
449833	k__Bacteria; p__Bacteroidetes; c__Bacteroidia; o__Bacteroidales; f__S24-7	63	81	87	152	154	92	283	86	172	32	60	210	195	68	74	84	95
450576	k__Bacteria; p__Firmicutes; c__Clostridia; o__Clostridiales; f__Ruminococcaceae	0	0	0	0	1	1	1	2	1	1	0	0	1	3	0	1	0
450755	k__Bacteria; p__Firmicutes; c__Clostridia; o__Clostridiales	8	60	35	109	335	42	25	16	16	19	7	60	175	74	20	26	110
450849	k__Bacteria; p__Bacteroidetes; c__Bacteroidia; o__Bacteroidales; f__S24-7	84	653	156	316	154	163	395	150	707	419	480	102	596	119	618	320	541
452014	k__Bacteria; p__Firmicutes; c__Clostridia; o__Clostridiales; f__Ruminococcaceae; g__Oscillospira	3	7	11	1	6	96	15	157	19	56	51	83	62	440	14	76	127
453405	k__Bacteria; p__Firmicutes; c__Clostridia; o__Clostridiales	0	2	3	75	66	2	0	1	11	0	3	2	10	0	3	0	0
453955	k__Bacteria; p__Tenericutes; c__Mollicutes; o__Anaeroplasmatales; f__Anaeroplasmataceae; g__Anaeroplasma	0	0	2	2	0	0	0	0	0	1	5	0	0	0	0	3	5
454156	k__Bacteria; p__Firmicutes; c__Clostridia; o__Clostridiales; f__Lachnospiraceae	1	0	0	2	17	24	0	8	2	22	16	3	6	8	0	23	84
457614	k__Bacteria; p__Firmicutes; c__Clostridia; o__Clostridiales; f__Lachnospiraceae	15	2	5	10	19	7	0	1	5	5	0	1	8	3	2	2	1
458550	k__Bacteria; p__Firmicutes; c__Clostridia; o__Clostridiales	1	0	0	0	4	9	1	0	0	0	4	0	2	0	0	0	0
459025	k__Bacteria; p__Firmicutes; c__Clostridia; o__Clostridiales	95	125	90	2326	110	181	431	42	89	55	46	1717	166	24	19	89	21
459276	k__Bacteria; p__Firmicutes; c__Clostridia; o__Clostridiales	21	100	49	56	139	100	46	14	39	62	35	68	208	18	62	96	182
459917	k__Bacteria; p__Firmicutes; c__Clostridia; o__Clostridiales; f__Ruminococcaceae	0	0	0	0	2	1	0	0	0	0	0	1	0	2	0	0	0
461524	k__Bacteria; p__Actinobacteria; c__Coriobacteriia; o__Coriobacteriales; f__Coriobacteriaceae	1	1	1	6	7	3	7	22	64	8	8	0	4	3	3	3	2
461764	k__Bacteria; p__Proteobacteria; c__Gammaproteobacteria; o__Pseudomonadales; f__Moraxellaceae; g__Acinetobacterlwoffii	0	0	1	1	0	0	0	0	0	0	0	0	0	0	0	0	0
461795	k__Bacteria; p__Firmicutes; c__Clostridia; o__Clostridiales; f__Ruminococcaceae; g__Oscillospira	35	187	105	88	147	38	31	37	136	84	164	189	48	44	50	130	120
462585	k__Bacteria; p__Firmicutes; c__Clostridia; o__Clostridiales; f__Lachnospiraceae	6	57	25	0	0	14	11	5	27	1	0	20	22	20	4	4	0
462832	k__Bacteria; p__Firmicutes; c__Clostridia; o__Clostridiales; f__Ruminococcaceae; g__Ruminococcus	0	0	2	1	0	3	1	4	1	0	1	0	0	0	1	0	2
463007	k__Bacteria; p__Firmicutes; c__Clostridia; o__Clostridiales	1	0	1	3	0	16	19	8	34	23	22	4	4	2	25	17	2
463233	k__Bacteria; p__Bacteroidetes; c__Bacteroidia; o__Bacteroidales; f__S24-7	15	25	10	18	26	7	29	18	18	6	24	12	28	43	22	21	25
463289	k__Bacteria; p__Firmicutes; c__Clostridia; o__Clostridiales	108	188	5	0	37	107	0	7	14	163	37	62	9	34	14	74	115
463361	k__Bacteria; p__Firmicutes; c__Bacilli; o__Lactobacillales; f__Lactobacillaceae; g__Lactobacillus	0	0	1	0	0	3	2	1	0	0	4	0	3	0	0	3	1
465415	k__Bacteria; p__Actinobacteria; c__Actinobacteria; o__Actinomycetales; f__Corynebacteriaceae; g__Corynebacterium	0	1	0	0	1	0	0	1	1	1	1	2	0	0	0	0	0
465433	k__Bacteria; p__Bacteroidetes; c__Bacteroidia; o__Bacteroidales; f__Rikenellaceae	37	77	31	106	77	23	38	9	14	21	36	109	147	51	179	112	41
495067	k__Bacteria; p__Actinobacteria; c__Actinobacteria; o__Actinomycetales; f__Corynebacteriaceae; g__Corynebacterium	0	0	0	0	0	0	0	0	0	1	0	0	1	0	0	0	0
496787	k__Bacteria; p__Firmicutes; c__Bacilli; o__Bacillales; f__Staphylococcaceae; g__Staphylococcus	0	0	2	0	0	0	1	0	1	0	0	0	0	0	0	0	0
498355	k__Bacteria; p__Firmicutes; c__Bacilli; o__Lactobacillales; f__Lactobacillaceae; g__Lactobacillus	1	2	0	2	6	10	14	0	10	7	15	1	8	2	3	11	8
509452	k__Bacteria; p__Firmicutes; c__Bacilli; o__Lactobacillales; f__Lactobacillaceae; g__Lactobacillus	2	0	0	1	0	0	2	0	0	3	2	0	2	0	0	2	1
509636	k__Bacteria; p__Bacteroidetes; c__Bacteroidia; o__Bacteroidales; f__Prevotellaceae; g__Prevotellacopri	0	1	0	0	0	0	1	0	0	0	0	0	0	0	0	3	0
509838	k__Bacteria; p__Firmicutes; c__Clostridia; o__Clostridiales	0	5	3	3	9	5	4	3	3	0	2	5	3	1	2	47	29
510070	k__Bacteria; p__Firmicutes; c__Clostridia; o__Clostridiales; f__Ruminococcaceae; g__Oscillospira	0	0	1	11	23	11	5	1	19	2	0	5	12	7	4	5	5
510233	k__Bacteria; p__Firmicutes; c__Clostridia; o__Clostridiales; f__Ruminococcaceae	0	0	0	0	1	1	1	3	4	1	0	0	3	1	1	1	4
510422	k__Bacteria; p__Actinobacteria; c__Actinobacteria; o__Actinomycetales; f__Actinomycetaceae; g__Actinomyces	0	0	0	1	2	3	1	0	2	1	0	3	0	1	1	5	3
510649	k__Bacteria; p__Proteobacteria; c__Gammaproteobacteria; o__Aeromonadales; f__Succinivibrionaceae; g__Ruminobacter	0	0	1	0	0	0	0	0	0	0	0	0	0	0	0	0	0
511072	k__Bacteria; p__Firmicutes; c__Clostridia; o__Clostridiales; f__Ruminococcaceae	0	2	0	0	0	1	0	0	0	0	0	0	0	0	0	0	0
511510	k__Bacteria; p__Firmicutes; c__Clostridia; o__Clostridiales	0	0	0	7	5	6	7	1	2	1	1	3	16	3	4	0	1
511594	k__Bacteria; p__Bacteroidetes; c__Bacteroidia; o__Bacteroidales; f__S24-7	0	0	0	0	0	0	0	0	0	0	0	1	0	0	1	0	0
511724	k__Bacteria; p__Tenericutes; c__Mollicutes; o__RF39	0	0	0	0	0	0	0	0	0	0	3	0	0	0	0	0	0
512485	k__Bacteria; p__Proteobacteria; c__Gammaproteobacteria; o__Pseudomonadales; f__Moraxellaceae; g__Acinetobacterrhizosphaerae	1	0	0	0	1	0	0	0	0	2	3	2	0	0	1	0	0
512494	k__Bacteria; p__Firmicutes; c__Clostridia; o__Clostridiales; f__Veillonellaceae; g__Phascolarctobacterium	1	8	1	8	75	6	4	5	2	4	5	48	184	29	29	64	34
513685	k__Bacteria; p__Firmicutes; c__Clostridia; o__Clostridiales; f__Ruminococcaceae	0	0	0	0	3	0	0	0	0	0	1	0	0	0	1	0	1
513742	k__Bacteria; p__Firmicutes; c__Clostridia; o__Clostridiales; f__Ruminococcaceae	3	1	1	4	12	0	1	4	2	3	0	2	8	1	1	0	2
514061	k__Bacteria; p__Tenericutes; c__Mollicutes; o__RF39	4	21	15	20	23	36	44	9	36	8	8	30	61	24	28	17	10
514282	k__Bacteria; p__Firmicutes; c__Clostridia; o__Clostridiales; f__Lachnospiraceae	0	0	0	0	0	2	2	21	48	0	0	3	1	11	0	0	8
514988	k__Bacteria; p__Firmicutes; c__Clostridia; o__Clostridiales; f__Clostridiaceae; g__SMB53	0	1	0	0	0	0	0	0	0	0	0	0	0	0	0	0	0
515243	k__Bacteria; p__Cyanobacteria; c__4C0d-2; o__YS2	5	34	27	11	10	30	17	6	16	2	12	17	8	9	8	15	11
516909	k__Bacteria; p__Bacteroidetes; c__Bacteroidia; o__Bacteroidales; f__S24-7	1	6	5	8	13	6	4	2	5	1	6	9	17	3	7	14	11
517405	k__Bacteria; p__Firmicutes; c__Clostridia; o__Clostridiales; f__Ruminococcaceae	2	30	7	12	18	8	13	6	27	16	18	5	14	5	33	16	25
518198	k__Bacteria; p__Nitrospirae; c__Nitrospira; o__Nitrospirales; f__Nitrospiraceae; g__Nitrospira	0	0	0	0	1	0	1	0	0	0	0	1	0	1	0	0	1
518894	k__Bacteria; p__Bacteroidetes; c__Bacteroidia; o__Bacteroidales; f__S24-7	0	3	0	1	3	4	0	0	0	0	2	2	2	3	1	0	1
518980	k__Bacteria; p__Firmicutes; c__Clostridia; o__Clostridiales	0	0	0	0	0	1	0	0	0	1	0	0	1	0	0	0	0
519763	k__Bacteria; p__Firmicutes; c__Clostridia; o__Clostridiales; f__Ruminococcaceae; g__Oscillospira	55	45	32	53	209	40	39	42	62	34	26	63	172	100	23	58	84
519979	k__Bacteria; p__Firmicutes; c__Clostridia; o__Clostridiales; f__Lachnospiraceae	0	0	0	0	0	1	1	2	1	0	1	1	1	0	0	0	0
520808	k__Bacteria; p__Firmicutes; c__Clostridia; o__Clostridiales; f__Ruminococcaceae	0	0	0	0	1	0	0	0	0	0	1	1	0	0	0	0	0
521073	k__Bacteria; p__Proteobacteria; c__Alphaproteobacteria; o__Rhizobiales; f__Rhizobiaceae; g__Agrobacterium	2	0	0	1	0	0	2	0	2	0	2	3	0	0	1	0	0
521586	k__Bacteria; p__Firmicutes; c__Clostridia; o__Clostridiales; f__Lachnospiraceae; g__Coprococcus	2	6	0	25	11	25	23	0	0	0	0	35	48	0	0	0	2
521913	k__Bacteria; p__Firmicutes; c__Clostridia; o__Clostridiales; f__Lachnospiraceae	0	0	1	0	0	0	0	0	0	0	0	0	1	0	0	0	0
522433	k__Bacteria; p__Firmicutes; c__Clostridia; o__Clostridiales	1	6	2	8	13	19	1	1	7	0	25	4	5	2	5	10	4
522457	k__Archaea; p__Crenarchaeota; c__Thermoprotei	0	2	0	1	1	0	0	0	0	1	0	2	2	1	0	1	0
522961	k__Bacteria; p__Firmicutes; c__Clostridia; o__Clostridiales	0	0	0	0	0	1	0	0	0	0	0	0	0	1	0	0	0
523499	k__Bacteria; p__Firmicutes; c__Clostridia; o__Clostridiales; f__Ruminococcaceae	1	8	1	3	39	5	3	3	2	0	3	15	72	16	5	16	13
523629	k__Bacteria; p__Proteobacteria; c__Gammaproteobacteria; o__Legionellales; f__Coxiellaceae	0	0	0	0	0	0	0	0	0	0	0	0	0	1	0	0	0
523668	k__Bacteria; p__Bacteroidetes; c__Bacteroidia; o__Bacteroidales; f__Bacteroidaceae; g__Bacteroides	0	0	0	0	1	0	0	1	0	0	0	0	0	0	0	0	0
523744	k__Bacteria; p__Firmicutes; c__Clostridia; o__Clostridiales	0	0	0	0	0	0	0	0	0	1	0	0	0	0	0	0	0
524842	k__Bacteria; p__Firmicutes; c__Clostridia; o__Clostridiales; f__Clostridiaceae	0	1	0	0	0	0	0	1	2	0	0	3	11	2	0	1	1
525142	k__Bacteria; p__Firmicutes; c__Clostridia; o__Clostridiales; f__Lachnospiraceae	0	0	0	0	0	0	0	1	1	0	0	0	0	0	0	0	0
525156	k__Bacteria; p__Tenericutes; c__Mollicutes; o__RF39	0	0	0	0	1	0	0	0	0	0	1	0	0	0	0	0	0
527762	k__Bacteria; p__Cyanobacteria; c__4C0d-2; o__YS2	0	6	1	0	0	2	4	9	26	1	7	1	4	8	1	15	12
527891	k__Bacteria; p__Bacteroidetes; c__Bacteroidia; o__Bacteroidales; f__S24-7	2	16	4	1	4	10	16	2	7	2	13	1	3	10	1	16	48
528692	k__Bacteria; p__Firmicutes; c__Clostridia; o__Clostridiales; f__Lachnospiraceae	0	0	0	0	0	0	0	0	1	0	0	0	0	0	0	0	0
529258	k__Bacteria; p__Firmicutes; c__Clostridia; o__Clostridiales	1	3	0	2	2	0	3	3	4	2	0	2	5	4	5	2	1
530416	k__Bacteria; p__Proteobacteria; c__Gammaproteobacteria; o__Pseudomonadales; f__Moraxellaceae; g__Acinetobacterlwoffii	13	18	14	7	14	37	46	15	35	51	47	12	10	7	5	7	19
531539	k__Bacteria; p__Firmicutes; c__Clostridia; o__Clostridiales; f__Lachnospiraceae	0	0	0	2	0	1	0	1	0	0	0	0	0	1	0	0	0
532235	k__Bacteria; p__Firmicutes; c__Clostridia; o__Clostridiales; f__Lachnospiraceae	0	0	0	0	0	0	0	0	0	0	0	0	3	0	1	0	0
532569	k__Bacteria; p__Proteobacteria; c__Gammaproteobacteria; o__Pseudomonadales; f__Moraxellaceae; g__Acinetobacterlwoffii	0	1	0	0	1	0	0	0	0	0	1	1	0	0	0	0	0
533022	k__Bacteria; p__Firmicutes; c__Clostridia; o__Clostridiales; f__Ruminococcaceae	0	0	1	0	1	0	0	0	0	0	1	0	2	1	0	0	0
533744	k__Bacteria; p__Cyanobacteria; c__Synechococcophycideae; o__Pseudanabaenales; f__Pseudanabaenaceae; g__Halomicronema	0	0	0	1	0	0	0	0	0	0	0	0	0	0	0	0	0
534204	k__Bacteria; p__Proteobacteria; c__Gammaproteobacteria; o__Pseudomonadales; f__Moraxellaceae; g__Acinetobacter	2	0	0	0	0	1	0	0	0	1	0	0	0	0	0	0	0
534874	k__Bacteria; p__Firmicutes; c__Clostridia; o__Clostridiales	1	3	2	1	3	2	0	1	2	4	2	1	1	0	3	2	2
534926	k__Bacteria; p__Firmicutes; c__Clostridia; o__Clostridiales; f__Lachnospiraceae; g__Anaerostipes	0	0	0	0	1	1	0	0	0	0	0	0	17	0	0	0	0
536893	k__Bacteria; p__Gemmatimonadetes; c__Gemmatimonadetes; o__Gemmatimonadales; f__Ellin5301	2	3	8	9	21	5	3	2	3	5	7	11	12	3	2	5	7
536989	k__Bacteria; p__Firmicutes; c__Clostridia; o__Clostridiales	0	0	0	0	0	0	0	0	0	1	0	0	0	0	0	0	0
537116	k__Bacteria; p__Bacteroidetes; c__Bacteroidia; o__Bacteroidales	0	0	1	0	3	0	0	0	0	0	0	0	0	0	0	0	1
537219	k__Bacteria; p__Firmicutes; c__Clostridia; o__Clostridiales	5	2	0	0	0	3	2	1	6	4	2	2	2	3	10	4	4
537661	k__Bacteria; p__Firmicutes; c__Clostridia; o__Clostridiales; f__Lachnospiraceae	0	0	0	0	1	1	0	0	0	0	0	0	0	1	0	0	0
538347	k__Bacteria; p__Proteobacteria; c__Gammaproteobacteria; o__Chromatiales; f__Halothiobacillaceae; g__Thiovirga	10	4	7	2	13	11	3	5	5	1	2	3	11	0	1	2	2
539098	k__Bacteria; p__Firmicutes; c__Clostridia; o__Clostridiales	0	0	0	0	0	0	0	0	0	0	0	1	0	1	0	0	0
539939	k__Bacteria; p__Firmicutes; c__Clostridia; o__Clostridiales; f__Ruminococcaceae; g__Papillibactercinnamivorans	0	0	0	0	0	0	0	1	0	0	0	0	0	0	0	0	0
540055	k__Bacteria; p__Firmicutes; c__Clostridia; o__Clostridiales; f__Ruminococcaceae	0	0	1	0	0	0	0	0	0	0	0	0	0	0	0	0	0
540478	k__Bacteria; p__Firmicutes; c__Bacilli; o__Bacillales; f__Bacillaceae; g__Bacillusselenatarsenatis	1	1	1	1	0	0	0	2	0	0	0	0	0	0	0	0	0
541354	k__Bacteria; p__Firmicutes; c__Clostridia; o__Clostridiales	0	0	0	2	0	0	0	0	1	0	0	0	0	0	0	0	0
541436	k__Bacteria; p__Bacteroidetes; c__Cytophagia; o__Cytophagales; f__Cytophagaceae	3	2	0	2	0	0	0	0	0	0	0	1	1	0	0	0	2
542699	k__Bacteria; p__Bacteroidetes; c__Bacteroidia; o__Bacteroidales; f__S24-7	13	21	1	4	8	1	10	13	18	6	7	0	0	2	3	24	5
542737	k__Bacteria; p__Firmicutes; c__Clostridia; o__Clostridiales; f__Lachnospiraceae; g__Butyrivibrio	0	0	0	0	0	1	0	1	0	0	0	1	0	0	0	0	1
542934	k__Bacteria; p__Firmicutes; c__Erysipelotrichi; o__Erysipelotrichales; f__Erysipelotrichaceae	0	2	4	13	16	12	10	2	9	4	3	51	69	35	59	41	7
542985	k__Bacteria; p__Proteobacteria; c__Gammaproteobacteria; o__Legionellales; f__Legionellaceae	0	0	4	0	0	0	0	0	1	0	0	0	0	0	0	0	0
543398	k__Bacteria; p__Bacteroidetes; c__Bacteroidia; o__Bacteroidales	0	0	0	1	1	0	0	0	0	0	0	0	0	0	0	0	0
544996	k__Bacteria; p__Firmicutes; c__Clostridia; o__Clostridiales; f__Ruminococcaceae; g__Oscillospira	30	5	47	35	95	25	23	48	21	12	6	25	61	93	19	7	34
545038	k__Bacteria; p__Firmicutes; c__Clostridia; o__Clostridiales; f__Peptostreptococcaceae	3	0	0	1	2	0	4	2	3	7	1	0	2	2	0	0	4
546543	k__Archaea; p__Euryarchaeota; c__Halobacteria; o__Halobacteriales; f__Halobacteriaceae; g__Halorhabdus	0	0	0	0	1	0	0	0	0	0	0	0	0	0	0	0	0
547176	k__Bacteria; p__Chloroflexi; c__SAR202	0	0	0	0	0	0	0	0	1	0	0	0	0	0	0	0	0
547754	k__Bacteria; p__Actinobacteria; c__Coriobacteriia; o__Coriobacteriales; f__Coriobacteriaceae	3	4	6	8	6	4	6	1	2	3	3	4	8	4	9	8	3
547939	k__Bacteria; p__Deferribacteres; c__Deferribacteres; o__Deferribacterales; f__Deferribacteraceae	1	2	2	0	0	1	0	0	0	0	0	0	0	1	0	0	1
548063	k__Bacteria; p__Cyanobacteria; c__Synechococcophycideae; o__Pseudanabaenales; f__Pseudanabaenaceae; g__Leptolyngbya	0	0	0	0	0	0	0	0	0	0	0	1	0	0	0	0	0
548775	k__Bacteria; p__Bacteroidetes; c__Bacteroidia; o__Bacteroidales; f__S24-7	0	4	0	1	0	2	1	2	5	0	2	0	0	1	0	0	1
548989	k__Bacteria; p__Proteobacteria; c__Gammaproteobacteria; o__Oceanospirillales; f__Oceanospirillaceae	1	1	2	0	15	2	1	3	0	0	0	1	7	15	6	0	0
549603	k__Bacteria; p__Firmicutes; c__Clostridia; o__Clostridiales; f__Lachnospiraceae	0	0	0	0	0	0	0	0	1	0	0	1	0	0	0	0	0
549936	k__Bacteria; p__Bacteroidetes; c__Flavobacteriia; o__Flavobacteriales; f__Flavobacteriaceae; g__Robiginitalea	0	0	0	0	1	0	0	0	0	0	0	1	0	0	0	0	0
550287	k__Bacteria; p__Bacteroidetes; c__Bacteroidia; o__Bacteroidales	9	26	5	8	13	46	14	9	21	5	11	8	38	10	45	15	8
552035	k__Bacteria; p__Firmicutes; c__Clostridia; o__Clostridiales; f__Ruminococcaceae	0	0	0	0	0	0	0	0	0	1	0	0	1	0	0	0	0
552696	k__Bacteria; p__Elusimicrobia; c__Elusimicrobia; o__Elusimicrobiales; f__Elusimicrobiaceae	1	9	3	5	0	12	13	2	16	4	7	5	0	9	1	10	5
553352	k__Bacteria; p__Firmicutes; c__Bacilli; o__Lactobacillales; f__Lactobacillaceae; g__Lactobacillus	2	0	0	3	4	19	16	1	15	10	23	5	10	0	5	9	4
553595	k__Bacteria; p__Firmicutes; c__Bacilli; o__Bacillales; f__Bacillaceae; g__Bacilluscereus	0	1	0	0	0	0	0	0	1	1	1	0	0	0	0	0	0
554271	k__Bacteria; p__Proteobacteria; c__Betaproteobacteria; o__SBla14	0	0	0	0	0	0	0	0	0	0	0	0	3	0	0	1	0
554312	k__Bacteria; p__Firmicutes; c__Bacilli; o__Bacillales	0	0	0	0	2	0	0	0	0	0	0	0	0	0	0	0	0
554705	k__Bacteria; p__Proteobacteria; c__Gammaproteobacteria; o__Pseudomonadales; f__Moraxellaceae; g__Acinetobacterschindleri	0	0	0	0	1	0	0	0	0	0	0	0	0	0	0	0	0
555547	k__Bacteria; p__Firmicutes; c__Clostridia; o__Clostridiales; f__Christensenellaceae	0	0	1	1	0	1	2	0	0	0	0	2	3	3	1	1	0
555945	k__Bacteria; p__Firmicutes; c__Clostridia; o__Clostridiales; f__Clostridiaceae; g__SMB53	1	0	0	0	1	0	1	1	3	3	0	0	4	0	0	0	1
556126	k__Bacteria; p__Bacteroidetes; c__Bacteroidia; o__Bacteroidales; f__Bacteroidaceae; g__Bacteroides	0	0	0	1	0	0	0	0	0	0	0	0	0	1	0	1	0
558740	k__Bacteria; p__Proteobacteria; c__Alphaproteobacteria; o__Rhizobiales; f__Bradyrhizobiaceae; g__Bradyrhizobium	1	0	0	0	0	0	0	0	0	0	1	1	0	0	0	0	0
559149	k__Bacteria; p__Cyanobacteria; c__4C0d-2; o__YS2	0	0	0	3	0	2	1	0	4	6	1	4	5	0	1	0	4
559851	k__Archaea; p__Crenarchaeota; c__Thermoprotei; o__Thermoproteales; f__Thermoproteaceae; g__Vulcanisaetadistributa	1	1	0	0	1	1	0	0	0	1	2	0	0	2	0	3	0
560235	k__Bacteria; p__Verrucomicrobia; c__Verrucomicrobiae; o__Verrucomicrobiales; f__Verrucomicrobiaceae	0	0	0	4	0	4	0	5	2	3	0	3	0	31	0	1	1
560906	k__Bacteria; p__Firmicutes; c__Clostridia; o__Clostridiales	0	0	0	2	0	6	0	0	1	2	0	0	0	0	1	0	2
562369	k__Bacteria; p__Firmicutes; c__Clostridia; o__Clostridiales	0	0	1	1	0	0	1	0	0	0	0	0	7	0	0	0	0
563210	k__Bacteria; p__Firmicutes; c__Clostridia; o__Clostridiales	0	5	0	0	0	0	2	0	2	4	0	2	7	0	0	3	0
565625	k__Bacteria; p__Bacteroidetes; c__Bacteroidia; o__Bacteroidales; f__S24-7	6	10	4	6	9	7	9	15	17	2	12	22	21	21	19	30	26
566391	k__Bacteria; p__Firmicutes; c__Clostridia; o__Clostridiales	0	1	0	0	0	0	0	0	0	0	1	1	2	0	0	1	0
567983	k__Bacteria; p__GN02; c__GKS2-174	0	0	0	0	0	0	0	0	0	0	0	0	1	0	0	0	2
568118	k__Bacteria; p__Bacteroidetes; c__Bacteroidia; o__Bacteroidales; f__Prevotellaceae; g__Prevotellacopri	1	2	1	0	1	0	0	0	0	0	1	1	1	1	1	2	0
569329	k__Archaea; p__Euryarchaeota; c__Methanobacteria; o__Methanobacteriales	0	0	0	0	0	0	0	0	0	0	0	0	1	0	0	0	0
569889	k__Bacteria; p__Bacteroidetes; c__Bacteroidia; o__Bacteroidales; f__S24-7	28	83	1	13	22	9	24	61	69	8	17	0	1	8	6	56	21
571165	k__Bacteria; p__Firmicutes; c__Clostridia; o__Clostridiales; f__Ruminococcaceae	7	3	16	7	6	3	2	12	7	9	4	1	2	4	13	21	12
572476	k__Bacteria; p__Bacteroidetes; c__Bacteroidia; o__Bacteroidales; f__Bacteroidaceae; g__Bacteroidesuniformis	0	1	0	0	1	0	0	0	0	0	2	0	0	0	0	1	0
573010	k__Bacteria; p__Firmicutes; c__Bacilli; o__Lactobacillales; f__Lactobacillaceae; g__Lactobacillusreuteri	1	0	0	0	0	0	0	0	0	0	1	0	3	0	0	2	1
573124	k__Bacteria; p__Proteobacteria; c__Gammaproteobacteria; o__Pseudomonadales; f__Moraxellaceae; g__Acinetobacter	8	12	13	5	3	3	8	4	7	17	20	7	7	3	1	4	0
573338	k__Bacteria; p__Firmicutes; c__Bacilli; o__Bacillales; f__Bacillaceae; g__Bacilluscereus	2	0	3	0	2	1	0	0	1	1	4	2	0	0	2	0	0
574102	k__Bacteria; p__Proteobacteria; c__Gammaproteobacteria; o__Pseudomonadales; f__Moraxellaceae; g__Enhydrobacter	0	0	0	0	0	0	0	0	0	0	0	0	1	0	0	0	0
574209	k__Archaea; p__Euryarchaeota; c__Halobacteria; o__Halobacteriales; f__Halobacteriaceae; g__Halorubrum	0	2	3	0	1	0	0	1	1	1	0	1	0	0	0	0	1
574219	k__Bacteria; p__GN02; c__IIB17	0	0	1	0	0	2	0	0	2	3	0	3	0	0	4	2	1
574421	k__Bacteria; p__Firmicutes; c__Clostridia; o__Clostridiales; f__Ruminococcaceae; g__Ruminococcus	0	0	0	0	0	0	0	0	0	0	3	0	0	0	0	4	0
574720	k__Bacteria; p__Tenericutes; c__Mollicutes; o__RF39	0	0	0	2	1	2	1	0	0	0	0	0	4	0	0	0	0
576059	k__Bacteria; p__Acidobacteria; c__Solibacteres; o__Solibacterales; f__Solibacteraceae; g__Candidatus Solibacter	0	0	2	0	3	0	0	0	0	0	0	0	0	0	1	0	2
576919	k__Bacteria; p__Firmicutes; c__Clostridia; o__Clostridiales; f__Ruminococcaceae; g__Ruminococcus	1	48	0	0	0	37	16	31	11	12	17	15	3	1	0	1	9
577380	k__Bacteria; p__Lentisphaerae; c__[Lentisphaeria]; o__Victivallales; f__Victivallaceae	1	0	0	1	0	1	1	1	3	0	0	0	0	0	0	0	0
577671	k__Bacteria; p__TM7; c__TM7-3; o__CW040; f__F16	0	0	1	4	4	8	4	0	1	3	3	4	2	1	6	5	4
578016	k__Bacteria; p__Bacteroidetes; c__Bacteroidia; o__Bacteroidales; f__Porphyromonadaceae; g__Parabacteroidesdistasonis	8	2	4	12	2	1	2	0	3	3	1	8	20	7	7	7	2
579115	k__Bacteria; p__Proteobacteria; c__Gammaproteobacteria; o__Pseudomonadales; f__Moraxellaceae	2	4	3	0	0	0	1	0	2	2	0	0	0	0	0	0	0
579731	k__Bacteria; p__Proteobacteria; c__Betaproteobacteria; o__Burkholderiales; f__Comamonadaceae; g__Comamonas	0	1	0	0	16	0	0	0	0	0	0	0	0	1	0	1	0
579750	k__Bacteria; p__Firmicutes; c__Clostridia; o__Clostridiales	5	37	13	1440	320	348	18	25	88	279	214	93	64	482	72	9	34
580008	k__Bacteria; p__Firmicutes; c__Erysipelotrichi; o__Erysipelotrichales; f__Erysipelotrichaceae	0	0	0	1	0	1	0	0	0	0	0	1	7	1	3	4	1
580223	k__Bacteria; p__Proteobacteria; c__Alphaproteobacteria; o__Rhodobacterales; f__Rhodobacteraceae; g__Phaeobacter	30	247	163	727	304	105	195	206	294	104	288	75	433	728	394	101	362
580305	k__Bacteria; p__Firmicutes; c__Clostridia; o__Clostridiales; f__Ruminococcaceae	1	0	0	0	1	1	1	0	0	0	0	0	0	0	0	0	0
580521	k__Bacteria; p__Firmicutes; c__Clostridia; o__Clostridiales; f__Ruminococcaceae	1	0	0	1	0	0	0	0	0	0	1	0	0	0	0	0	0
580700	k__Bacteria; p__FCPU426	0	0	0	1	0	0	1	0	0	0	0	0	0	0	0	0	1
580756	k__Bacteria; p__EM3	0	0	0	0	2	0	0	0	0	0	0	1	0	0	0	0	0
580768	k__Bacteria; p__Proteobacteria; c__Betaproteobacteria; o__SBla14	0	0	0	0	3	0	0	0	0	0	0	0	0	0	0	0	0
581662	k__Bacteria; p__Actinobacteria; c__Actinobacteria; o__Actinomycetales; f__Micrococcaceae; g__Micrococcus	0	0	0	0	0	1	0	0	3	1	1	2	3	0	0	0	0
581695	k__Bacteria; p__Proteobacteria; c__Deltaproteobacteria; o__Desulfobacterales; f__Nitrospinaceae; g__Nitrospina	29	28	15	5	10	8	9	2	15	22	52	17	6	3	2	4	1
581814	k__Bacteria; p__Bacteroidetes; c__Bacteroidia; o__Bacteroidales; f__Bacteroidaceae; g__Bacteroides	1	3	0	1	0	0	2	0	1	0	2	2	1	0	0	1	1
581933	k__Bacteria; p__Firmicutes; c__Clostridia; o__Clostridiales; f__Ruminococcaceae; g__Oscillospira	3	14	6	12	21	13	4	9	8	12	5	24	16	12	6	12	12
582555	k__Bacteria; p__Bacteroidetes; c__Bacteroidia; o__Bacteroidales	4	43	5	25	87	31	11	15	17	14	19	10	14	32	21	28	28
582955	k__Bacteria; p__Firmicutes; c__Clostridia; o__Clostridiales	0	0	0	0	1	0	0	0	0	0	0	0	0	0	1	0	0
583116	k__Bacteria; p__Firmicutes; c__Clostridia; o__Clostridiales; f__Ruminococcaceae	0	0	0	0	0	0	0	0	0	0	0	0	0	1	1	0	0
583134	k__Bacteria; p__Firmicutes; c__Clostridia; o__Clostridiales; f__Ruminococcaceae	1	4	4	4	5	1	8	2	7	0	2	1	2	4	1	1	0
584020	k__Bacteria; p__Firmicutes; c__Clostridia; o__Clostridiales	1	12	7	7	10	26	15	43	30	6	2	7	7	4	3	3	2
584263	k__Bacteria; p__Firmicutes; c__Clostridia; o__Clostridiales	2	6	5	18	16	5	8	0	0	11	10	13	28	0	0	4	17
584481	k__Bacteria; p__Firmicutes; c__Clostridia; o__Clostridiales; f__Lachnospiraceae; g__Coprococcus	0	0	0	0	0	0	0	0	0	0	0	1	0	0	0	0	0
585073	k__Bacteria; p__Firmicutes; c__Clostridia; o__Clostridiales; f__Ruminococcaceae; g__Oscillospira	0	0	0	0	5	0	0	2	0	0	0	0	0	0	0	0	0
585480	k__Bacteria; p__Firmicutes; c__Clostridia; o__Clostridiales; f__Lachnospiraceae; g__Anaerostipes	0	0	0	0	0	0	0	0	0	0	0	0	1	0	0	0	0
586093	k__Bacteria; p__Firmicutes; c__Bacilli; o__Lactobacillales; f__Lactobacillaceae; g__Lactobacillus	0	1	0	0	0	0	0	0	0	0	0	0	0	0	0	0	0
586453	k__Bacteria; p__Firmicutes; c__Clostridia; o__Clostridiales; f__Christensenellaceae	2	8	4	4	11	0	1	0	0	0	0	3	5	2	5	0	1
587347	k__Bacteria; p__Firmicutes; c__Clostridia; o__Clostridiales	1	0	1	1	1	1	0	2	0	2	0	0	0	4	0	1	1
587510	k__Bacteria; p__Tenericutes; c__Mollicutes; o__RF39	0	1	0	0	2	0	0	0	1	0	1	0	0	0	0	2	0
587574	k__Bacteria; p__Firmicutes; c__Bacilli; o__Bacillales; f__Bacillaceae	0	1	0	0	1	0	1	1	0	1	1	0	0	0	0	0	0
588197	k__Bacteria; p__Firmicutes; c__Bacilli; o__Lactobacillales; f__Lactobacillaceae; g__Lactobacillus	1	0	0	2	0	2	1	0	0	1	0	0	0	2	0	3	2
588730	k__Bacteria; p__Proteobacteria; c__Deltaproteobacteria; o__Desulfovibrionales; f__Desulfovibrionaceae	1	2	0	1	12	1	1	0	0	0	1	1	1	0	0	1	1
588768	k__Bacteria; p__Firmicutes; c__Clostridia; o__Clostridiales	0	0	0	0	1	0	0	1	0	1	4	0	2	0	0	1	6
590008	k__Bacteria; p__Firmicutes; c__Clostridia; o__Clostridiales; f__Clostridiaceae; g__Clostridium	3	5	0	8	4	1	0	0	0	0	0	4	0	2	4	1	1
590263	k__Bacteria; p__Firmicutes; c__Clostridia; o__Clostridiales; f__Lachnospiraceae; g__Butyrivibrio	0	0	1	0	0	0	0	0	0	0	0	0	0	0	0	0	0
592160	k__Bacteria; p__Firmicutes; c__Bacilli; o__Lactobacillales; f__Lactobacillaceae; g__Lactobacillus	0	1	0	0	0	2	3	0	0	3	1	1	4	0	0	1	0
592866	k__Bacteria; p__Firmicutes; c__Clostridia; o__Clostridiales; f__Lachnospiraceae; g__[Ruminococcus]	0	0	0	0	2	0	0	0	1	0	0	0	0	0	0	0	0
593216	k__Bacteria; p__Firmicutes; c__Clostridia; o__Clostridiales; f__Clostridiaceae; g__Clostridium	44	88	76	32	120	80	16	20	292	56	27	34	68	68	90	3	25
593364	k__Bacteria; p__Proteobacteria; c__Deltaproteobacteria; o__Myxococcales; f__Nannocystaceae; g__Plesiocystis	0	1	0	0	0	0	0	0	0	0	0	0	0	0	0	0	0
593577	k__Bacteria; p__Cyanobacteria; c__Chloroplast; o__Chlorophyta; f__Chlamydomonadaceae	0	2	0	0	0	0	0	0	0	0	0	0	0	0	0	0	0
593709	k__Bacteria; p__Firmicutes; c__Clostridia; o__Clostridiales; f__Ruminococcaceae	0	0	0	0	0	1	0	0	0	0	0	0	0	0	0	0	0
604966	k__Bacteria; p__Firmicutes; c__Bacilli; o__Lactobacillales; f__Lactobacillaceae; g__Lactobacillus	0	0	0	0	0	0	0	0	0	0	1	0	0	0	0	0	1
605635	k__Bacteria; p__Firmicutes; c__Clostridia; o__Clostridiales; f__Veillonellaceae	0	1	1	3	9	0	0	1	1	2	1	0	11	2	13	15	11
609295	k__Bacteria; p__Firmicutes; c__Clostridia; o__Clostridiales; f__Ruminococcaceae	0	0	0	1	0	0	0	0	1	0	0	0	0	0	0	0	0
609335	k__Bacteria; p__Proteobacteria; c__Alphaproteobacteria; o__Rickettsiales	3	2	3	2	1	1	0	3	0	0	2	2	0	1	0	0	0
609589	k__Bacteria; p__Firmicutes; c__Clostridia; o__Clostridiales	0	86	31	11	19	17	22	5	32	12	14	4	8	8	6	7	40
610842	k__Bacteria; p__Firmicutes; c__Clostridia; o__Clostridiales	0	67	14	26	17	53	28	9	36	38	103	17	60	16	27	51	4
614643	k__Archaea; p__Euryarchaeota; c__Halobacteria; o__Halobacteriales; f__Halobacteriaceae; g__XKL75	0	10	3	4	4	1	0	3	4	1	3	0	2	2	9	6	6
615378	k__Bacteria; p__Acidobacteria; c__OS-K	0	0	6	3	0	0	0	0	1	0	0	1	2	2	1	0	0
617098	k__Bacteria; p__Firmicutes; c__Clostridia; o__Clostridiales; f__Ruminococcaceae	0	3	1	2	19	4	2	1	8	1	1	4	7	16	6	9	8
619224	k__Bacteria; p__Firmicutes; c__Bacilli; o__Lactobacillales; f__Lactobacillaceae; g__Lactobacillus	184	209	65	68	189	2069	2576	454	1474	1332	1330	264	1660	141	922	3350	1833
621700	k__Bacteria; p__Firmicutes; c__Clostridia; o__Clostridiales	0	3	1	0	5	0	0	2	0	0	0	0	0	0	1	0	4
622013	k__Bacteria; p__Firmicutes; c__Bacilli; o__Lactobacillales; f__Lactobacillaceae; g__Lactobacillus	1	16	2	11	8	16	20	18	67	19	20	57	77	33	44	58	11
628199	k__Bacteria; p__Proteobacteria; c__Alphaproteobacteria; o__Rhizobiales; f__Hyphomicrobiaceae; g__Devosia	260	1013	1759	1453	1333	1042	993	1074	1486	1209	458	1346	2626	1337	1603	1657	923
629776	k__Archaea; p__Euryarchaeota; c__Halobacteria; o__Halobacteriales; f__Halobacteriaceae; g__HalobacteriaceaeR22	0	1	1	0	1	1	1	0	0	0	0	1	0	1	0	0	1
631564	k__Bacteria; p__Firmicutes; c__Clostridia; o__Clostridiales	0	1	0	4	0	2	7	16	2	3	0	2	0	0	0	0	14
634575	k__Bacteria; p__Planctomycetes; c__Phycisphaerae; o__CCM11a	2	1	0	0	0	0	2	1	0	0	0	0	0	0	1	0	0
637934	k__Bacteria; p__Firmicutes; c__Clostridia; o__Clostridiales	0	0	1	2	2	2	0	8	3	1	1	0	0	0	47	0	1
638085	k__Bacteria; p__Planctomycetes; c__BD7-11	0	0	2	0	1	0	0	0	0	0	0	0	0	0	0	0	0
645358	k__Bacteria; p__Proteobacteria; c__Alphaproteobacteria; o__RF32	5	5	12	12	1	19	4	10	32	12	19	4	5	10	8	8	29
646292	k__Bacteria; p__Firmicutes; c__Clostridia; o__Clostridiales	0	0	0	0	0	1	2	1	0	1	1	1	4	0	1	0	1
648379	k__Bacteria; p__Firmicutes; c__Clostridia; o__Clostridiales; f__Lachnospiraceae	0	0	0	0	0	0	0	0	2	0	1	0	0	1	1	0	0
649732	k__Bacteria; p__Tenericutes; c__Mollicutes; o__RF39	0	0	1	0	0	0	0	0	0	0	3	0	0	0	0	1	0
652178	k__Bacteria; p__Bacteroidetes; c__Bacteroidia; o__Bacteroidales; f__Porphyromonadaceae	0	1	0	1	0	0	0	1	1	0	0	2	0	0	0	0	0
652444	k__Bacteria; p__Actinobacteria; c__Actinobacteria; o__Actinomycetales; f__Streptomycetaceae	0	0	0	0	1	4	4	1	1	1	1	2	0	1	1	3	1
652823	k__Bacteria; p__Firmicutes; c__Clostridia; o__Clostridiales; f__Ruminococcaceae	1	5	2	3	5	2	0	2	0	1	1	6	5	1	2	4	0
654696	k__Bacteria; p__Bacteroidetes; c__Bacteroidia; o__Bacteroidales; f__Prevotellaceae; g__Prevotella	1	0	2	0	0	2	1	0	2	0	1	0	0	1	0	1	2
655692	k__Bacteria; p__Firmicutes; c__Clostridia; o__Clostridiales; f__Ruminococcaceae	4	2	2	2	9	0	0	2	0	2	3	8	7	1	0	1	3
659063	k__Bacteria; p__Bacteroidetes; c__Bacteroidia; o__Bacteroidales	0	1	0	0	0	0	0	0	0	0	0	0	0	0	0	0	0
661055	k__Bacteria; p__Firmicutes; c__Clostridia; o__Clostridiales	6	28	67	32	19	46	9	34	46	33	27	11	6	27	25	9	14
665047	k__Bacteria; p__Chloroflexi; c__Anaerolineae; o__SBR1031; f__A4b	15	20	9	7	3	2	7	4	11	25	33	12	0	1	3	4	1
665228	k__Bacteria; p__Bacteroidetes; c__[Saprospirae]; o__[Saprospirales]; f__Chitinophagaceae	1	0	2	1	1	4	4	1	1	2	2	3	2	0	0	0	0
665703	k__Bacteria; p__Firmicutes; c__Clostridia; o__Clostridiales	0	1	0	1	0	2	0	0	0	0	2	0	2	0	1	1	0
667010	k__Bacteria; p__Firmicutes; c__Clostridia; o__Clostridiales	3	71	17	6	63	14	11	1	15	7	25	18	30	8	7	13	9
672440	k__Bacteria; p__Firmicutes; c__Clostridia; o__Clostridiales	0	0	0	0	0	0	0	1	0	0	0	0	0	0	0	0	0
675863	k__Bacteria; p__Firmicutes; c__Clostridia; o__Clostridiales	0	5	1	2	23	2	0	1	1	0	1	7	8	2	1	0	1
676495	k__Bacteria; p__Chloroflexi; c__Anaerolineae; o__DRC31	0	0	0	0	0	0	1	0	0	0	0	0	0	0	0	0	0
685390	k__Archaea; p__Euryarchaeota; c__Methanobacteria; o__Methanobacteriales; f__MSBL1; g__SAGMEG-1	10	66	41	40	87	82	40	17	51	47	84	40	73	29	33	61	64
687175	k__Bacteria; p__Firmicutes; c__Clostridia; o__Clostridiales; f__Ruminococcaceae	0	0	0	0	0	0	0	0	0	0	0	0	1	0	0	0	0
687318	k__Bacteria; p__Firmicutes; c__Bacilli; o__Lactobacillales; f__Lactobacillaceae; g__Lactobacillus	0	0	0	0	0	0	0	0	0	0	0	0	0	0	1	0	0
687686	k__Bacteria; p__Proteobacteria; c__Gammaproteobacteria; o__Pseudomonadales; f__Moraxellaceae; g__Acinetobacter	0	0	0	0	0	0	0	0	1	0	0	0	0	0	0	0	0
688231	k__Archaea; p__Euryarchaeota; c__Thermoplasmata; o__E2; f__Marine group II	0	0	0	0	0	1	3	1	2	1	0	2	9	1	0	2	0
695200	k__Bacteria; p__Firmicutes; c__Clostridia; o__Clostridiales; f__Lachnospiraceae; g__Butyrivibrio	0	0	0	0	1	0	0	0	0	0	0	0	0	1	0	0	0
699179	k__Bacteria; p__Chloroflexi; c__Dehalococcoidetes; o__Dehalococcoidales; f__Dehalococcoidaceae	1	0	0	0	0	0	0	0	0	0	0	0	0	0	0	0	0
701130	k__Bacteria; p__Bacteroidetes; c__Bacteroidia; o__Bacteroidales	0	0	0	0	0	1	0	0	0	0	0	0	0	0	3	2	2
701221	k__Bacteria; p__Firmicutes; c__Clostridia; o__Clostridiales; f__Lachnospiraceae; g__Roseburia	0	48	0	249	428	12	10	6	23	69	3	24	26	23	56	54	2
701462	k__Bacteria; p__Firmicutes; c__Clostridia; o__Clostridiales; f__Peptococcaceae; g__rc4-4	0	0	0	0	0	0	0	0	1	0	0	0	1	0	1	1	0
701479	k__Archaea; p__Euryarchaeota; c__Halobacteria; o__Halobacteriales; f__Halobacteriaceae; g__Halorubrum	0	0	0	0	0	3	0	0	1	0	0	0	1	0	0	2	0
703741	k__Bacteria; p__Firmicutes; c__Bacilli; o__Lactobacillales; f__Lactobacillaceae; g__Lactobacillus	5	3	2	3	3	12	15	0	12	7	15	4	10	0	6	17	9
705337	k__Bacteria; p__Firmicutes; c__Clostridia; o__Clostridiales	0	0	0	0	1	1	0	1	0	0	0	0	0	0	1	0	0
706432	k__Bacteria; p__Proteobacteria; c__Gammaproteobacteria; o__Pseudomonadales; f__Moraxellaceae; g__Acinetobacter	4866	5243	2872	1807	1817	1284	2567	847	3429	8775	8401	2955	758	502	1093	758	284
706682	k__Bacteria; p__GAL15	0	0	0	0	1	0	1	0	0	0	0	0	0	0	0	0	0
709363	k__Bacteria; p__Tenericutes; c__Mollicutes; o__Entomoplasmatales; f__Entomoplasmataceae; g__Mesoplasmaseiffertii	0	0	0	1	0	0	0	0	0	0	0	2	0	0	0	0	0
709405	k__Bacteria; p__Spirochaetes; c__Spirochaetes; o__Spirochaetales; f__Spirochaetaceae; g__Treponema	0	0	0	0	1	0	0	0	1	0	0	0	0	1	0	0	0
710566	k__Bacteria; p__Tenericutes; c__Mollicutes	0	0	0	0	1	0	0	0	1	0	0	0	0	0	0	0	0
710629	k__Bacteria; p__Chloroflexi; c__Chloroflexi; o__AKIW781	0	4	0	1	0	1	1	2	1	0	0	2	2	1	1	2	7
711000	k__Bacteria; p__GN04; c__MSB-5A5	0	0	0	0	0	0	0	0	0	0	0	0	0	0	0	2	0
727507	k__Bacteria; p__Firmicutes; c__Clostridia; o__Clostridiales; f__Lachnospiraceae	1	4	0	1	6	6	0	2	0	2	0	5	3	2	1	2	1
727945	k__Bacteria; p__Firmicutes; c__Clostridia; o__Clostridiales; f__Eubacteriaceae; g__Anaerofustis	0	0	0	0	0	0	0	0	1	2	0	0	0	0	0	0	0
730939	k__Bacteria; p__Firmicutes; c__Clostridia; o__Clostridiales	3	14	3	7	34	12	10	11	32	3	16	20	14	8	4	2	3
731730	k__Bacteria; p__Acidobacteria; c__Acidobacteria-6; o__iii1-15	0	0	0	0	0	0	1	0	1	0	0	0	0	0	1	1	0
731851	k__Bacteria; p__Gemmatimonadetes; c__Gemm-1	0	0	3	1	0	0	0	0	0	0	0	1	2	0	0	0	0
732128	k__Bacteria; p__Firmicutes; c__Clostridia; o__Clostridiales	0	0	0	0	0	0	0	0	0	1	1	0	0	0	0	0	1
732765	k__Bacteria; p__Bacteroidetes; c__Bacteroidia; o__Bacteroidales; f__Bacteroidaceae; g__Bacteroides	2	2	0	2	0	0	2	3	1	0	0	0	7	2	3	2	1
740158	k__Bacteria; p__Firmicutes; c__Clostridia; o__Clostridiales; f__Veillonellaceae; g__Phascolarctobacterium	5	69	9	14	38	54	21	10	22	62	37	57	134	23	21	111	68
741001	k__Bacteria; p__Bacteroidetes; c__Bacteroidia; o__Bacteroidales; f__S24-7	0	0	0	0	0	0	0	0	0	0	0	1	0	0	0	1	0
742358	k__Bacteria; p__Actinobacteria; c__Coriobacteriia; o__Coriobacteriales; f__Coriobacteriaceae	0	0	1	0	0	1	0	0	2	4	1	0	0	1	0	2	1
742935	k__Bacteria; p__Planctomycetes; c__OM190; o__CL500-15	0	3	0	0	0	0	0	0	0	0	0	0	1	0	0	0	0
743949	k__Bacteria; p__Acidobacteria; c__[Chloracidobacteria]; o__RB41	87	98	38	24	33	119	99	31	48	22	57	56	58	47	21	61	73
745465	k__Bacteria; p__Firmicutes; c__Bacilli; o__Lactobacillales	0	0	0	0	0	2	0	0	0	0	0	0	1	0	0	1	3
747563	k__Bacteria; p__Firmicutes; c__Clostridia; o__Clostridiales; f__Ruminococcaceae	0	0	0	0	0	0	0	0	0	0	0	0	0	0	0	0	1
748564	k__Bacteria; p__Firmicutes; c__Bacilli; o__Bacillales; f__Planococcaceae; g__Ureibacillus	1	0	0	0	0	0	0	0	0	0	0	0	0	0	0	1	0
750018	k__Bacteria; p__Proteobacteria; c__Gammaproteobacteria; o__Pseudomonadales; f__Pseudomonadaceae; g__Pseudomonasveronii	1	2	0	4	18	2	0	0	0	0	0	8	2	6	3	2	1
751643	k__Bacteria; p__Firmicutes; c__Bacilli; o__Lactobacillales; f__Lactobacillaceae; g__Lactobacillus	0	0	2	0	0	0	0	0	0	0	1	0	0	0	0	1	0
754610	k__Bacteria; p__Proteobacteria; c__Gammaproteobacteria; o__Oceanospirillales; f__Halomonadaceae; g__Candidatus Portiera	0	0	0	0	0	0	0	0	1	0	0	0	0	0	0	0	1
763985	k__Bacteria; p__Firmicutes; c__Clostridia; o__Clostridiales	4	9	1	11	6	8	1	0	23	5	6	13	17	16	4	4	8
764292	k__Bacteria; p__Firmicutes; c__Clostridia; o__Clostridiales; f__Lachnospiraceae; g__Coprococcus	0	0	1	0	4	0	1	0	0	1	0	3	2	0	0	1	1
767863	k__Bacteria; p__Firmicutes; c__Bacilli; o__Lactobacillales; f__Enterococcaceae	0	0	0	0	1	0	0	0	0	0	0	0	1	0	0	0	0
768835	k__Bacteria; p__Acidobacteria; c__Solibacteres; o__Solibacterales; f__Solibacteraceae; g__Candidatus Solibacter	2	1	0	0	1	2	0	0	0	0	0	1	1	0	0	0	0
769222	k__Bacteria; p__Cyanobacteria; c__Chloroplast; o__Streptophyta	2	0	1	0	1	0	1	0	0	0	4	0	1	1	0	1	1
769961	k__Bacteria; p__Bacteroidetes; c__Bacteroidia; o__Bacteroidales; f__Bacteroidaceae; g__Bacteroides	89	207	78	74	104	29	56	59	82	55	97	51	148	45	129	119	159
771140	k__Bacteria; p__Firmicutes; c__Clostridia; o__Clostridiales	0	0	0	0	0	0	0	0	0	0	0	2	0	0	0	0	0
772111	k__Bacteria; p__Cyanobacteria; c__Chloroplast	0	0	0	1	1	0	0	0	0	0	0	0	0	2	0	0	0
772515	k__Bacteria; p__Firmicutes; c__Bacilli; o__Lactobacillales	0	0	0	0	0	0	0	1	0	0	0	1	0	0	0	0	1
772972	k__Bacteria; p__Firmicutes; c__Clostridia; o__Clostridiales	0	0	2	0	1	5	5	2	33	2	5	6	4	13	0	1	7
773251	k__Bacteria; p__Firmicutes; c__Bacilli; o__Lactobacillales; f__Lactobacillaceae; g__Pediococcus	0	0	0	0	0	0	0	0	0	0	0	0	0	0	0	2	0
775673	k__Bacteria; p__Proteobacteria; c__Alphaproteobacteria; o__Rhodospirillales; f__Rhodospirillaceae; g__Azospirillum	112	385	139	119	114	29	60	10	34	68	69	273	82	10	25	31	38
776186	k__Bacteria; p__Proteobacteria; c__Alphaproteobacteria; o__Rhodospirillales; f__Rhodospirillaceae	0	4	0	0	0	17	4	0	5	11	13	4	12	0	7	5	1
778530	k__Bacteria; p__Verrucomicrobia; c__Opitutae; o__Puniceicoccales; f__Puniceicoccaceae; g__Coraliomargarita	0	0	0	0	6	1	0	0	0	0	0	0	0	0	0	0	0
779847	k__Bacteria; p__Firmicutes; c__Clostridia; o__Clostridiales	0	0	0	0	0	1	0	0	0	0	1	1	0	3	0	4	14
782951	k__Bacteria; p__OP8; c__OP8_1; o__HMMVPog-54	8	39	6	3	0	4	9	4	7	1	3	3	3	2	0	5	4
784040	k__Bacteria; p__Firmicutes; c__Clostridia; o__Clostridiales	3	1	50	0	0	14	93	0	23	14	32	17	3	0	0	5	4
786081	k__Bacteria; p__Firmicutes; c__Clostridia; o__Clostridiales; f__Ruminococcaceae	19	21	10	35	68	35	33	12	42	60	50	15	22	22	9	20	43
788092	k__Archaea; p__Euryarchaeota; c__Halobacteria; o__Halobacteriales; f__Halobacteriaceae; g__Halorhabdus	0	0	1	0	0	1	2	0	0	1	0	0	0	0	0	0	0
789104	k__Bacteria; p__Cyanobacteria; c__Oscillatoriophycideae; o__Chroococcales; f__Xenococcaceae	0	0	2	1	1	1	0	2	0	1	0	0	0	0	0	1	1
789275	k__Bacteria; p__Firmicutes; c__Erysipelotrichi; o__Erysipelotrichales; f__Erysipelotrichaceae; g__p-75-a5	1	4	5	1	7	3	3	0	12	2	6	1	3	2	1	3	1
789292	k__Bacteria; p__Bacteroidetes; c__Cytophagia; o__Cytophagales; f__Cytophagaceae	0	1	0	0	2	0	0	1	0	0	0	0	0	2	0	1	1
789942	k__Bacteria; p__Proteobacteria; c__Betaproteobacteria; o__Methylophilales	0	0	0	0	1	0	0	0	0	0	0	0	0	0	0	0	0
794979	k__Bacteria; p__Proteobacteria; c__Gammaproteobacteria; o__Oceanospirillales; f__Halomonadaceae; g__Candidatus Portiera	0	3	2	0	0	0	0	0	0	0	0	1	1	0	1	0	0
797021	k__Bacteria; p__Firmicutes; c__Clostridia; o__Clostridiales	0	1	0	0	1	0	0	0	0	0	0	1	0	0	0	0	0
799034	k__Bacteria; p__Firmicutes; c__Clostridia; o__Clostridiales	0	0	0	0	0	0	0	0	1	0	0	0	0	0	0	0	0
800248	k__Bacteria; p__Proteobacteria; c__Alphaproteobacteria; o__Rhodobacterales; f__Rhodobacteraceae	0	0	0	3	0	0	0	0	0	0	0	0	2	0	0	0	0
801260	k__Bacteria; p__Bacteroidetes; c__Bacteroidia; o__Bacteroidales; f__S24-7	0	0	0	0	6	0	0	0	2	0	0	1	2	0	1	1	3
801579	k__Bacteria; p__Firmicutes; c__Bacilli; o__Bacillales; f__Planococcaceae; g__Lysinibacillusboronitolerans	0	0	0	0	0	1	0	0	0	0	0	0	0	0	0	0	0
802669	k__Bacteria; p__Proteobacteria; c__Gammaproteobacteria; o__Xanthomonadales; f__Xanthomonadaceae	0	0	0	0	0	1	0	0	0	0	4	1	2	2	0	0	0
803633	k__Bacteria; p__Proteobacteria; c__Deltaproteobacteria; o__Syntrophobacterales; f__Syntrophaceae; g__Syntrophus	0	0	0	0	0	0	0	0	0	0	2	0	0	0	0	0	0
804579	k__Bacteria; p__Firmicutes; c__Bacilli; o__Lactobacillales; f__Lactobacillaceae; g__Lactobacillusplantarum	0	0	0	0	0	0	1	0	0	0	1	0	0	0	0	0	0
804898	k__Bacteria; p__Firmicutes; c__Clostridia; o__Clostridiales; f__Veillonellaceae	0	0	0	0	1	2	2	0	4	0	0	0	0	0	0	2	2
805070	k__Archaea; p__Euryarchaeota; c__Thermoplasmata; o__Thermoplasmatales; f__Picrophilaceae; g__Thermogymnomonas	3	9	4	3	6	3	2	0	1	1	3	12	3	0	1	0	2
805098	k__Bacteria; p__Bacteroidetes; c__[Saprospirae]; o__[Saprospirales]; f__Saprospiraceae	0	0	0	1	0	0	2	0	0	0	0	0	0	0	1	0	0
805657	k__Bacteria; p__Planctomycetes; c__Phycisphaerae; o__MSBL9	0	0	0	0	0	0	0	0	1	0	0	0	0	0	0	0	1
806497	k__Bacteria; p__Firmicutes; c__Clostridia; o__Clostridiales; f__Veillonellaceae; g__Succiniclasticum	0	0	0	0	1	0	0	0	0	0	0	0	1	1	1	1	1
807140	k__Bacteria; p__Firmicutes; c__Bacilli; o__Lactobacillales; f__Lactobacillaceae; g__Lactobacillus	0	0	0	0	0	0	1	0	0	1	0	0	0	0	0	0	0
808429	k__Bacteria; p__Planctomycetes; c__Phycisphaerae; o__MSBL9	0	0	0	1	0	1	0	0	0	0	0	0	0	0	0	0	0
808852	k__Bacteria; p__Firmicutes; c__Bacilli; o__Gemellales; f__Gemellaceae; g__Gemella	0	0	0	0	0	3	2	0	0	0	0	0	0	0	0	0	1
809836	k__Bacteria; p__Bacteroidetes; c__Cytophagia; o__Cytophagales; f__Cytophagaceae	8	18	30	24	52	1	3	0	2	7	6	14	4	9	12	7	24
813413	k__Bacteria; p__Bacteroidetes; c__Bacteroidia; o__Bacteroidales	1	3	2	2	2	1	1	0	1	0	3	2	0	0	0	0	0
813870	k__Bacteria; p__Proteobacteria; c__Deltaproteobacteria; o__Desulfobacterales; f__Nitrospinaceae; g__Nitrospina	2	5	0	0	0	0	0	0	0	0	0	0	1	0	0	0	3
814666	k__Archaea; p__Crenarchaeota; c__MBGB	0	2	0	1	0	0	0	0	0	0	0	1	0	0	0	0	1
815952	k__Archaea; p__Euryarchaeota; c__Thermoplasmata; o__Thermoplasmatales; f__BSLdp215	0	1	0	0	0	0	0	1	0	2	0	0	0	0	2	0	0
816219	k__Bacteria; p__Firmicutes; c__Bacilli; o__Bacillales; f__Bacillaceae	0	1	0	1	0	0	0	0	1	0	0	0	0	1	0	0	1
816610	k__Bacteria; p__Proteobacteria; c__Gammaproteobacteria; o__Alteromonadales; f__Colwelliaceae	0	0	0	0	0	1	0	0	0	0	1	0	0	0	0	0	1
816837	k__Bacteria; p__Bacteroidetes; c__Bacteroidia; o__Bacteroidales; f__[Paraprevotellaceae]; g__YRC22	0	0	0	0	0	0	0	0	0	0	0	1	0	0	0	0	1
817995	k__Bacteria; p__Firmicutes; c__Clostridia; o__Clostridiales; f__Ruminococcaceae	2	2	6	1	14	2	2	2	4	0	4	7	6	11	3	2	3
818144	k__Bacteria; p__Firmicutes; c__Bacilli; o__Lactobacillales; f__Lactobacillaceae; g__Lactobacillus	6	5	13	11	0	13	4	10	30	21	22	10	16	9	4	65	53
819181	k__Bacteria; p__Firmicutes; c__Clostridia; o__Clostridiales; f__Ruminococcaceae	1	0	0	0	0	0	0	0	1	1	0	0	0	0	0	0	1
819301	k__Bacteria; p__Firmicutes; c__Bacilli; o__Lactobacillales; f__Lactobacillaceae; g__Lactobacillus	0	0	0	0	0	0	0	0	0	0	0	0	0	0	0	0	1
820367	k__Bacteria; p__Firmicutes; c__Bacilli; o__Lactobacillales; f__Lactobacillaceae; g__Lactobacillus	1	0	0	0	1	2	2	0	2	0	0	0	6	0	1	1	1
820886	k__Bacteria; p__Firmicutes; c__Clostridia; o__Clostridiales; f__Ruminococcaceae	0	0	0	0	0	0	0	0	0	0	0	0	0	0	0	0	1
823117	k__Archaea; p__Euryarchaeota; c__DSEG; o__ArcA07	2	2	1	0	0	1	2	0	0	0	1	1	0	0	0	0	0
823124	k__Bacteria; p__Bacteroidetes; c__Bacteroidia; o__Bacteroidales	19	79	32	20	39	9	8	2	9	16	20	49	25	3	8	4	5
825063	k__Bacteria; p__Tenericutes; c__Mollicutes; o__RF39	0	0	0	0	1	0	2	0	0	0	0	0	1	0	0	0	0
825939	k__Bacteria; p__Firmicutes; c__Clostridia; o__Clostridiales	0	2	32	42	3	24	5	0	1	0	2	28	100	0	0	0	10
826302	k__Bacteria; p__Firmicutes; c__Clostridia; o__Clostridiales; f__Lachnospiraceae; g__Coprococcus	3	4	1	1	7	2	1	2	1	4	2	2	4	2	5	0	10
826541	k__Bacteria; p__Firmicutes; c__Clostridia; o__Clostridiales	5	8	16	8	6	84	9	7	22	7	130	13	33	12	16	38	3
826727	k__Bacteria; p__Firmicutes; c__Clostridia; o__Clostridiales	0	2	0	0	0	0	0	0	0	0	0	0	2	0	0	2	1
827376	k__Bacteria; p__Firmicutes; c__Clostridia; o__Clostridiales	0	1	6	2	1	7	0	5	2	6	2	0	0	0	0	0	0
827522	k__Bacteria; p__Firmicutes; c__Clostridia; o__Clostridiales	6	42	16	12	40	34	11	4	27	21	19	15	37	2	1	8	23
827541	k__Bacteria; p__Firmicutes; c__Bacilli; o__Lactobacillales; f__Lactobacillaceae; g__Lactobacillus	1	1	0	2	9	5	0	0	2	0	1	2	13	0	3	5	1
827592	k__Bacteria; p__Firmicutes; c__Clostridia; o__Clostridiales; f__Ruminococcaceae; g__Ruminococcus	0	0	0	1	0	0	2	1	0	0	0	0	0	0	0	0	0
827689	k__Bacteria; p__Firmicutes; c__Clostridia; o__Clostridiales	2	7	5	12	40	32	16	11	17	14	1	22	32	19	4	4	12
828230	k__Bacteria; p__Firmicutes; c__Clostridia; o__Clostridiales; f__Lachnospiraceae; g__Coprococcus	0	4	4	5	10	1	0	0	0	0	2	8	2	1	0	1	0
828776	k__Bacteria; p__Firmicutes; c__Clostridia; o__Clostridiales; f__Lachnospiraceae; g__Coprococcus	0	0	0	0	0	0	1	0	0	0	0	0	0	0	0	0	0
829302	k__Bacteria; p__Bacteroidetes; c__Bacteroidia; o__Bacteroidales; f__S24-7	0	0	0	0	0	0	1	0	0	0	0	0	0	2	0	0	0
830014	k__Bacteria; p__Firmicutes; c__Clostridia; o__Clostridiales	0	2	2	2	2	3	0	4	3	0	0	0	0	1	1	0	4
832816	k__Bacteria; p__Cyanobacteria; c__Chloroplast; o__Haptophyceae	21	26	11	6	9	11	5	5	12	26	38	11	0	2	3	1	2
832848	k__Bacteria; p__Firmicutes; c__Clostridia; o__Clostridiales	15	87	37	14	36	96	30	164	100	32	131	12	24	237	58	8	7
833381	k__Bacteria; p__Firmicutes; c__Clostridia; o__Clostridiales; f__Lachnospiraceae; g__Coprococcus	0	0	0	0	0	0	0	0	0	0	0	0	0	0	1	0	0
833390	k__Bacteria; p__Firmicutes; c__Clostridia; o__Clostridiales; f__Lachnospiraceae	13	18	1	36	5	116	48	4	4	25	14	182	70	3	7	11	2
833458	k__Bacteria; p__Firmicutes; c__Clostridia; o__Clostridiales	0	2	0	2	18	5	5	0	0	0	0	9	8	0	0	9	0
833559	k__Bacteria; p__Firmicutes; c__Clostridia; o__Clostridiales; f__Lachnospiraceae	0	0	0	0	1	1	0	0	0	0	0	0	0	0	0	0	2
833816	k__Bacteria; p__Firmicutes; c__Clostridia; o__Clostridiales	0	0	0	0	0	0	0	0	0	0	0	0	0	0	0	0	1
834190	k__Bacteria; p__Chloroflexi; c__Anaerolineae; o__DRC31	0	1	0	0	1	0	0	0	0	0	0	0	0	0	0	0	0
834570	k__Bacteria; p__Proteobacteria; c__Deltaproteobacteria	0	0	0	0	0	0	0	0	0	0	3	0	0	3	0	0	4
834840	k__Bacteria; p__Firmicutes; c__Clostridia; o__Clostridiales; f__Lachnospiraceae; g__Dorea	0	0	0	0	1	1	0	0	0	0	1	0	1	0	0	0	1
835154	k__Bacteria; p__Firmicutes; c__Clostridia; o__Clostridiales	0	0	0	1	1	1	1	0	0	1	0	1	2	1	0	0	0
835456	k__Bacteria; p__Firmicutes; c__Clostridia; o__Clostridiales	2	38	13	28	49	40	11	13	19	6	34	30	49	12	28	13	20
835928	k__Bacteria; p__Firmicutes; c__Clostridia; o__Clostridiales	0	10	4	4	12	2	1	1	3	4	3	5	1	0	1	1	1
836693	k__Bacteria; p__Firmicutes; c__Clostridia; o__SHA-98	1	0	0	0	0	3	0	3	4	2	3	0	1	0	2	0	2
836766	k__Bacteria; p__Tenericutes; c__CK-1C4-19	0	0	0	0	2	1	0	0	0	0	0	0	0	0	0	0	0
836788	k__Bacteria; p__Proteobacteria; c__Alphaproteobacteria; o__Rhizobiales; f__Rhizobiaceae	0	0	0	0	0	0	0	0	1	0	0	0	0	0	0	0	0
837396	k__Bacteria; p__Firmicutes; c__Clostridia; o__Clostridiales	0	1	0	0	0	1	0	0	0	0	1	0	0	0	1	1	0
838102	k__Bacteria; p__Proteobacteria; c__Gammaproteobacteria; o__Thiotrichales; f__Piscirickettsiaceae	0	0	0	0	0	0	0	0	1	0	0	0	0	0	0	0	0
838200	k__Bacteria; p__Firmicutes; c__Clostridia; o__Clostridiales; f__Lachnospiraceae	1	10	314	18	774	177	20	0	1	35	21	377	2	1	7	15	72
838281	k__Bacteria; p__Firmicutes; c__Clostridia; o__Clostridiales	0	1	4	0	9	2	3	1	0	0	1	1	2	0	1	0	0
838685	k__Bacteria; p__Firmicutes; c__Clostridia; o__Clostridiales; f__Ruminococcaceae; g__Oscillospira	4	8	3	11	37	15	2	15	13	18	7	26	9	8	4	28	23
839137	k__Bacteria; p__Firmicutes; c__Clostridia; o__Clostridiales; f__Lachnospiraceae	0	0	0	0	1	0	0	0	0	0	0	0	0	0	0	0	0
839215	k__Bacteria; p__Firmicutes; c__Clostridia; o__Clostridiales	1	3	6	3	21	13	8	8	17	31	31	16	9	13	5	18	33
839412	k__Bacteria; p__Firmicutes; c__Clostridia; o__Clostridiales	0	0	0	0	3	0	0	0	0	0	0	2	3	0	0	0	1
839539	k__Bacteria; p__SAR406; c__AB16; o__noFP_H7	0	0	0	0	1	0	0	0	0	0	0	0	0	0	0	0	0
840291	k__Bacteria; p__Proteobacteria; c__Gammaproteobacteria; o__Pseudomonadales; f__Moraxellaceae; g__Acinetobacter	35	41	21	9	24	12	11	4	24	44	49	24	2	3	3	5	6
841927	k__Archaea; p__Euryarchaeota; c__Halobacteria; o__Halobacteriales; f__Halobacteriaceae	0	0	0	0	0	0	0	0	0	0	0	0	0	0	0	1	1
842786	k__Bacteria; p__Firmicutes; c__Clostridia; o__Clostridiales; f__Ruminococcaceae; g__Oscillospira	0	0	0	0	0	0	0	0	0	0	0	0	1	0	0	0	0
844106	k__Archaea; p__Euryarchaeota; c__Methanobacteria; o__Methanobacteriales	25	34	9	7	29	406	275	54	187	161	145	40	223	9	107	384	218
844489	k__Bacteria; p__Firmicutes; c__Bacilli; o__Bacillales; f__Bacillaceae; g__Bacillus	0	3	1	1	2	1	0	0	1	0	0	1	0	2	0	0	4
844902	k__Bacteria; p__Firmicutes; c__Clostridia; o__Clostridiales; f__Lachnospiraceae	0	0	0	1	0	4	0	0	0	0	0	1	0	0	0	0	0
845028	k__Bacteria; p__Firmicutes; c__Clostridia; o__Clostridiales; f__Peptococcaceae; g__Desulfosporosinus	0	0	0	0	0	0	0	0	1	0	0	1	0	0	0	0	1
845900	k__Bacteria; p__Firmicutes; c__Clostridia; o__Clostridiales; f__Ruminococcaceae; g__Oscillospira	145	132	64	46	70	65	66	25	95	205	195	64	38	22	27	31	32
846386	k__Bacteria; p__Firmicutes; c__Clostridia; o__Clostridiales; f__Lachnospiraceae; g__Anaerostipes	0	0	0	6	5	0	0	0	0	0	0	0	0	1	0	0	0
847934	k__Bacteria; p__Firmicutes; c__Clostridia; o__Clostridiales; f__Ruminococcaceae	0	1	0	1	3	1	0	2	0	0	0	0	5	0	0	0	0
848915	k__Bacteria; p__Firmicutes; c__Clostridia; o__Clostridiales; f__Ruminococcaceae; g__Oscillospira	326	1083	656	438	356	777	1160	259	763	167	240	967	980	803	543	327	182
849110	k__Bacteria; p__Firmicutes; c__Clostridia; o__Clostridiales; f__Ruminococcaceae; g__Oscillospira	1	0	0	5	3	5	2	0	2	2	2	9	12	1	1	3	4
850362	k__Archaea; p__Euryarchaeota; c__Halobacteria; o__Halobacteriales; f__Halobacteriaceae; g__Halogeometricum	0	19	6	10	9	4	5	6	4	2	5	18	6	6	7	0	5
850841	k__Bacteria; p__Firmicutes; c__Clostridia; o__Clostridiales; f__Ruminococcaceae	0	0	0	0	0	0	0	0	0	0	1	0	0	0	0	0	0
851733	k__Bacteria; p__Firmicutes; c__Bacilli; o__Lactobacillales; f__Lactobacillaceae; g__Lactobacillus	261	413	379	598	540	325	366	42	262	284	500	236	2058	223	960	2595	1609
851794	k__Bacteria; p__Firmicutes; c__Bacilli; o__Lactobacillales; f__Lactobacillaceae; g__Lactobacillus	0	0	0	0	3	0	0	0	0	0	0	0	0	0	0	0	0
852375	k__Bacteria; p__Proteobacteria; c__Gammaproteobacteria; o__Pseudomonadales; f__Moraxellaceae; g__Acinetobacterlwoffii	28	18	15	6	14	4	7	4	13	10	25	14	15	0	6	2	7
857639	k__Bacteria; p__Bacteroidetes; c__Bacteroidia; o__Bacteroidales; f__S24-7	0	0	0	0	0	0	0	0	0	0	0	0	0	1	0	0	1
858999	k__Bacteria; p__Firmicutes; c__Clostridia; o__Clostridiales; f__Dehalobacteriaceae; g__Dehalobacterium	1	1	0	0	0	0	0	0	0	0	0	0	0	0	0	0	1
863612	k__Bacteria; p__Firmicutes; c__Clostridia; o__Clostridiales	0	0	2	0	0	0	0	1	0	1	0	3	14	0	0	2	0
863682	k__Bacteria; p__Firmicutes; c__Clostridia; o__Clostridiales	0	1	0	1	0	0	0	0	0	0	0	1	0	0	0	0	0
866248	k__Bacteria; p__Proteobacteria; c__Deltaproteobacteria; o__Syntrophobacterales; f__Syntrophobacteraceae	0	1	0	0	0	0	0	0	0	0	0	1	0	1	0	0	0
874627	k__Bacteria; p__Tenericutes; c__Mollicutes; o__RF39	0	1	0	0	0	4	6	0	10	0	0	0	5	0	2	2	0
882782	k__Bacteria; p__Bacteroidetes; c__Bacteroidia; o__Bacteroidales; f__S24-7	1	0	2	0	0	1	3	1	1	2	3	1	4	1	0	1	2
896545	k__Bacteria; p__Proteobacteria; c__Gammaproteobacteria; o__Pseudomonadales; f__Moraxellaceae; g__Acinetobacter	12	8	6	2	5	5	7	0	3	2	8	6	1	3	1	2	0
898095	k__Bacteria; p__Firmicutes; c__Clostridia; o__Clostridiales; f__Peptococcaceae; g__Desulfotomaculum	0	1	0	0	0	0	0	0	0	0	0	0	1	0	1	0	1
899714	k__Bacteria; p__Verrucomicrobia; c__Verrucomicrobiae; o__Verrucomicrobiales; f__Verrucomicrobiaceae; g__Akkermansiamuciniphila	11	26	9	36	61	56	45	44	72	44	37	45	85	67	39	57	46
918242	k__Bacteria; p__Cyanobacteria; c__4C0d-2; o__YS2	0	0	4	0	0	10	32	0	49	4	2	3	0	0	14	1	0
921020	k__Bacteria; p__Tenericutes; c__Mollicutes; o__RF39	0	0	0	0	0	0	0	1	8	0	1	1	7	2	1	6	1
921110	k__Bacteria; p__Firmicutes; c__Bacilli; o__Lactobacillales; f__Enterococcaceae; g__Vagococcus	1	5	6	7	7	5	3	7	5	7	3	6	18	8	14	6	1
933157	k__Bacteria; p__Bacteroidetes; c__Flavobacteriia; o__Flavobacteriales; f__Flavobacteriaceae	2	0	3	0	0	3	2	0	2	0	0	0	1	4	4	5	3
941632	k__Bacteria; p__Actinobacteria; c__Actinobacteria; o__Actinomycetales; f__Corynebacteriaceae; g__Corynebacterium	0	0	0	0	0	0	1	0	1	0	0	0	4	0	0	0	1
958496	k__Bacteria; p__Firmicutes; c__Bacilli; o__Lactobacillales; f__Lactobacillaceae; g__Lactobacillus	1	1	1	2	3	6	4	0	11	8	5	3	6	0	3	9	3
970302	k__Bacteria; p__Bacteroidetes; c__Bacteroidia; o__Bacteroidales; f__Porphyromonadaceae; g__Porphyromonas	0	1	2	2	2	2	1	1	0	1	1	1	0	0	2	1	0
971170	k__Bacteria; p__Verrucomicrobia; c__[Spartobacteria]; o__[Chthoniobacterales]; f__[Chthoniobacteraceae]; g__Ellin506	1	7	5	3	13	2	3	6	2	6	1	7	12	3	16	12	9
974279	k__Bacteria; p__Planctomycetes; c__Planctomycetia; o__Gemmatales; f__Gemmataceae	0	0	0	0	0	0	0	0	0	0	0	0	0	0	0	1	0
975918	k__Bacteria; p__Firmicutes; c__Bacilli; o__Lactobacillales; f__Lactobacillaceae; g__Lactobacillus	0	0	0	0	1	0	0	0	1	0	0	0	5	0	1	2	3
977628	k__Bacteria; p__Tenericutes; c__Mollicutes; o__RF39	0	0	0	0	0	0	1	0	0	0	0	0	0	0	0	0	0
989579	k__Bacteria; p__Firmicutes; c__Bacilli; o__Lactobacillales; f__Streptococcaceae; g__Streptococcus	0	0	0	0	1	0	1	1	0	0	0	0	0	0	0	0	0
997010	k__Bacteria; p__Bacteroidetes; c__Bacteroidia; o__Bacteroidales; f__Porphyromonadaceae; g__Porphyromonas	0	0	1	0	0	1	0	0	0	0	0	0	0	0	0	0	0
997267	k__Bacteria; p__Firmicutes; c__Clostridia; o__Clostridiales; f__Ruminococcaceae	1	2	0	1	3	2	0	1	1	0	1	0	7	0	1	2	3
1010876	k__Bacteria; p__Firmicutes; c__Clostridia; o__Clostridiales; f__Ruminococcaceae; g__Oscillospira	1	1	2	1	1	4	4	3	1	2	2	0	1	4	2	8	5
1017263	k__Bacteria; p__Firmicutes; c__Clostridia; o__Clostridiales	0	0	3	0	0	1	0	0	0	0	0	0	0	0	0	0	0
1021172	k__Bacteria; p__Firmicutes; c__Bacilli; o__Lactobacillales; f__Lactobacillaceae; g__Lactobacillussalivarius	4	13	1	0	6	4	8	1	4	2	3	6	11	1	4	16	15
1021682	k__Bacteria; p__Bacteroidetes; c__Bacteroidia; o__Bacteroidales; f__S24-7	6	11	0	0	1	11	0	0	1	9	2	6	0	1	0	7	8
1025153	k__Bacteria; p__Bacteroidetes; c__Sphingobacteriia; o__Sphingobacteriales; f__Sphingobacteriaceae	34	149	39	111	223	81	58	48	120	58	120	75	93	135	126	93	131
1026524	k__Bacteria; p__Firmicutes; c__Clostridia; o__Clostridiales; f__Ruminococcaceae; g__Oscillospira	22	30	12	17	84	15	20	19	15	9	11	24	39	43	12	9	30
1028953	k__Bacteria; p__Verrucomicrobia; c__Verrucomicrobiae; o__Verrucomicrobiales; f__Verrucomicrobiaceae; g__Luteolibacter	0	0	0	0	0	0	0	0	0	0	0	0	0	0	0	0	1
1029949	k__Bacteria; p__Firmicutes; c__Clostridia; o__Clostridiales; f__Lachnospiraceae; g__Lachnospira	0	0	0	0	0	0	0	1	0	0	0	1	1	0	0	0	0
1030770	k__Bacteria; p__Tenericutes; c__Mollicutes; o__RF39	4	5	1	3	1	14	1	0	10	3	2	4	13	0	1	0	5
1050650	k__Bacteria; p__Fibrobacteres; c__Fibrobacteria; o__258ds10	0	1	0	0	0	0	0	0	0	0	0	0	0	0	0	0	0
1051764	k__Bacteria; p__Bacteroidetes; c__Bacteroidia; o__Bacteroidales; f__S24-7	0	1	3	0	0	0	4	0	0	0	1	2	0	3	0	1	1
1057747	k__Archaea; p__Euryarchaeota; c__Methanomicrobia; o__Methanosarcinales; f__Methanosarcinaceae	0	1	0	3	7	7	1	1	2	0	2	1	0	1	6	1	0
1066830	k__Bacteria; p__Firmicutes; c__Clostridia; o__Clostridiales; f__Ruminococcaceae	8	18	5	32	116	113	127	75	145	113	118	97	224	301	135	209	61
1068836	k__Bacteria; p__Firmicutes; c__Clostridia; o__Clostridiales; f__Ruminococcaceae; g__Ruminococcus	0	0	18	0	0	0	0	0	0	32	24	0	0	0	0	2	4
1069213	k__Bacteria; p__Bacteroidetes; c__[Saprospirae]; o__[Saprospirales]; f__Chitinophagaceae	1	0	2	0	0	0	0	0	0	0	0	0	0	0	0	0	0
1074210	k__Bacteria; p__Firmicutes; c__Bacilli; o__Gemellales; f__Gemellaceae	0	0	0	0	3	0	2	0	0	0	0	0	1	0	0	0	0
1077336	k__Bacteria; p__Bacteroidetes; c__Bacteroidia; o__Bacteroidales; f__S24-7	4	7	1	3	4	0	1	0	0	1	3	1	1	1	4	6	1
1094991	k__Bacteria; p__Firmicutes; c__Clostridia; o__Clostridiales; f__Ruminococcaceae	1	10	8	4	15	6	4	11	24	6	7	0	8	23	18	14	5
1097961	k__Bacteria; p__Bacteroidetes; c__Bacteroidia; o__Bacteroidales; f__Porphyromonadaceae; g__Porphyromonas	0	0	0	0	0	0	0	0	0	0	0	0	0	0	1	1	1
1100992	k__Bacteria; p__Tenericutes; c__Mollicutes; o__RF39	0	1	0	0	0	0	0	0	0	1	0	0	0	0	0	0	0
1101434	k__Bacteria; p__Firmicutes; c__Clostridia; o__Clostridiales; f__Ruminococcaceae	4	4	9	1	3	44	36	19	33	44	58	1	10	10	7	10	10
1103978	k__Bacteria; p__Firmicutes; c__Clostridia; o__Clostridiales; f__Lachnospiraceae	0	1	3	9	1	1	0	1	0	1	6	0	0	0	0	0	0
1104680	k__Bacteria; p__Cyanobacteria; c__4C0d-2; o__YS2	1	0	7	0	0	21	11	13	36	1	20	2	1	4	0	24	16
1104817	k__Bacteria; p__Firmicutes; c__Clostridia; o__Clostridiales	0	2	0	0	0	1	1	0	0	0	0	1	3	0	0	1	0
1104908	k__Bacteria; p__Firmicutes; c__Clostridia; o__Clostridiales; f__Ruminococcaceae	0	0	0	0	1	1	0	0	0	0	2	3	0	1	0	0	0
1105016	k__Bacteria; p__Firmicutes; c__Clostridia; o__Clostridiales; f__Ruminococcaceae	0	1	0	2	1	5	12	7	14	0	1	0	39	6	29	1	4
1105026	k__Bacteria; p__Tenericutes; c__Mollicutes; o__RF39	0	0	0	0	0	3	0	0	4	1	5	2	0	1	3	0	0
1105038	k__Bacteria; p__Bacteroidetes; c__Bacteroidia; o__Bacteroidales; f__S24-7	4	15	1	5	9	21	24	4	23	18	18	35	17	13	11	30	21
1105294	k__Bacteria; p__Proteobacteria; c__Gammaproteobacteria; o__Legionellales; f__Coxiellaceae; g__Aquicella	1	0	0	0	0	0	0	0	0	0	0	0	0	1	0	0	0
1105326	k__Bacteria; p__Firmicutes; c__Clostridia; o__Clostridiales	1	4	3	2	3	6	1	3	5	4	0	15	11	2	12	6	2
1105328	k__Bacteria; p__Firmicutes; c__Clostridia; o__Clostridiales; f__Lachnospiraceae; g__Coprococcus	0	0	0	0	0	0	0	0	0	0	0	1	1	0	0	0	0
1105454	k__Bacteria; p__Firmicutes; c__Clostridia; o__Clostridiales; f__Ruminococcaceae	0	2	0	0	1	2	123	1	1	0	0	19	18	0	0	2	1
1105552	k__Bacteria; p__Firmicutes; c__Clostridia; o__Clostridiales; f__Lachnospiraceae; g__Dorea	0	0	0	0	0	0	0	0	2	0	0	0	2	1	0	0	0
1105643	k__Bacteria; p__Armatimonadetes; c__OS-L	0	0	0	1	1	0	0	1	0	1	0	0	3	1	0	0	0
1105659	k__Bacteria; p__Bacteroidetes; c__Bacteroidia; o__Bacteroidales; f__S24-7	10	5	2	8	3	0	0	0	0	0	0	2	0	0	0	3	2
1105668	k__Bacteria; p__Firmicutes; c__Clostridia; o__Clostridiales; f__Ruminococcaceae	5	0	2	12	12	54	32	18	93	50	36	6	17	7	9	70	7
1105687	k__Bacteria; p__Firmicutes; c__Clostridia; o__Clostridiales; f__Ruminococcaceae; g__Oscillospira	18	39	18	14	18	10	16	38	51	32	17	14	45	23	22	46	39
1105751	k__Bacteria; p__Firmicutes; c__Clostridia; o__Clostridiales; f__Lachnospiraceae	0	2	0	2	32	3	0	0	2	0	1	1	8	2	1	6	8
1105884	k__Bacteria; p__Nitrospirae; c__Nitrospira; o__Nitrospirales; f__[Thermodesulfovibrionaceae]; g__LCP-6	7	5	0	6	5	6	7	5	6	2	5	0	34	1	1	22	4
1106006	k__Bacteria; p__Firmicutes; c__Clostridia; o__Clostridiales; f__Ruminococcaceae; g__Ruminococcus	0	0	0	2	3	23	0	1	6	0	0	31	1	2	5	0	0
1106058	k__Bacteria; p__Bacteroidetes; c__Bacteroidia; o__Bacteroidales; f__S24-7	0	0	0	0	0	15	22	0	0	0	0	34	12	0	0	1	0
1106302	k__Bacteria; p__Firmicutes; c__Clostridia; o__Clostridiales	1	0	8	9	20	4	5	0	9	2	2	4	18	3	13	2	4
1106362	k__Bacteria; p__Firmicutes; c__Clostridia; o__Clostridiales; f__Clostridiaceae; g__Clostridium	6	17	7	19	35	111	143	31	59	69	90	8	85	17	39	39	65
1106364	k__Bacteria; p__Firmicutes; c__Clostridia; o__Clostridiales	183	36	12	220	221	129	755	26	96	198	11	121	1363	144	190	27	49
1106468	k__Bacteria; p__Bacteroidetes; c__Bacteroidia; o__Bacteroidales; f__S24-7	29	39	3	27	41	76	91	43	38	51	78	77	190	1	5	34	18
1106654	k__Bacteria; p__Tenericutes; c__Mollicutes; o__RF39	0	6	0	1	0	0	0	0	3	1	10	0	42	0	0	12	8
1106683	k__Bacteria; p__Firmicutes; c__Clostridia; o__Clostridiales	82	108	0	1017	2035	104	67	2	12	18	4	25	271	1	3	4	24
1106830	k__Bacteria; p__Firmicutes; c__Clostridia; o__Clostridiales; f__Lachnospiraceae; g__Coprococcus	0	9	4	17	59	4	5	3	5	13	2	13	51	19	4	17	12
1106861	k__Bacteria; p__Firmicutes; c__Clostridia; o__Clostridiales	0	1	6	11	3	8	5	2	1	1	0	3	5	2	0	0	2
1107157	k__Bacteria; p__Planctomycetes; c__Phycisphaerae; o__Phycisphaerales; f__Phycisphaeraceae	0	2	3	0	1	0	3	0	1	0	0	1	0	0	0	0	0
1107175	k__Bacteria; p__Bacteroidetes; c__Bacteroidia; o__Bacteroidales; f__S24-7	13	6	40	20	27	69	254	9	68	64	120	89	19	114	41	91	184
1107270	k__Bacteria; p__Bacteroidetes; c__Flavobacteriia; o__Flavobacteriales; f__Flavobacteriaceae; g__Flavobacterium	0	1	1	0	1	0	0	0	0	0	0	2	0	0	1	2	0
1107461	k__Bacteria; p__Firmicutes; c__Clostridia; o__Clostridiales	0	0	1	1	1	1	1	0	0	0	0	0	0	1	0	0	0
1107493	k__Bacteria; p__Firmicutes; c__Clostridia; o__Clostridiales	7	1	5	0	2	20	7	132	26	28	1	12	11	16	3	4	11
1107586	k__Bacteria; p__Firmicutes; c__Clostridia; o__Clostridiales; f__Lachnospiraceae; g__Coprococcus	2	0	1	2	13	3	1	0	0	2	3	4	10	3	0	2	17
1107674	k__Bacteria; p__Firmicutes; c__Clostridia; o__Clostridiales	1	4	3	0	5	2	0	26	9	0	0	2	2	31	12	4	4
1107759	k__Bacteria; p__Firmicutes; c__Clostridia; o__Clostridiales	0	0	1	16	0	0	8	1	8	0	1	4	6	0	2	0	4
1107895	k__Bacteria; p__Firmicutes; c__Clostridia; o__Clostridiales	7	11	1	4	46	8	1	2	8	3	8	4	21	19	4	4	22
1108078	k__Bacteria; p__Firmicutes; c__Clostridia; o__Clostridiales	0	0	0	1	4	4	0	0	0	0	0	4	0	0	0	0	0
1108356	k__Bacteria; p__Tenericutes; c__Mollicutes; o__RF39	0	9	0	0	0	1	1	0	2	0	2	1	0	1	2	0	0
1108377	k__Bacteria; p__Bacteroidetes; c__Bacteroidia; o__Bacteroidales; f__S24-7	310	271	254	494	348	200	486	423	544	112	249	417	403	431	683	71	72
1108378	k__Bacteria; p__Firmicutes; c__Clostridia; o__Clostridiales	0	0	3	0	1	1	0	1	2	0	0	0	2	0	0	2	2
1108599	k__Bacteria; p__Proteobacteria; c__Deltaproteobacteria; o__Desulfovibrionales; f__Desulfovibrionaceae	0	1	0	0	0	0	0	0	0	0	0	1	0	0	0	0	0
1108745	k__Bacteria; p__Firmicutes; c__Clostridia; o__Clostridiales; f__[Mogibacteriaceae]	0	1	0	1	2	0	8	0	0	0	2	0	17	0	0	0	0
1108747	k__Bacteria; p__Tenericutes; c__Mollicutes; o__RF39	0	3	1	14	26	19	18	13	14	3	4	23	83	7	8	25	0
1109395	k__Bacteria; p__Firmicutes; c__Bacilli; o__Lactobacillales; f__Streptococcaceae; g__Streptococcus	0	1	0	15	3	1	1	0	0	3	2	2	0	3	0	0	0
1109422	k__Bacteria; p__Bacteroidetes; c__Bacteroidia; o__Bacteroidales; f__Bacteroidaceae; g__Bacteroides	0	2	1	0	0	0	0	0	0	1	1	0	0	0	0	2	0
1109505	k__Bacteria; p__Bacteroidetes; c__Bacteroidia; o__Bacteroidales; f__S24-7	15	41	14	16	37	26	21	14	21	8	17	28	14	23	17	15	32
1109559	k__Bacteria; p__Firmicutes; c__Clostridia; o__Clostridiales	0	0	0	1	0	0	0	0	0	0	0	0	1	1	0	0	0
1109709	k__Bacteria; p__Bacteroidetes; c__Bacteroidia; o__Bacteroidales; f__Prevotellaceae; g__Prevotella	79	329	565	733	128	3352	691	312	322	153	303	583	164	546	456	134	612
1109788	k__Bacteria; p__Firmicutes; c__Clostridia; o__Clostridiales	1	19	9	17	68	6	0	1	1	5	0	1	2	3	1	2	11
1109929	k__Bacteria; p__Firmicutes; c__Clostridia; o__Clostridiales	5	47	31	12	27	47	59	31	53	16	18	17	33	10	12	2	15
1110064	k__Bacteria; p__Bacteroidetes; c__Bacteroidia; o__Bacteroidales	157	126	39	196	148	240	301	185	284	129	184	396	602	258	200	514	549
1110135	k__Bacteria; p__Firmicutes; c__Clostridia; o__Clostridiales; f__Lachnospiraceae	0	0	0	1	0	0	0	1	0	0	2	0	0	4	0	0	5
1110187	k__Bacteria; p__Bacteroidetes; c__Bacteroidia; o__Bacteroidales; f__S24-7	179	296	109	146	126	55	87	46	65	41	42	111	119	78	125	101	78
1110191	k__Bacteria; p__Firmicutes; c__Clostridia; o__Clostridiales; f__Ruminococcaceae	6	8	4	7	5	41	11	23	37	47	2	29	2	16	1	7	21
1110253	k__Bacteria; p__Firmicutes; c__Clostridia; o__Clostridiales; f__Ruminococcaceae	4	5	7	6	50	16	12	3	8	5	1	19	5	5	11	10	59
1110312	k__Bacteria; p__Firmicutes; c__Clostridia; o__Clostridiales	1	2	0	0	0	0	2	0	0	0	0	1	16	0	0	0	0
1110378	k__Bacteria; p__Firmicutes; c__Clostridia; o__Clostridiales; f__Ruminococcaceae; g__Oscillospira	229	316	463	347	950	237	141	307	412	325	177	227	193	279	215	195	570
1110412	k__Bacteria; p__Firmicutes; c__Clostridia; o__Clostridiales; f__[Mogibacteriaceae]	0	0	0	0	3	2	0	1	3	0	0	1	7	0	0	1	2
1110417	k__Bacteria; p__Proteobacteria; c__Gammaproteobacteria; o__Enterobacteriales; f__Enterobacteriaceae	0	3	0	3	5	2	1	0	0	0	1	12	5	0	0	0	2
1110650	k__Bacteria; p__Bacteroidetes; c__Bacteroidia; o__Bacteroidales; f__S24-7	14	39	4	47	29	68	87	13	45	58	157	29	12	26	29	34	46
1110668	k__Bacteria; p__Firmicutes; c__Clostridia; o__Clostridiales; f__Clostridiaceae; g__Clostridium	0	10	1	0	1	135	31	0	0	209	18	6	17	11	5	19	9
1110752	k__Bacteria; p__Bacteroidetes; c__Bacteroidia; o__Bacteroidales; f__S24-7	0	4	0	2	0	0	0	1	0	0	0	0	0	4	0	1	0
1110757	k__Bacteria; p__Bacteroidetes; c__Bacteroidia; o__Bacteroidales; f__S24-7	0	0	0	0	0	0	0	0	0	0	0	1	1	0	0	0	1
1110766	k__Bacteria; p__Firmicutes; c__Clostridia; o__Clostridiales; f__Lachnospiraceae	0	0	6	0	0	41	63	2	13	48	1	55	193	1	16	38	0
1110988	k__Bacteria; p__Firmicutes; c__Clostridia; o__Clostridiales; f__Ruminococcaceae; g__Ruminococcusflavefaciens	6	47	15	16	45	537	462	113	567	807	681	126	148	32	55	199	205
1111033	k__Bacteria; p__Bacteroidetes; c__Bacteroidia; o__Bacteroidales; f__S24-7	0	0	0	0	0	0	0	0	1	0	0	0	1	0	0	1	0
1111133	k__Bacteria; p__Bacteroidetes; c__Bacteroidia; o__Bacteroidales	33	25	51	44	57	35	40	31	26	19	30	40	34	42	63	10	22
1111216	k__Bacteria; p__Bacteroidetes; c__Bacteroidia; o__Bacteroidales; f__S24-7	0	1	0	2	1	1	0	4	6	0	1	0	0	5	1	0	1
1111328	k__Bacteria; p__Firmicutes; c__Clostridia; o__Clostridiales	0	2	2	0	5	1	0	0	2	5	0	0	0	2	0	5	3
1111350	k__Bacteria; p__Firmicutes; c__Clostridia; o__Clostridiales; f__Ruminococcaceae	0	0	3	0	2	7	1	3	3	2	4	1	5	0	0	0	0
1111522	k__Bacteria; p__Tenericutes; c__Mollicutes; o__RF39	1	0	1	4	7	2	4	0	2	1	5	4	1	1	1	1	0
1111580	k__Bacteria; p__Firmicutes; c__Clostridia; o__Clostridiales; f__Ruminococcaceae	31	254	17	104	33	322	149	101	303	721	149	375	180	299	36	488	327
1111745	k__Bacteria; p__Firmicutes; c__Clostridia; o__Clostridiales; f__Lachnospiraceae	7	9	0	7	48	7	4	10	4	1	3	4	4	6	0	3	2
1111754	k__Bacteria; p__Firmicutes; c__Clostridia; o__Clostridiales	0	0	3	0	0	1	1	0	0	1	0	2	0	2	0	0	1
1111755	k__Bacteria; p__Proteobacteria; c__Deltaproteobacteria; o__Desulfovibrionales; f__Desulfovibrionaceae	518	339	203	931	2865	713	360	392	352	349	165	1026	2225	1017	595	271	1508
1111782	k__Bacteria; p__Firmicutes; c__Clostridia; o__Clostridiales; f__Ruminococcaceae	1	1	0	0	2	5	2	4	1	1	1	0	3	0	1	0	0
1111900	k__Bacteria; p__Spirochaetes; c__Spirochaetes; o__Spirochaetales; f__Spirochaetaceae; g__Treponema	514	921	525	3779	3129	239	819	374	1535	773	666	2182	3915	2399	254	1522	2865
1111921	k__Bacteria; p__Bacteroidetes; c__Bacteroidia; o__Bacteroidales; f__S24-7	109	551	386	452	740	173	273	663	995	215	290	606	203	61	166	261	473
1112121	k__Bacteria; p__Firmicutes; c__Clostridia; o__Clostridiales	0	5	5	4	7	0	0	0	0	0	0	0	3	0	1	0	0
1112190	k__Bacteria; p__Firmicutes; c__Clostridia; o__Clostridiales	0	2	2	1	0	1	0	1	0	0	0	0	1	0	1	1	0
1112221	k__Bacteria; p__Poribacteria	0	0	0	0	1	0	0	0	0	0	1	0	0	0	0	0	1
1112364	k__Bacteria; p__Firmicutes; c__Clostridia; o__Clostridiales; f__[Mogibacteriaceae]; g__Anaerovorax	0	0	0	0	1	0	0	0	0	0	0	0	0	0	0	0	0
1112500	k__Bacteria; p__Proteobacteria; c__Gammaproteobacteria; o__Chromatiales	2	0	0	2	0	0	0	0	0	2	2	0	0	0	0	0	0
1112762	k__Bacteria; p__Firmicutes; c__Clostridia; o__Clostridiales; f__Ruminococcaceae; g__Oscillospira	66	211	68	24	82	20	36	19	34	17	47	288	25	26	35	26	26
1112814	k__Bacteria; p__Bacteroidetes; c__Bacteroidia; o__Bacteroidales; f__S24-7	11	17	15	11	17	7	11	14	29	10	8	9	7	17	12	5	11
1113282	k__Bacteria; p__Tenericutes; c__Mollicutes; o__RF39	3	35	9	12	16	19	17	4	50	12	10	19	30	8	4	8	7
1113587	k__Bacteria; p__Bacteroidetes; c__Bacteroidia; o__Bacteroidales; f__S24-7	8	11	13	21	29	33	28	27	35	16	25	40	35	40	42	50	28
1113594	k__Bacteria; p__Bacteroidetes; c__[Saprospirae]; o__[Saprospirales]	0	1	0	0	0	0	0	0	0	0	0	0	0	0	0	0	0
1115991	k__Bacteria; p__Proteobacteria; c__Zetaproteobacteria; o__Mariprofundales; f__Mariprofundaceae; g__Mariprofundus	0	0	1	0	0	0	0	0	1	0	0	0	0	1	0	0	0
1120222	k__Bacteria; p__Firmicutes; c__Clostridia; o__Clostridiales; f__Lachnospiraceae	0	0	0	0	0	0	0	0	0	0	1	0	0	0	0	0	0
1122110	k__Bacteria; p__Actinobacteria; c__Coriobacteriia; o__Coriobacteriales; f__Coriobacteriaceae	0	1	2	1	3	5	2	2	4	5	1	1	1	4	1	0	1
1123543	k__Bacteria; p__Firmicutes; c__Clostridia; o__Thermoanaerobacterales; f__Thermoanaerobacteraceae; g__Carboxydothermuspertinax	0	0	0	0	2	0	0	0	0	0	0	0	0	0	0	0	0
1124020	k__Bacteria; p__Chloroflexi; c__Ktedonobacteria; o__Ktedonobacterales; f__Ktedonobacteraceae	0	0	0	4	0	0	1	0	0	0	0	0	2	0	0	0	0
1125203	k__Bacteria; p__Verrucomicrobia; c__[Pedosphaerae]; o__[Pedosphaerales]	0	0	0	0	0	0	0	0	0	0	0	0	0	1	0	0	0
1126421	k__Bacteria; p__Proteobacteria; c__Gammaproteobacteria; o__Aeromonadales; f__Aeromonadaceae; g__Aeromonashydrophila	12	8	8	10	4	12	6	9	10	6	3	6	6	10	4	11	13
1126486	k__Bacteria; p__Actinobacteria; c__Actinobacteria; o__Actinomycetales; f__Streptomycetaceae; g__Streptomyces	0	3	0	0	0	0	2	1	0	0	1	1	0	0	0	0	0
1129646	k__Bacteria; p__Proteobacteria; c__Gammaproteobacteria; o__Pseudomonadales; f__Moraxellaceae; g__Moraxella	43	92	16	59	58	68	53	85	125	24	59	59	69	120	113	139	188
1131672	k__Bacteria; p__Proteobacteria; c__Alphaproteobacteria; o__Caulobacterales; f__Caulobacteraceae	5	11	2	13	34	2	2	1	0	5	0	8	19	1	5	4	7
1131805	k__Bacteria; p__Firmicutes; c__Clostridia; o__Clostridiales; f__Lachnospiraceae; g__Anaerostipes	0	1	0	0	0	0	0	0	0	0	0	0	1	0	0	0	0
1133172	k__Bacteria; p__Firmicutes; c__Clostridia; o__Clostridiales; f__Peptostreptococcaceae	1	0	0	0	0	1	0	0	0	0	1	1	0	0	0	0	0
1135042	k__Bacteria; p__Bacteroidetes; c__Bacteroidia; o__Bacteroidales; f__[Odoribacteraceae]; g__Butyricimonas	0	0	0	0	0	10	13	0	0	0	0	13	15	0	0	0	0
1135364	k__Bacteria; p__Firmicutes; c__Clostridia; o__Clostridiales; f__Ruminococcaceae	5	1	1	0	0	6	0	5	2	1	0	0	1	3	0	0	1
1135616	k__Bacteria; p__Firmicutes; c__Bacilli; o__Lactobacillales; f__Enterococcaceae; g__Enterococcus	4	0	2	0	0	0	5	0	3	2	3	0	0	1	0	2	0
1135799	k__Bacteria; p__Firmicutes; c__Clostridia; o__Clostridiales; f__[Mogibacteriaceae]	0	2	0	0	3	1	0	0	3	0	2	0	2	0	3	0	0
1138216	k__Bacteria; p__Actinobacteria; c__Acidimicrobiia; o__Acidimicrobiales; f__C111	0	0	0	0	0	0	0	0	0	0	0	1	0	0	0	0	1
1138415	k__Bacteria; p__Firmicutes; c__Clostridia; o__Clostridiales; f__Clostridiaceae; g__Natronincola_Anaerovirgula	11	25	4	14	17	16	19	17	9	4	18	8	13	14	14	18	28
1140645	k__Bacteria; p__Actinobacteria; c__Thermoleophilia; o__Solirubrobacterales	0	0	0	0	1	0	0	0	0	0	0	0	0	0	0	0	0
1141541	k__Bacteria; p__Tenericutes; c__Mollicutes; o__Mycoplasmatales; f__Mycoplasmataceae; g__Mycoplasmamuris	0	0	0	0	0	0	0	0	0	3	1	0	0	0	0	0	1
1143132	k__Bacteria; p__Firmicutes; c__Clostridia; o__Clostridiales; f__Clostridiaceae; g__Proteiniclasticum	0	0	0	0	0	0	0	0	0	0	0	0	0	0	0	0	2
1144543	k__Bacteria; p__Planctomycetes; c__Planctomycetia; o__Pirellulales; f__Pirellulaceae	15	44	43	44	96	36	30	12	67	20	24	130	75	56	58	94	26
1144664	k__Bacteria; p__Firmicutes; c__Clostridia; o__Clostridiales; f__Ruminococcaceae	0	0	2	0	1	0	0	1	0	0	0	0	1	1	2	0	2
1144971	k__Bacteria; p__Bacteroidetes; c__[Saprospirae]; o__[Saprospirales]; f__Chitinophagaceae	2	19	2	10	9	1	4	6	12	3	9	2	9	15	12	20	8
1144996	k__Bacteria; p__Firmicutes; c__Clostridia; o__Clostridiales; f__Clostridiaceae	0	0	0	0	1	0	0	1	2	0	0	0	1	0	2	1	0
1146213	k__Bacteria; p__Verrucomicrobia; c__Opitutae; o__[Pelagicoccales]; f__[Pelagicoccaceae]; g__Pelagicoccus	0	0	1	0	0	0	0	0	0	0	0	0	0	0	0	0	0
1146771	k__Bacteria; p__Firmicutes; c__Clostridia; o__Clostridiales; f__Christensenellaceae; g__Christensenella	2	0	0	1	3	0	2	0	3	0	1	3	2	1	2	0	4
1147350	k__Bacteria; p__Tenericutes; c__Mollicutes; o__Acholeplasmatales; f__Acholeplasmataceae; g__Candidatus Phytoplasma	0	0	0	1	0	0	0	0	0	0	0	0	0	0	0	0	0
[truncated: 566 more rows]

## Sheet: phylum
phylum	AL_1.5y_1	AL_1.5y_2	AL_1.5y_3	AL_1.5y_4	AL_1.5y_5	CR_1.5y_1	CR_1.5y_2	CR_1.5y_3	CR_1.5y_4	CR_1.5y_5	CR_1.5y_6	CR->AL_1W_1	CR->AL_1W_2	CR->AL_1W_3	CR->AL_1W_4	CR->AL_1W_5	CR->AL_1W_6	AL_1.5y_1	AL_1.5y_2	AL_1.5y_3	AL_1.5y_4	AL_1.5y_5	CR_1.5y_1	CR_1.5y_2	CR_1.5y_3	CR_1.5y_4	CR_1.5y_5	CR_1.5y_6	CR->AL_1W_1	CR->AL_1W_2	CR->AL_1W_3	CR->AL_1W_4	CR->AL_1W_5	CR->AL_1W_6
[Caldithrix]	0	0	0	0	0	1	0	0	0	0	0	0	1	0	0	0	0	0	0	0	0	0	1.26664e-05	0	0	0	0	0	0	7.88849e-06	0	0	0	0
[Parvarchaeota]	61	195	86	283	122	93	172	43	77	37	81	77	125	105	140	42	22	0.00128784	0.0023606	0.00190814	0.00375775	0.00103734	0.00117798	0.00203951	0.000771134	0.000685932	0.000461025	0.000909162	0.000908169	0.000986061	0.00122817	0.00193482	0.0004499	0.000225175
[Thermi]	28	50	23	13	18	10	23	8	41	65	64	21	5	5	9	4	4	0.000591141	0.000605283	0.000510317	0.000172618	0.00015305	0.000126664	0.000272725	0.000143467	0.000365237	0.000809908	0.00071835	0.000247682	3.94424e-05	5.84843e-05	0.000124382	4.28477e-05	4.09408e-05
Acidobacteria	104	126	96	44	79	137	115	38	57	33	86	74	66	59	39	76	98	0.00219567	0.00152531	0.00213002	0.000584244	0.000671717	0.0017353	0.00136363	0.000681468	0.000507768	0.000411184	0.000965283	0.000872786	0.00052064	0.000690115	0.000538987	0.000814105	0.00100305
Actinobacteria	230	286	99	169	184	103	144	148	220	140	163	203	190	216	193	205	247	0.0048558	0.00346222	0.00219658	0.00224403	0.00156451	0.00130464	0.0017075	0.00265414	0.00195981	0.00174442	0.00182955	0.00239426	0.00149881	0.00252652	0.00266729	0.00219594	0.0025281
AD3	1	0	0	0	1	0	0	0	0	0	1	0	0	0	0	0	1	2.11122e-05	0	0	0	8.50275e-06	0	0	0	0	0	1.12242e-05	0	0	0	0	0	1.02352e-05
Armatimonadetes	0	0	0	1	1	0	0	1	0	1	0	0	3	1	0	0	0	0	0	0	1.32783e-05	8.50275e-06	0	0	1.79334e-05	0	1.24601e-05	0	0	2.36655e-05	1.16969e-05	0	0	0
Bacteroidetes	17150	28948	11298	15929	15078	18756	22059	18329	28338	13274	22245	17919	19013	18125	22162	27278	34935	0.362074	0.350435	0.250677	0.21151	0.128204	0.237571	0.261567	0.328701	0.252441	0.165396	0.249683	0.211344	0.149984	0.212006	0.306283	0.2922	0.357567
BRC1	1	1	2	1	1	0	0	1	0	0	0	0	0	0	0	0	0	2.11122e-05	1.21057e-05	4.43754e-05	1.32783e-05	8.50275e-06	0	0	1.79334e-05	0	0	0	0	0	0	0	0	0
Chloroflexi	16	30	9	14	5	5	16	8	24	26	33	15	10	5	8	8	9	0.000337795	0.00036317	0.000199689	0.000185896	4.25138e-05	6.3332e-05	0.000189722	0.000143467	0.000213797	0.000323963	0.000370399	0.000176916	7.88849e-05	5.84843e-05	0.000110561	8.56953e-05	9.21168e-05
Crenarchaeota	118	308	160	203	141	123	366	100	160	114	215	507	610	310	216	209	302	0.00249124	0.00372854	0.00355003	0.00269549	0.00119889	0.00155797	0.00433989	0.00179334	0.00142531	0.00142045	0.00241321	0.00597976	0.00481198	0.00362603	0.00298516	0.00223879	0.00309103
Cyanobacteria	148	357	1786	369	318	359	454	279	460	338	656	463	241	411	380	240	501	0.0031246	0.00432172	0.0396272	0.00489968	0.00270387	0.00454724	0.00538336	0.00500341	0.00409778	0.00421152	0.00736309	0.00546081	0.00190113	0.00480741	0.00525167	0.00257086	0.00512784
Deferribacteres	1	2	2	0	0	1	0	0	0	0	0	0	0	1	0	0	1	2.11122e-05	2.42113e-05	4.43754e-05	0	0	1.26664e-05	0	0	0	0	0	0	0	1.16969e-05	0	0	1.02352e-05
Elusimicrobia	82	255	146	59	5	370	384	106	368	193	342	102	35	309	48	311	121	0.0017312	0.00308694	0.00323941	0.000783418	4.25138e-05	0.00468657	0.00455332	0.00190094	0.00327822	0.0024048	0.00383869	0.00120303	0.000276097	0.00361433	0.000663368	0.00333141	0.00123846
EM3	0	0	0	0	13	0	1	0	3	0	0	1	2	0	0	0	0	0	0	0	0	0.000110536	0	1.18576e-05	0	2.67246e-05	0	0	1.17944e-05	1.5777e-05	0	0	0	0
Euryarchaeota	548	1662	508	1348	1521	1108	981	460	996	596	846	668	1108	1000	941	1516	1459	0.0115695	0.0201196	0.0112714	0.0178991	0.0129327	0.0140344	0.0116323	0.00824935	0.00887258	0.00742624	0.0094957	0.00787866	0.00874045	0.0116969	0.0130048	0.0162393	0.0149332
FBP	43	36	45	17	5	54	43	32	27	11	19	16	21	38	13	42	51	0.000907824	0.000435804	0.000998447	0.000225731	4.25138e-05	0.000683986	0.000509877	0.000573868	0.000240522	0.000137061	0.00021326	0.00018871	0.000165658	0.000444481	0.000179662	0.0004499	0.000521995
FCPU426	0	0	0	1	0	0	1	0	0	0	0	0	0	0	0	0	1	0	0	0	1.32783e-05	0	0	1.18576e-05	0	0	0	0	0	0	0	0	0	1.02352e-05
Fibrobacteres	0	1	0	0	0	0	0	0	0	0	0	0	0	0	0	0	0	0	1.21057e-05	0	0	0	0	0	0	0	0	0	0	0	0	0	0	0
Firmicutes	14311	31920	19116	34581	69536	40141	35589	21996	47693	35627	32613	40798	73193	39001	27283	38835	41188	0.302137	0.386413	0.42414	0.459176	0.591247	0.508442	0.422001	0.394462	0.424859	0.443917	0.366056	0.481188	0.577382	0.456189	0.377056	0.415997	0.421568
GAL15	0	0	0	0	1	0	1	0	0	0	0	0	0	0	0	0	0	0	0	0	0	8.50275e-06	0	1.18576e-05	0	0	0	0	0	0	0	0	0	0
Gemmatimonadetes	5	6	14	17	64	24	8	4	5	10	10	23	44	24	14	9	27	0.000105561	7.26339e-05	0.000310628	0.000225731	0.000544176	0.000303994	9.48609e-05	7.17334e-05	4.4541e-05	0.000124601	0.000112242	0.000271271	0.000347093	0.000280725	0.000193482	9.64072e-05	0.000276351
GN02	0	1	1	0	0	2	0	0	2	3	0	3	1	0	4	2	3	0	1.21057e-05	2.21877e-05	0	0	2.53328e-05	0	0	1.78164e-05	3.73804e-05	0	3.53832e-05	7.88849e-06	0	5.52807e-05	2.14238e-05	3.07056e-05
GN04	0	0	0	0	0	0	0	0	0	0	0	0	0	0	0	2	0	0	0	0	0	0	0	0	0	0	0	0	0	0	0	0	2.14238e-05	0
Lentisphaerae	1	0	1	1	0	1	1	1	3	0	1	0	0	0	0	0	0	2.11122e-05	0	2.21877e-05	1.32783e-05	0	1.26664e-05	1.18576e-05	1.79334e-05	2.67246e-05	0	1.12242e-05	0	0	0	0	0	0
Nitrospirae	7	5	0	6	7	6	9	5	6	2	5	1	35	2	2	22	5	0.000147785	6.05283e-05	0	7.96696e-05	5.95193e-05	7.59984e-05	0.000106719	8.96668e-05	5.34493e-05	2.49203e-05	5.61211e-05	1.17944e-05	0.000276097	2.33937e-05	2.76403e-05	0.000235662	5.1176e-05
NKB19	0	0	0	0	7	0	0	0	0	0	0	0	0	0	0	0	0	0	0	0	0	5.95193e-05	0	0	0	0	0	0	0	0	0	0	0	0
OD1	0	1	1	0	2	0	1	0	1	1	1	0	0	1	0	3	1	0	1.21057e-05	2.21877e-05	0	1.70055e-05	0	1.18576e-05	0	8.90821e-06	1.24601e-05	1.12242e-05	0	0	1.16969e-05	0	3.21357e-05	1.02352e-05
OP1	0	1	0	2	20	1	0	0	0	4	1	3	1	0	0	8	4	0	1.21057e-05	0	2.65565e-05	0.000170055	1.26664e-05	0	0	0	4.98405e-05	1.12242e-05	3.53832e-05	7.88849e-06	0	0	8.56953e-05	4.09408e-05
OP3	0	0	0	0	0	0	0	1	0	0	0	0	0	0	0	0	0	0	0	0	0	0	0	0	1.79334e-05	0	0	0	0	0	0	0	0	0
OP8	8	39	6	3	0	4	9	4	7	1	3	3	3	2	0	5	4	0.000168898	0.000472121	0.000133126	3.98348e-05	0	5.06656e-05	0.000106719	7.17334e-05	6.23575e-05	1.24601e-05	3.36727e-05	3.53832e-05	2.36655e-05	2.33937e-05	0	5.35596e-05	4.09408e-05
Planctomycetes	28	107	61	62	158	49	47	23	83	33	44	161	114	64	72	123	102	0.000591141	0.00129531	0.00135345	0.000823253	0.00134343	0.000620654	0.000557308	0.000412467	0.000739381	0.000411184	0.000493866	0.0018989	0.000899288	0.000748599	0.000995052	0.00131757	0.00104399
Poribacteria	0	0	0	0	1	0	0	0	0	0	1	0	0	0	0	0	1	0	0	0	0	8.50275e-06	0	0	0	0	0	1.12242e-05	0	0	0	0	0	1.02352e-05
Proteobacteria	10077	11837	8136	7851	11481	5808	7059	4501	9887	15415	14803	9180	8044	6501	5698	4412	5200	0.212748	0.143295	0.180519	0.104248	0.0976201	0.0735665	0.0837029	0.0807181	0.0880755	0.192073	0.166152	0.108273	0.063455	0.0760413	0.0787473	0.047261	0.0532231
SAR406	0	0	0	0	1	0	0	0	0	0	0	0	0	0	0	0	0	0	0	0	0	8.50275e-06	0	0	0	0	0	0	0	0	0	0	0	0
Spirochaetes	515	921	526	3779	3132	240	821	375	1540	773	666	2182	3916	2401	256	1522	2865	0.0108728	0.0111493	0.0116707	0.0501786	0.0266306	0.00303994	0.0097351	0.00672501	0.0137186	0.00963168	0.00747533	0.0257354	0.0308913	0.0280842	0.00353796	0.0163035	0.0293239
Synergistetes	4	4	15	24	305	8	15	6	69	5	2	26	89	13	5	3	14	8.44488e-05	4.84226e-05	0.000332816	0.000318679	0.00259334	0.000101331	0.000177864	0.0001076	0.000614666	6.23006e-05	2.24485e-05	0.000306654	0.000702075	0.000152059	6.91009e-05	3.21357e-05	0.000143293
Tenericutes	56	398	126	527	476	679	685	139	479	109	286	943	1411	490	536	478	123	0.00118228	0.00481805	0.00279565	0.00699765	0.00404731	0.00860049	0.00812247	0.00249274	0.00426703	0.00135815	0.00321013	0.0111221	0.0111307	0.00573146	0.00740761	0.00512029	0.00125893
Thermotogae	0	0	0	0	0	0	0	0	0	0	0	0	1	0	0	0	0	0	0	0	0	0	0	0	0	0	0	0	0	7.88849e-06	0	0	0	0
TM7	345	2270	1151	1915	9821	2341	3843	670	4816	1899	2682	3356	7226	3114	3054	4708	4041	0.00728371	0.0274798	0.0255381	0.0254279	0.0835055	0.0296521	0.0455688	0.0120154	0.0429019	0.0236618	0.0301034	0.039582	0.0570022	0.036424	0.0422068	0.0504317	0.0413605
Verrucomicrobia	3475	2835	1655	8090	5098	8524	11485	8484	16894	11546	13223	8039	11257	13292	11283	13288	6371	0.0733649	0.0343195	0.0367207	0.107421	0.043347	0.107968	0.136185	0.152147	0.150495	0.143865	0.148418	0.0948152	0.0888007	0.155475	0.155933	0.14234	0.0652085
WS3	3	4	1	1	2	1	2	0	0	0	1	1	1	2	1	2	1	6.33366e-05	4.84226e-05	2.21877e-05	1.32783e-05	1.70055e-05	1.26664e-05	2.37152e-05	0	0	0	1.12242e-05	1.17944e-05	7.88849e-06	2.33937e-05	1.38202e-05	2.14238e-05	1.02352e-05
WS4	0	0	0	1	0	0	0	0	0	0	0	0	1	0	0	0	0	0	0	0	1.32783e-05	0	0	0	0	0	0	0	0	7.88849e-06	0	0	0	0
WS6	0	0	0	0	5	0	0	0	0	0	0	1	0	1	1	1	0	0	0	0	0	4.25138e-05	0	0	0	0	0	0	1.17944e-05	0	1.16969e-05	1.38202e-05	1.07119e-05	0

## Sheet: genus
genus	AL_1.5y_1	AL_1.5y_2	AL_1.5y_3	AL_1.5y_4	AL_1.5y_5	CR_1.5y_1	CR_1.5y_2	CR_1.5y_3	CR_1.5y_4	CR_1.5y_5	CR_1.5y_6	CR->AL_1W_1	CR->AL_1W_2	CR->AL_1W_3	CR->AL_1W_4	CR->AL_1W_5	CR->AL_1W_6	AL_1.5y_1	AL_1.5y_2	AL_1.5y_3	AL_1.5y_4	AL_1.5y_5	CR_1.5y_1	CR_1.5y_2	CR_1.5y_3	CR_1.5y_4	CR_1.5y_5	CR_1.5y_6	CR->AL_1W_1	CR->AL_1W_2	CR->AL_1W_3	CR->AL_1W_4	CR->AL_1W_5	CR->AL_1W_6
[Eubacterium]	138	63	91	42	50	30	42	53	64	90	225	41	24	29	66	13	72	0.0049247	0.00162451	0.00370144	0.00110669	0.00105296	0.000749344	0.00097779	0.00197334	0.00107802	0.00191742	0.00439659	0.00100581	0.000406098	0.000659691	0.00185868	0.000255775	0.00164395
[Prevotella]	2129	889	614	464	479	202	54	52	73	42	215	513	43	710	1319	1414	1987	0.075976	0.0229236	0.0249746	0.0122263	0.0100874	0.00504559	0.00125716	0.00193611	0.00122962	0.000894797	0.00420119	0.0125849	0.000727593	0.016151	0.0371455	0.0278204	0.0453684
[Ruminococcus]	113	76	82	89	321	138	53	135	115	63	39	146	530	213	152	248	206	0.00403255	0.00195972	0.00333537	0.00234513	0.00676003	0.00344698	0.00123388	0.00502644	0.00193707	0.0013422	0.000762076	0.00358168	0.008968	0.00484531	0.0042806	0.00487939	0.00470352
02d06	1	1	0	1	0	0	0	1	0	0	0	2	0	1	2	1	2	3.56862e-05	2.57858e-05	0	2.63498e-05	0	0	0	3.72329e-05	0	0	0	4.90641e-05	0	2.2748e-05	5.63237e-05	1.9675e-05	4.56652e-05
209ZB06	0	1	0	0	1	0	0	0	0	1	0	0	12	0	0	0	2	0	2.57858e-05	0	0	2.10593e-05	0	0	0	0	2.13047e-05	0	0	0.000203049	0	0	0	4.56652e-05
5-7N15	0	0	0	0	0	0	0	0	1	0	0	0	0	0	0	0	0	0	0	0	0	0	0	0	0	1.68441e-05	0	0	0	0	0	0	0	0
Achromobacter	0	0	0	0	0	0	0	0	1	0	0	0	0	0	0	0	0	0	0	0	0	0	0	0	0	1.68441e-05	0	0	0	0	0	0	0	0
Acidaminobacter	0	0	0	0	0	0	0	0	0	0	0	0	0	1	0	0	0	0	0	0	0	0	0	0	0	0	0	0	0	0	2.2748e-05	0	0	0
Acinetobacter	7319	7899	4410	2697	2952	2097	3955	1333	5149	12672	12735	4545	1367	823	1732	1194	526	0.261188	0.203682	0.179378	0.0710653	0.062167	0.0523792	0.0920752	0.0496314	0.0867302	0.269973	0.248847	0.111498	0.0231307	0.0187216	0.0487764	0.0234919	0.01201
Actinomyces	0	0	0	1	2	3	1	0	2	1	0	3	0	1	1	5	3	0	0	0	2.63498e-05	4.21186e-05	7.49344e-05	2.32807e-05	0	3.36882e-05	2.13047e-05	0	7.35962e-05	0	2.2748e-05	2.81619e-05	9.83748e-05	6.84978e-05
Adlercreutzia	97	40	39	50	42	7	32	10	31	33	50	50	51	50	45	83	85	0.00346157	0.00103143	0.00158633	0.00131749	0.00088449	0.000174847	0.000744983	0.000372329	0.000522167	0.000703055	0.00097702	0.0012266	0.000862959	0.0011374	0.00126728	0.00163302	0.00194077
Aequorivita	0	0	0	0	1	0	1	0	0	0	0	0	0	0	0	0	0	0	0	0	0	2.10593e-05	0	2.32807e-05	0	0	0	0	0	0	0	0	0	0
Aeromonas	12	8	8	10	4	12	6	9	10	6	3	6	6	10	4	11	13	0.000428235	0.000206287	0.000325402	0.000263498	8.42371e-05	0.000299738	0.000139684	0.000335096	0.000168441	0.000127828	5.86212e-05	0.000147192	0.000101525	0.00022748	0.000112647	0.000216425	0.000296824
AF12	1	110	41	21	30	29	11	0	0	0	1	16	17	0	0	0	0	3.56862e-05	0.00283644	0.00166768	0.000553345	0.000631778	0.000724366	0.000256088	0	0	0	1.95404e-05	0.000392513	0.000287653	0	0	0	0
Aggregatibacter	36	98	42	7	1	53	45	42	51	22	16	6	15	7	15	45	55	0.0012847	0.00252701	0.00170836	0.000184448	2.10593e-05	0.00132384	0.00104763	0.00156378	0.000859049	0.000468703	0.000312647	0.000147192	0.000253811	0.000159236	0.000422428	0.000885374	0.00125579
Agrobacterium	2	0	0	1	0	0	2	0	2	0	2	3	0	0	1	0	0	7.13725e-05	0	0	2.63498e-05	0	0	4.65614e-05	0	3.36882e-05	0	3.90808e-05	7.35962e-05	0	0	2.81619e-05	0	0
Akkermansia	3469	2813	1642	8072	5063	8475	11456	8463	16855	11462	13133	8019	11219	13248	11255	13260	6346	0.123796	0.0725355	0.0667887	0.212695	0.106623	0.21169	0.266704	0.315102	0.283907	0.244194	0.256624	0.196723	0.189834	0.301365	0.316962	0.26089	0.144896
Alicyclobacillus	0	0	2	0	0	0	0	0	0	0	1	1	0	0	0	0	0	0	0	8.13504e-05	0	0	0	0	0	0	0	1.95404e-05	2.45321e-05	0	0	0	0	0
Alistipes	4	3	0	3	15	0	2	11	15	11	10	1	0	10	9	4	6	0.000142745	7.73575e-05	0	7.90493e-05	0.000315889	0	4.65614e-05	0.000409561	0.000252661	0.000234352	0.000195404	2.45321e-05	0	0.00022748	0.000253457	7.86999e-05	0.000136996
Alkaliphilus	0	1	0	1	0	1	0	0	0	0	1	5	0	1	2	4	2	0	2.57858e-05	0	2.63498e-05	0	2.49781e-05	0	0	0	0	1.95404e-05	0.00012266	0	2.2748e-05	5.63237e-05	7.86999e-05	4.56652e-05
Allobaculum	2	5	2	9	29	193	161	200	597	144	307	58	158	42	25	43	54	7.13725e-05	0.000128929	8.13504e-05	0.000237148	0.000610719	0.00482078	0.0037482	0.00744657	0.0100559	0.00306788	0.00599891	0.00142286	0.00267348	0.000955414	0.000704047	0.000846024	0.00123296
Anaerofustis	0	0	0	0	0	0	0	0	1	2	0	0	0	0	0	0	0	0	0	0	0	0	0	0	0	1.68441e-05	4.26094e-05	0	0	0	0	0	0	0
Anaeromyxobacter	0	0	0	0	0	0	1	0	0	0	0	0	1	0	0	0	0	0	0	0	0	0	0	2.32807e-05	0	0	0	0	0	1.69208e-05	0	0	0	0
Anaeroplasma	0	0	2	2	0	0	0	0	0	1	5	0	0	0	0	3	5	0	0	8.13504e-05	5.26995e-05	0	0	0	0	0	2.13047e-05	9.7702e-05	0	0	0	0	5.90249e-05	0.000114163
Anaerostipes	0	2	1	11	11	12	55	29	41	16	16	9	186	41	2	27	25	0	5.15716e-05	4.06752e-05	0.000289847	0.000231652	0.000299738	0.00128044	0.00107975	0.000690608	0.000340875	0.000312647	0.000220788	0.00314726	0.000932666	5.63237e-05	0.000531224	0.000570815
Anaerovorax	0	4	0	0	4	5	3	2	9	3	0	7	2	7	2	1	3	0	0.000103143	0	0	8.42371e-05	0.000124891	6.98422e-05	7.44657e-05	0.000151597	6.39141e-05	0	0.000171724	3.38415e-05	0.000159236	5.63237e-05	1.9675e-05	6.84978e-05
Anoxybacillus	48	58	23	13	11	13	11	4	35	51	85	19	6	1	12	7	4	0.00171294	0.00149558	0.00093553	0.000342547	0.000231652	0.000324716	0.000256088	0.000148931	0.000589543	0.00108654	0.00166093	0.000466109	0.000101525	2.2748e-05	0.000337942	0.000137725	9.13305e-05
Aquicella	1	0	0	0	0	0	0	0	0	0	0	0	0	1	0	0	0	3.56862e-05	0	0	0	0	0	0	0	0	0	0	0	0	2.2748e-05	0	0	0
Ardenscatena	0	1	0	0	0	1	1	0	0	0	0	0	0	1	0	0	0	0	2.57858e-05	0	0	0	2.49781e-05	2.32807e-05	0	0	0	0	0	0	2.2748e-05	0	0	0
Arthrobacter	0	0	0	0	0	0	0	0	0	0	0	0	0	0	0	0	1	0	0	0	0	0	0	0	0	0	0	0	0	0	0	0	0	2.28326e-05
Arthronema	0	0	0	0	0	0	0	0	1	0	0	1	0	0	0	0	0	0	0	0	0	0	0	0	0	1.68441e-05	0	0	2.45321e-05	0	0	0	0	0
Azospirillum	112	385	139	119	114	29	60	10	34	68	69	273	82	10	25	31	38	0.00399686	0.00992754	0.00565385	0.00313562	0.00240076	0.000724366	0.00139684	0.000372329	0.000572699	0.00144872	0.00134829	0.00669725	0.0013875	0.00022748	0.000704047	0.000609924	0.000867639
Bacillus	631	858	439	192	446	265	368	178	507	1086	1306	334	148	186	183	168	488	0.022518	0.0221242	0.0178564	0.00505916	0.00939244	0.00661921	0.0085673	0.00662745	0.00853995	0.0231369	0.0255198	0.00819371	0.00250427	0.00423112	0.00515362	0.00330539	0.0111423
Bacteroides	172	614	364	298	505	304	219	254	303	200	190	238	526	280	444	380	407	0.00613803	0.0158325	0.0148058	0.00785223	0.0106349	0.00759336	0.00509848	0.00945714	0.00510376	0.00426094	0.00371268	0.00583863	0.00890032	0.00636943	0.0125039	0.00747649	0.00929287
BD2-13	0	1	0	0	1	0	0	0	0	0	0	0	0	0	0	0	0	0	2.57858e-05	0	0	2.10593e-05	0	0	0	0	0	0	0	0	0	0	0	0
BD2-6	0	0	0	0	0	0	0	0	0	0	0	0	0	0	1	0	0	0	0	0	0	0	0	0	0	0	0	0	0	0	0	2.81619e-05	0	0
Bdellovibrio	0	0	0	0	0	1	0	0	0	0	0	0	0	0	0	0	0	0	0	0	0	0	2.49781e-05	0	0	0	0	0	0	0	0	0	0	0
Bifidobacterium	0	0	1	0	1	7	18	17	13	5	19	0	0	0	3	0	1	0	0	4.06752e-05	0	2.10593e-05	0.000174847	0.000419053	0.000632959	0.000218973	0.000106523	0.000371268	0	0	0	8.44856e-05	0	2.28326e-05
Bilophila	31	28	11	26	63	5	4	1	6	12	6	1	14	33	1	24	65	0.00110627	0.000722003	0.000447427	0.000685094	0.00132673	0.000124891	9.31229e-05	3.72329e-05	0.000101065	0.000255656	0.000117242	2.45321e-05	0.000236891	0.000750682	2.81619e-05	0.000472199	0.00148412
Blautia	10	17	6	28	44	68	70	70	86	26	17	33	54	51	26	26	29	0.000356862	0.000438359	0.000244051	0.000737793	0.000926608	0.00169851	0.00162965	0.0026063	0.00144859	0.000553922	0.000332187	0.000809558	0.000913721	0.00116015	0.000732209	0.000511549	0.000662146
Blvii28	0	0	0	0	0	0	0	1	0	0	0	0	0	1	0	0	0	0	0	0	0	0	0	0	3.72329e-05	0	0	0	0	0	2.2748e-05	0	0	0
Bradyrhizobium	1	0	0	0	0	0	0	0	0	0	1	1	0	0	0	0	0	3.56862e-05	0	0	0	0	0	0	0	0	0	1.95404e-05	2.45321e-05	0	0	0	0	0
Brevundimonas	0	0	1	0	0	0	0	0	0	0	0	0	0	0	0	0	0	0	0	4.06752e-05	0	0	0	0	0	0	0	0	0	0	0	0	0	0
Burkholderia	0	5	2	3	2	3	2	1	0	1	2	1	2	2	0	1	0	0	0.000128929	8.13504e-05	7.90493e-05	4.21186e-05	7.49344e-05	4.65614e-05	3.72329e-05	0	2.13047e-05	3.90808e-05	2.45321e-05	3.38415e-05	4.54959e-05	0	1.9675e-05	0
Butyricimonas	4	16	0	8	14	16	23	9	26	9	7	24	31	30	17	20	1	0.000142745	0.000412573	0	0.000210798	0.00029483	0.00039965	0.000535457	0.000335096	0.000437946	0.000191742	0.000136783	0.000588769	0.000524544	0.000682439	0.000478752	0.000393499	2.28326e-05
Butyrivibrio	0	0	1	1	1	1	0	1	0	0	0	1	0	1	0	0	1	0	0	4.06752e-05	2.63498e-05	2.10593e-05	2.49781e-05	0	3.72329e-05	0	0	0	2.45321e-05	0	2.2748e-05	0	0	2.28326e-05
Candidatus Arthromitus	3	0	0	0	3	0	0	0	1	0	0	0	7	1	0	5	4	0.000107059	0	0	0	6.31778e-05	0	0	0	1.68441e-05	0	0	0	0.000118445	2.2748e-05	0	9.83748e-05	9.13305e-05
Candidatus Phytoplasma	1	7	0	6	1	1	1	2	4	0	3	0	4	0	3	2	2	3.56862e-05	0.000180501	0	0.000158099	2.10593e-05	2.49781e-05	2.32807e-05	7.44657e-05	6.73764e-05	0	5.86212e-05	0	6.7683e-05	0	8.44856e-05	3.93499e-05	4.56652e-05
Candidatus Portiera	0	3	2	0	0	0	0	0	1	0	0	1	1	0	1	0	1	0	7.73575e-05	8.13504e-05	0	0	0	0	0	1.68441e-05	0	0	2.45321e-05	1.69208e-05	0	2.81619e-05	0	2.28326e-05
Candidatus Solibacter	2	1	2	0	4	2	0	0	0	0	0	1	1	0	1	0	2	7.13725e-05	2.57858e-05	8.13504e-05	0	8.42371e-05	4.99563e-05	0	0	0	0	0	2.45321e-05	1.69208e-05	0	2.81619e-05	0	4.56652e-05
Candidatus Tammella	2	0	11	20	297	4	14	6	66	0	1	20	74	7	4	1	0	7.13725e-05	0	0.000447427	0.000526995	0.00625461	9.99126e-05	0.00032593	0.000223397	0.00111171	0	1.95404e-05	0.000490641	0.00125214	0.000159236	0.000112647	1.9675e-05	0
Carboxydothermus	0	0	0	0	2	0	0	0	0	0	0	0	0	0	0	0	0	0	0	0	0	4.21186e-05	0	0	0	0	0	0	0	0	0	0	0	0
Carsonella	0	5	0	1	0	2	0	0	0	0	0	0	0	0	1	0	0	0	0.000128929	0	2.63498e-05	0	4.99563e-05	0	0	0	0	0	0	0	0	2.81619e-05	0	0
Cellulomonas	0	0	0	0	0	0	0	0	0	0	0	0	0	0	0	0	0	0	0	0	0	0	0	0	0	0	0	0	0	0	0	0	0	0
Cellvibrio	0	0	0	0	0	0	0	0	0	0	0	0	0	0	0	0	0	0	0	0	0	0	0	0	0	0	0	0	0	0	0	0	0	0
Christensenella	2	0	0	1	3	0	2	0	3	0	1	3	2	1	2	0	4	7.13725e-05	0	0	2.63498e-05	6.31778e-05	0	4.65614e-05	0	5.05323e-05	0	1.95404e-05	7.35962e-05	3.38415e-05	2.2748e-05	5.63237e-05	0	9.13305e-05
Clostridium	297	388	325	384	580	934	829	488	2020	737	519	1749	2583	1372	1415	1136	423	0.0105988	0.0100049	0.0132194	0.0101183	0.0122144	0.0233296	0.0192997	0.0181696	0.0340251	0.0157016	0.0101415	0.0429066	0.0437063	0.0312102	0.0398491	0.0223508	0.0096582
Clostridium [Lachnoclostridium]	1	0	0	0	0	0	0	0	1	0	0	0	0	0	0	0	0	3.56862e-05	0	0	0	0	0	0	0	1.68441e-05	0	0	0	0	0	0	0	0
Comamonas	0	1	0	0	16	0	0	0	0	0	0	0	0	1	0	1	0	0	2.57858e-05	0	0	0.000336949	0	0	0	0	0	0	0	0	2.2748e-05	0	1.9675e-05	0
Coprobacillus	0	0	0	0	0	1	0	0	0	0	0	0	2	0	0	0	0	0	0	0	0	0	2.49781e-05	0	0	0	0	0	0	3.38415e-05	0	0	0	0
Coprococcus	88	216	110	1320	4002	693	91	46	49	121	400	2661	379	177	89	96	757	0.00314039	0.00556974	0.00447427	0.0347817	0.0842792	0.0173099	0.00211855	0.00171271	0.00082536	0.00257787	0.00781616	0.0652798	0.00641297	0.00402639	0.00250641	0.0018888	0.0172843
Coraliomargarita	0	0	0	0	6	1	0	0	0	0	0	0	0	0	0	0	0	0	0	0	0	0.000126356	2.49781e-05	0	0	0	0	0	0	0	0	0	0	0
Corynebacterium	1	7	5	2	2	6	4	1	3	2	2	7	5	3	5	2	1	3.56862e-05	0.000180501	0.000203376	5.26995e-05	4.21186e-05	0.000149869	9.31229e-05	3.72329e-05	5.05323e-05	4.26094e-05	3.90808e-05	0.000171724	8.46038e-05	6.82439e-05	0.000140809	3.93499e-05	2.28326e-05
Coxiella	0	0	0	0	0	1	0	0	1	0	0	0	0	0	1	0	0	0	0	0	0	0	2.49781e-05	0	0	1.68441e-05	0	0	0	0	0	2.81619e-05	0	0
Cyanobacterium	0	0	2	0	0	0	0	1	1	0	1	2	0	1	1	0	0	0	0	8.13504e-05	0	0	0	0	3.72329e-05	1.68441e-05	0	1.95404e-05	4.90641e-05	0	2.2748e-05	2.81619e-05	0	0
Cyanothece	0	1	0	2	0	0	0	0	0	0	0	0	0	1	0	0	0	0	2.57858e-05	0	5.26995e-05	0	0	0	0	0	0	0	0	0	2.2748e-05	0	0	0
Dehalobacterium	52	176	62	86	621	26	40	57	137	56	44	10	15	175	84	43	288	0.00185568	0.0045383	0.00252186	0.00226608	0.0130778	0.000649432	0.000931229	0.00212227	0.00230764	0.00119306	0.000859778	0.000245321	0.000253811	0.00398089	0.0023656	0.000846024	0.00657579
Deinococcus	0	0	1	0	1	0	0	0	0	0	0	0	0	0	0	0	1	0	0	4.06752e-05	0	2.10593e-05	0	0	0	0	0	0	0	0	0	0	0	2.28326e-05
Desulfococcus	0	0	0	0	0	0	0	0	0	0	0	0	0	0	0	0	0	0	0	0	0	0	0	0	0	0	0	0	0	0	0	0	0	0
Desulfosporosinus	2	18	11	13	30	29	66	38	153	37	8	18	31	37	24	6	16	7.13725e-05	0.000464145	0.000447427	0.000342547	0.000631778	0.000724366	0.00153653	0.00141485	0.00257715	0.000788274	0.000156323	0.000441577	0.000524544	0.000841674	0.000675885	0.00011805	0.000365322
Desulfotomaculum	0	1	0	0	1	0	0	0	0	0	0	4	3	1	2	1	2	0	2.57858e-05	0	0	2.10593e-05	0	0	0	0	0	0	9.81282e-05	5.07623e-05	2.2748e-05	5.63237e-05	1.9675e-05	4.56652e-05
Desulfovibrio	590	713	507	1281	2952	365	408	351	861	393	342	1156	564	1124	593	350	605	0.0210549	0.0183853	0.0206223	0.0337541	0.062167	0.00911702	0.00949853	0.0130687	0.0145028	0.00837275	0.00668282	0.0283591	0.00954331	0.0255687	0.0167	0.00688624	0.0138137
Desulfuromonas	0	0	0	0	0	0	1	0	1	0	0	0	0	0	0	0	0	0	0	0	0	0	0	2.32807e-05	0	1.68441e-05	0	0	0	0	0	0	0	0
Devosia	261	1014	1759	1455	1340	1042	993	1074	1487	1209	459	1351	2629	1337	1603	1658	923	0.00931411	0.0261468	0.0715477	0.0383389	0.0282194	0.0260272	0.0231178	0.0399881	0.0250472	0.0257574	0.00896905	0.0331428	0.0444847	0.030414	0.0451435	0.0326211	0.0210745
Dorea	10	55	29	78	195	34	16	51	65	95	56	50	103	61	42	35	121	0.000356862	0.00141822	0.00117958	0.00205528	0.00410656	0.000849257	0.000372492	0.00189888	0.00109487	0.00202395	0.00109426	0.0012266	0.00174284	0.00138763	0.0011828	0.000688624	0.00276275
Dysgonomonas	1	0	0	3	1	1	0	1	0	2	0	0	0	0	0	0	0	3.56862e-05	0	0	7.90493e-05	2.10593e-05	2.49781e-05	0	3.72329e-05	0	4.26094e-05	0	0	0	0	0	0	0
Ectothiorhodospira	2	0	0	0	1	0	1	0	0	1	0	0	2	0	0	0	0	7.13725e-05	0	0	0	2.10593e-05	0	2.32807e-05	0	0	2.13047e-05	0	0	3.38415e-05	0	0	0	0
Ellin506	1	7	5	3	13	2	3	6	2	6	1	7	12	3	16	12	9	3.56862e-05	0.000180501	0.000203376	7.90493e-05	0.000273771	4.99563e-05	6.98422e-05	0.000223397	3.36882e-05	0.000127828	1.95404e-05	0.000171724	0.000203049	6.82439e-05	0.00045059	0.0002361	0.000205494
Enhydrobacter	0	0	0	0	0	0	0	0	0	0	0	0	1	0	0	0	0	0	0	0	0	0	0	0	0	0	0	0	0	1.69208e-05	0	0	0	0
Enterococcus	4	0	2	0	0	0	5	0	3	2	3	0	0	1	0	2	0	0.000142745	0	8.13504e-05	0	0	0	0.000116404	0	5.05323e-05	4.26094e-05	5.86212e-05	0	0	2.2748e-05	0	3.93499e-05	0
Euzebya	0	1	1	0	1	2	0	0	0	0	2	0	3	2	0	0	2	0	2.57858e-05	4.06752e-05	0	2.10593e-05	4.99563e-05	0	0	0	0	3.90808e-05	0	5.07623e-05	4.54959e-05	0	0	4.56652e-05
Facklamia	0	0	1	0	1	4	6	3	0	5	2	0	0	1	0	0	1	0	0	4.06752e-05	0	2.10593e-05	9.99126e-05	0.000139684	0.000111699	0	0.000106523	3.90808e-05	0	0	2.2748e-05	0	0	2.28326e-05
Faecalibacterium	101	24	31	80	49	13	13	15	30	10	19	12	53	47	37	49	44	0.00360431	0.00061886	0.00126093	0.00210798	0.0010319	0.000324716	0.000302649	0.000558493	0.000505323	0.000213047	0.000371268	0.000294385	0.0008968	0.00106915	0.00104199	0.000964074	0.00100464
Ferrimonas	1	0	1	2	0	0	0	0	0	0	0	0	0	0	0	1	1	3.56862e-05	0	4.06752e-05	5.26995e-05	0	0	0	0	0	0	0	0	0	0	0	1.9675e-05	2.28326e-05
Fervidobacterium	0	0	0	0	0	0	0	0	0	0	0	0	1	0	0	0	0	0	0	0	0	0	0	0	0	0	0	0	0	1.69208e-05	0	0	0	0
Flavobacterium	0	1	1	1	1	1	0	0	0	0	0	2	0	1	1	2	0	0	2.57858e-05	4.06752e-05	2.63498e-05	2.10593e-05	2.49781e-05	0	0	0	0	0	4.90641e-05	0	2.2748e-05	2.81619e-05	3.93499e-05	0
Flexispira	1	0	1	0	0	0	0	1	1	0	0	1	0	0	0	1	0	3.56862e-05	0	4.06752e-05	0	0	0	0	3.72329e-05	1.68441e-05	0	0	2.45321e-05	0	0	0	1.9675e-05	0
Fluviicola	0	0	0	0	0	0	0	0	0	0	0	0	0	0	0	0	0	0	0	0	0	0	0	0	0	0	0	0	0	0	0	0	0	0
Fusibacter	0	0	0	0	2	0	0	0	0	1	0	0	2	0	2	0	1	0	0	0	0	4.21186e-05	0	0	0	0	2.13047e-05	0	0	3.38415e-05	0	5.63237e-05	0	2.28326e-05
Gemella	0	0	0	0	0	3	2	0	0	0	0	0	0	0	0	0	1	0	0	0	0	0	7.49344e-05	4.65614e-05	0	0	0	0	0	0	0	0	0	2.28326e-05
Gemmata	0	1	0	0	8	0	1	0	0	1	0	0	1	0	0	1	1	0	2.57858e-05	0	0	0.000168474	0	2.32807e-05	0	0	2.13047e-05	0	0	1.69208e-05	0	0	1.9675e-05	2.28326e-05
Geobacillus	185	205	113	46	51	65	52	34	162	206	421	97	18	11	45	28	14	0.00660196	0.00528609	0.0045963	0.00121209	0.00107402	0.00162358	0.0012106	0.00126592	0.00272874	0.00438877	0.00822651	0.00237961	0.000304574	0.000250227	0.00126728	0.000550899	0.000319657
Geobacter	0	0	0	0	0	0	0	0	0	0	0	0	0	0	0	0	0	0	0	0	0	0	0	0	0	0	0	0	0	0	0	0	0	0
Gillisia	5	8	2	7	5	2	3	7	5	1	4	4	10	5	15	7	5	0.000178431	0.000206287	8.13504e-05	0.000184448	0.000105296	4.99563e-05	6.98422e-05	0.00026063	8.42205e-05	2.13047e-05	7.81616e-05	9.81282e-05	0.000169208	0.00011374	0.000422428	0.000137725	0.000114163
Halalkalicoccus	9	33	9	10	8	5	6	4	4	5	3	13	17	4	10	8	9	0.000321176	0.000850932	0.000366077	0.000263498	0.000168474	0.000124891	0.000139684	0.000148931	6.73764e-05	0.000106523	5.86212e-05	0.000318917	0.000287653	9.09918e-05	0.000281619	0.0001574	0.000205494
Halanaerobium	1	2	0	0	1	1	0	0	0	0	0	1	0	0	0	0	1	3.56862e-05	5.15716e-05	0	0	2.10593e-05	2.49781e-05	0	0	0	0	0	2.45321e-05	0	0	0	0	2.28326e-05
HalobacteriaceaeR22	0	1	1	0	1	1	1	0	0	0	0	1	0	1	0	0	1	0	2.57858e-05	4.06752e-05	0	2.10593e-05	2.49781e-05	2.32807e-05	0	0	0	0	2.45321e-05	0	2.2748e-05	0	0	2.28326e-05
Halobacterium	5	1	6	1	0	0	0	0	0	0	1	2	0	5	1	4	2	0.000178431	2.57858e-05	0.000244051	2.63498e-05	0	0	0	0	0	0	1.95404e-05	4.90641e-05	0	0.00011374	2.81619e-05	7.86999e-05	4.56652e-05
Halogeometricum	0	19	6	10	9	4	5	6	4	2	5	18	6	6	7	0	5	0	0.000489931	0.000244051	0.000263498	0.000189534	9.99126e-05	0.000116404	0.000223397	6.73764e-05	4.26094e-05	9.7702e-05	0.000441577	0.000101525	0.000136488	0.000197133	0	0.000114163
Halolamina	4	2	3	0	0	6	3	2	2	1	2	3	1	0	2	2	2	0.000142745	5.15716e-05	0.000122026	0	0	0.000149869	6.98422e-05	7.44657e-05	3.36882e-05	2.13047e-05	3.90808e-05	7.35962e-05	1.69208e-05	0	5.63237e-05	3.93499e-05	4.56652e-05
Halomicrobium	0	0	0	1	2	2	0	7	3	3	1	0	1	2	6	1	0	0	0	0	2.63498e-05	4.21186e-05	4.99563e-05	0	0.00026063	5.05323e-05	6.39141e-05	1.95404e-05	0	1.69208e-05	4.54959e-05	0.000168971	1.9675e-05	0
Halomicronema	0	0	0	1	0	0	0	0	0	0	0	0	0	0	0	0	0	0	0	0	2.63498e-05	0	0	0	0	0	0	0	0	0	0	0	0	0
Halorhabdus	0	1	1	0	3	1	3	0	0	1	1	4	2	0	1	1	1	0	2.57858e-05	4.06752e-05	0	6.31778e-05	2.49781e-05	6.98422e-05	0	0	2.13047e-05	1.95404e-05	9.81282e-05	3.38415e-05	0	2.81619e-05	1.9675e-05	2.28326e-05
Halorhodospira	0	0	0	0	0	0	0	0	0	1	0	0	0	0	0	0	0	0	0	0	0	0	0	0	0	0	2.13047e-05	0	0	0	0	0	0	0
Halorubrum	0	2	3	0	1	3	0	1	2	1	0	1	1	0	0	2	1	0	5.15716e-05	0.000122026	0	2.10593e-05	7.49344e-05	0	3.72329e-05	3.36882e-05	2.13047e-05	0	2.45321e-05	1.69208e-05	0	0	3.93499e-05	2.28326e-05
Halosimplex	1	0	0	0	13	1	1	0	0	1	0	4	8	0	5	2	1	3.56862e-05	0	0	0	0.000273771	2.49781e-05	2.32807e-05	0	0	2.13047e-05	0	9.81282e-05	0.000135366	0	0.000140809	3.93499e-05	2.28326e-05
Helicobacter	0	1	0	0	2	1	0	0	1	0	0	0	0	1	0	0	0	0	2.57858e-05	0	0	4.21186e-05	2.49781e-05	0	0	1.68441e-05	0	0	0	0	2.2748e-05	0	0	0
Hyphomicrobium	0	0	0	0	0	0	0	0	0	0	0	3	0	0	0	0	0	0	0	0	0	0	0	0	0	0	0	0	7.35962e-05	0	0	0	0	0
Hyunsoonleella	17	16	11	11	22	34	53	11	24	53	41	24	6	8	3	7	19	0.000606666	0.000412573	0.000447427	0.000289847	0.000463304	0.000849257	0.00123388	0.000409561	0.000404258	0.00112915	0.000801157	0.000588769	0.000101525	0.000181984	8.44856e-05	0.000137725	0.00043382
Ignicoccus	1	0	1	0	2	1	0	0	0	1	3	0	0	0	2	2	0	3.56862e-05	0	4.06752e-05	0	4.21186e-05	2.49781e-05	0	0	0	2.13047e-05	5.86212e-05	0	0	0	5.63237e-05	3.93499e-05	0
Kaistobacter	0	0	0	0	0	0	0	0	0	0	0	0	0	0	0	0	0	0	0	0	0	0	0	0	0	0	0	0	0	0	0	0	0	0
Lachnospira	1	2	0	2	0	5	4	4	6	3	2	5	20	4	2	0	3	3.56862e-05	5.15716e-05	0	5.26995e-05	0	0.000124891	9.31229e-05	0.000148931	0.000101065	6.39141e-05	3.90808e-05	0.00012266	0.000338415	9.09918e-05	5.63237e-05	0	6.84978e-05
Lactobacillus	902	1134	776	1319	1557	4993	6562	743	3668	3566	4794	1606	7126	811	3407	9694	5755	0.032189	0.0292411	0.031564	0.0347553	0.0327893	0.124716	0.152768	0.027664	0.0617841	0.0759726	0.0936767	0.0393985	0.120577	0.0184486	0.0959475	0.190729	0.131402
Lactococcus	0	2	1	0	0	0	0	0	0	0	0	0	0	0	0	0	0	0	5.15716e-05	4.06752e-05	0	0	0	0	0	0	0	0	0	0	0	0	0	0
LCP-6	7	5	0	6	5	6	7	5	6	2	5	0	34	1	1	22	4	0.000249804	0.000128929	0	0.000158099	0.000105296	0.000149869	0.000162965	0.000186164	0.000101065	4.26094e-05	9.7702e-05	0	0.000575306	2.2748e-05	2.81619e-05	0.000432849	9.13305e-05
Leptolyngbya	0	6	7	4	1	1	1	0	0	1	2	1	0	0	1	0	1	0	0.000154715	0.000284726	0.000105399	2.10593e-05	2.49781e-05	2.32807e-05	0	0	2.13047e-05	3.90808e-05	2.45321e-05	0	0	2.81619e-05	0	2.28326e-05
Leptospirillum	0	0	0	0	1	0	1	0	0	0	0	0	0	0	0	0	0	0	0	0	0	2.10593e-05	0	2.32807e-05	0	0	0	0	0	0	0	0	0	0
Leucobacter	0	0	0	3	0	0	0	0	0	0	0	0	0	1	0	0	0	0	0	0	7.90493e-05	0	0	0	0	0	0	0	0	0	2.2748e-05	0	0	0
Leuconostoc	0	0	0	0	0	4	6	0	1	0	5	0	2	1	1	2	3	0	0	0	0	0	9.99126e-05	0.000139684	0	1.68441e-05	0	9.7702e-05	0	3.38415e-05	2.2748e-05	2.81619e-05	3.93499e-05	6.84978e-05
Luteolibacter	0	0	0	0	1	0	0	0	0	0	0	0	0	0	0	0	1	0	0	0	0	2.10593e-05	0	0	0	0	0	0	0	0	0	0	0	2.28326e-05
Lysinibacillus	0	0	0	0	0	1	0	0	0	0	1	0	0	0	0	0	0	0	0	0	0	0	2.49781e-05	0	0	0	0	1.95404e-05	0	0	0	0	0	0
magnetite-containingmagnetic vibrio	0	0	0	0	0	0	0	0	0	0	0	0	0	0	2	0	0	0	0	0	0	0	0	0	0	0	0	0	0	0	0	5.63237e-05	0	0
Maribacter	0	0	0	0	7	0	0	0	4	0	0	0	6	1	3	0	1	0	0	0	0	0.000147415	0	0	0	6.73764e-05	0	0	0	0.000101525	2.2748e-05	8.44856e-05	0	2.28326e-05
Marinomonas	0	0	0	2	0	0	0	0	0	0	0	2	0	0	0	0	0	0	0	0	5.26995e-05	0	0	0	0	0	0	0	4.90641e-05	0	0	0	0	0
Mariprofundus	0	0	1	0	0	0	0	0	1	0	0	0	0	1	0	0	0	0	0	4.06752e-05	0	0	0	0	0	1.68441e-05	0	0	0	0	2.2748e-05	0	0	0
Mesoplasma	0	0	0	1	0	0	0	0	0	0	0	2	0	0	0	0	0	0	0	0	2.63498e-05	0	0	0	0	0	0	0	4.90641e-05	0	0	0	0	0
Methanobrevibacter	0	0	0	0	0	0	0	0	0	0	0	0	1	0	0	0	0	0	0	0	0	0	0	0	0	0	0	0	0	1.69208e-05	0	0	0	0
Methanocaldococcus	116	459	113	434	686	306	220	205	424	216	374	209	302	527	425	309	405	0.0041396	0.0118357	0.0045963	0.0114358	0.0144467	0.00764331	0.00512176	0.00763274	0.00714189	0.00460182	0.00730811	0.0051272	0.00511007	0.0119882	0.0119688	0.00607957	0.00924721
Methanococcus	0	0	0	0	0	0	0	0	0	0	0	0	1	0	0	0	0	0	0	0	0	0	0	0	0	0	0	0	0	1.69208e-05	0	0	0	0
Methanoculleus	0	0	0	0	0	1	0	0	0	0	0	0	0	0	1	0	1	0	0	0	0	0	2.49781e-05	0	0	0	0	0	0	0	0	2.81619e-05	0	2.28326e-05
Methanosaeta	0	0	0	1	0	0	0	0	0	0	1	0	0	1	0	0	1	0	0	0	2.63498e-05	0	0	0	0	0	0	1.95404e-05	0	0	2.2748e-05	0	0	2.28326e-05
Methanosarcina	87	681	195	710	465	173	348	71	194	80	96	158	349	208	86	285	376	0.0031047	0.0175601	0.00793167	0.0187083	0.00979257	0.00432122	0.00810169	0.00264353	0.00326775	0.00170438	0.00187588	0.00387606	0.00590535	0.00473157	0.00242192	0.00560737	0.00858506
Methanosphaera	0	0	0	0	0	0	0	2	5	0	1	0	0	90	17	217	98	0	0	0	0	0	0	0	7.44657e-05	8.42205e-05	0	1.95404e-05	0	0	0.00204732	0.000478752	0.00426947	0.0022376
Microbisporarosea	0	0	0	0	0	0	0	0	0	0	0	0	1	0	0	0	0	0	0	0	0	0	0	0	0	0	0	0	0	1.69208e-05	0	0	0	0
Micrococcus	0	0	0	0	0	1	0	0	3	1	1	2	3	0	0	0	0	0	0	0	0	0	2.49781e-05	0	0	5.05323e-05	2.13047e-05	1.95404e-05	4.90641e-05	5.07623e-05	0	0	0	0
Mogibacterium	0	0	0	0	0	0	0	0	0	3	0	0	0	0	0	0	0	0	0	0	0	0	0	0	0	0	6.39141e-05	0	0	0	0	0	0	0
Moraxella	43	92	16	59	58	68	53	85	125	24	59	59	69	120	113	139	188	0.00153451	0.0023723	0.000650803	0.00155464	0.00122144	0.00169851	0.00123388	0.00316479	0.00210551	0.000511313	0.00115288	0.00144739	0.00116753	0.00272975	0.00318229	0.00273482	0.00429253
Mucispirillum	0	0	0	0	0	0	0	0	0	0	0	0	0	0	0	0	0	0	0	0	0	0	0	0	0	0	0	0	0	0	0	0	0	0
Mycoplasma	1	0	0	0	0	1	0	0	0	3	1	2	1	2	1	0	1	3.56862e-05	0	0	0	0	2.49781e-05	0	0	0	6.39141e-05	1.95404e-05	4.90641e-05	1.69208e-05	4.54959e-05	2.81619e-05	0	2.28326e-05
Natronincola_Anaerovirgula	11	25	4	14	17	16	19	17	9	4	18	8	13	14	14	18	28	0.000392549	0.000644646	0.000162701	0.000368897	0.000358008	0.00039965	0.000442334	0.000632959	0.000151597	8.52188e-05	0.000351727	0.000196256	0.00021997	0.000318471	0.000394266	0.000354149	0.000639313
Nevskiaramosa	0	0	0	0	0	0	0	0	0	0	0	0	0	0	0	0	0	0	0	0	0	0	0	0	0	0	0	0	0	0	0	0	0	0
Nitrospina	32	33	16	5	11	8	10	2	16	24	52	17	7	3	3	4	6	0.00114196	0.000850932	0.000650803	0.000131749	0.000231652	0.000199825	0.000232807	7.44657e-05	0.000269505	0.000511313	0.0010161	0.000417045	0.000118445	6.82439e-05	8.44856e-05	7.86999e-05	0.000136996
Nitrospira	0	0	0	0	1	0	1	0	0	0	0	1	1	1	0	0	1	0	0	0	0	2.10593e-05	0	2.32807e-05	0	0	0	0	2.45321e-05	1.69208e-05	2.2748e-05	0	0	2.28326e-05
Oleispira	0	0	0	0	0	0	1	0	0	0	0	0	1	0	0	0	0	0	0	0	0	0	0	2.32807e-05	0	0	0	0	0	1.69208e-05	0	0	0	0
Opitutus	0	0	0	0	0	0	0	0	0	0	0	0	2	0	0	0	1	0	0	0	0	0	0	0	0	0	0	0	0	3.38415e-05	0	0	0	2.28326e-05
Oscillospira	4336	9125	6695	8359	13326	6840	5596	5158	11259	7649	7119	7713	10317	8345	4898	8245	11605	0.154736	0.235296	0.272321	0.220258	0.280636	0.170851	0.130279	0.192047	0.189648	0.16296	0.139108	0.189216	0.174571	0.189832	0.137937	0.16222	0.264972
p-75-a5	1	4	5	1	7	3	3	0	12	2	6	1	3	2	1	3	1	3.56862e-05	0.000103143	0.000203376	2.63498e-05	0.000147415	7.49344e-05	6.98422e-05	0	0.000202129	4.26094e-05	0.000117242	2.45321e-05	5.07623e-05	4.54959e-05	2.81619e-05	5.90249e-05	2.28326e-05
Paenibacillus	1	34	0	1	0	0	17	2	1	47	18	2	54	5	2	12	24	3.56862e-05	0.000876718	0	2.63498e-05	0	0	0.000395772	7.44657e-05	1.68441e-05	0.00100132	0.000351727	4.90641e-05	0.000913721	0.00011374	5.63237e-05	0.0002361	0.000547983
Paenisporosarcina	0	0	1	0	0	0	0	0	0	0	0	0	0	0	1	0	0	0	0	4.06752e-05	0	0	0	0	0	0	0	0	0	0	0	2.81619e-05	0	0
Paludibacter	13	8	6	6	10	6	2	9	4	7	12	6	1	4	3	7	10	0.000463921	0.000206287	0.000244051	0.000158099	0.000210593	0.000149869	4.65614e-05	0.000335096	6.73764e-05	0.000149133	0.000234485	0.000147192	1.69208e-05	9.09918e-05	8.44856e-05	0.000137725	0.000228326
Papillibacter	0	0	0	0	0	0	0	1	0	0	0	0	0	0	0	0	0	0	0	0	0	0	0	0	3.72329e-05	0	0	0	0	0	0	0	0	0
Parabacteroides	330	189	111	401	391	131	112	82	150	98	128	142	269	297	221	167	207	0.0117765	0.00487352	0.00451495	0.0105663	0.00823418	0.00327214	0.00260744	0.00305309	0.00252661	0.00208786	0.00250117	0.00348355	0.00455168	0.00675614	0.00622377	0.00328572	0.00472635
Paracoccus	0	0	0	0	0	0	1	0	0	0	0	0	0	0	0	0	0	0	0	0	0	0	0	2.32807e-05	0	0	0	0	0	0	0	0	0	0
Paraprevotella	986	2279	664	750	638	279	617	860	1320	628	1171	461	1161	391	1106	1469	1487	0.0351866	0.0587659	0.0270083	0.0197623	0.0134358	0.0069689	0.0143642	0.0320203	0.0222342	0.0133794	0.0228818	0.0113093	0.019645	0.00889445	0.031147	0.0289025	0.0339521
Paulinella	1	1	2	0	16	2	1	3	0	0	0	3	9	16	6	0	0	3.56862e-05	2.57858e-05	8.13504e-05	0	0.000336949	4.99563e-05	2.32807e-05	0.000111699	0	0	0	7.35962e-05	0.000152287	0.000363967	0.000168971	0	0
Pediococcus	1	0	0	0	0	0	0	0	0	0	1	0	2	1	0	5	1	3.56862e-05	0	0	0	0	0	0	0	0	0	1.95404e-05	0	3.38415e-05	2.2748e-05	0	9.83748e-05	2.28326e-05
Pedobacter	1	0	2	0	0	0	0	1	0	0	0	0	0	0	0	0	1	3.56862e-05	0	8.13504e-05	0	0	0	0	3.72329e-05	0	0	0	0	0	0	0	0	2.28326e-05
Pelagicoccus	0	0	1	0	0	0	0	0	0	0	0	0	0	0	0	0	0	0	0	4.06752e-05	0	0	0	0	0	0	0	0	0	0	0	0	0	0
Persicobacter	0	1	1	0	2	1	2	1	2	1	5	0	0	1	0	2	0	0	2.57858e-05	4.06752e-05	0	4.21186e-05	2.49781e-05	4.65614e-05	3.72329e-05	3.36882e-05	2.13047e-05	9.7702e-05	0	0	2.2748e-05	0	3.93499e-05	0
Phaeobacter	30	247	163	727	304	105	195	206	294	104	288	75	433	728	394	101	362	0.00107059	0.0063691	0.00663006	0.0191563	0.00640202	0.00262271	0.00453974	0.00766997	0.00495216	0.00221569	0.00562764	0.0018399	0.00732669	0.0165605	0.0110958	0.00198717	0.00826541
Phascolarctobacterium	114	872	248	455	3557	402	422	233	260	309	377	2370	8936	1482	1332	2773	1956	0.00406823	0.0224852	0.0100875	0.0119891	0.0749079	0.0100412	0.00982446	0.00867526	0.00437946	0.00658315	0.00736673	0.058141	0.151204	0.0337125	0.0375116	0.0545587	0.0446606
Phenylobacterium	0	0	0	0	0	0	0	0	0	0	0	0	0	0	0	1	1	0	0	0	0	0	0	0	0	0	0	0	0	0	0	0	1.9675e-05	2.28326e-05
Planococcus	0	0	0	0	0	0	0	0	0	0	0	0	0	0	0	0	0	0	0	0	0	0	0	0	0	0	0	0	0	0	0	0	0	0
Plesiocystis	0	2	0	0	0	1	0	0	0	0	0	0	0	0	0	0	1	0	5.15716e-05	0	0	0	2.49781e-05	0	0	0	0	0	0	0	0	0	0	2.28326e-05
pMC1A4	0	0	0	0	0	0	0	0	0	0	0	0	0	0	0	0	0	0	0	0	0	0	0	0	0	0	0	0	0	0	0	0	0	0
Polaribacter	2	3	0	4	0	1	1	0	0	1	2	0	0	0	0	0	2	7.13725e-05	7.73575e-05	0	0.000105399	0	2.49781e-05	2.32807e-05	0	0	2.13047e-05	3.90808e-05	0	0	0	0	0	4.56652e-05
Porphyromonas	1	5	5	2	2	4	3	1	0	1	1	1	2	0	4	4	3	3.56862e-05	0.000128929	0.000203376	5.26995e-05	4.21186e-05	9.99126e-05	6.98422e-05	3.72329e-05	0	2.13047e-05	1.95404e-05	2.45321e-05	3.38415e-05	0	0.000112647	7.86999e-05	6.84978e-05
Prevotella	2602	3737	2801	2077	687	7113	5015	1997	3192	1188	2512	2583	2096	3203	1471	2483	2446	0.0928556	0.0963616	0.113931	0.0547285	0.0144677	0.17767	0.116753	0.074354	0.0537663	0.02531	0.0490855	0.0633663	0.0354659	0.0728617	0.0414261	0.0488529	0.0558486
Promicromonospora	0	0	0	0	5	0	0	0	0	0	0	0	2	3	0	0	4	0	0	0	0	0.000105296	0	0	0	0	0	0	0	3.38415e-05	6.82439e-05	0	0	9.13305e-05
Propionibacterium	1	1	5	20	3	0	9	0	22	11	10	7	0	1	1	1	1	3.56862e-05	2.57858e-05	0.000203376	0.000526995	6.31778e-05	0	0.000209526	0	0.00037057	0.000234352	0.000195404	0.000171724	0	2.2748e-05	2.81619e-05	1.9675e-05	2.28326e-05
Proteiniclasticum	0	0	0	0	0	0	0	0	0	0	0	0	0	0	0	0	2	0	0	0	0	0	0	0	0	0	0	0	0	0	0	0	0	4.56652e-05
Pseudanabaena	0	0	0	1	0	0	0	0	0	0	0	0	0	0	0	0	0	0	0	0	2.63498e-05	0	0	0	0	0	0	0	0	0	0	0	0	0
Pseudoalteromonas	1	4	1	3	0	0	1	0	0	0	0	0	1	0	0	0	0	3.56862e-05	0.000103143	4.06752e-05	7.90493e-05	0	0	2.32807e-05	0	0	0	0	0	1.69208e-05	0	0	0	0
Pseudomonas	7	3	2	9	21	2	0	2	0	0	0	12	2	7	11	7	10	0.000249804	7.73575e-05	8.13504e-05	0.000237148	0.000442245	4.99563e-05	0	7.44657e-05	0	0	0	0.000294385	3.38415e-05	0.000159236	0.000309781	0.000137725	0.000228326
rc4-4	1	13	3	31	22	117	140	45	161	2	28	10	196	64	143	321	57	3.56862e-05	0.000335216	0.000122026	0.000816843	0.000463304	0.00292244	0.0032593	0.00167548	0.0027119	4.26094e-05	0.000547131	0.000245321	0.00331647	0.00145587	0.00402715	0.00631567	0.00130146
Rhodoplanes	35	295	217	128	20	532	114	85	90	27	54	109	25	147	88	27	253	0.00124902	0.00760682	0.00882652	0.00337277	0.000421186	0.0132884	0.002654	0.00316479	0.00151597	0.000575227	0.00105518	0.00267399	0.000423019	0.00334395	0.00247824	0.000531224	0.00577665
Robiginitalea	0	0	0	0	1	0	0	0	0	0	0	1	0	0	0	0	0	0	0	0	0	2.10593e-05	0	0	0	0	0	0	2.45321e-05	0	0	0	0	0
Roseburia	12	69	27	597	482	289	76	1141	2325	109	61	214	443	2871	527	74	59	0.000428235	0.00177922	0.00109823	0.0157308	0.0101506	0.00721868	0.00176933	0.0424827	0.0391625	0.00232221	0.00119196	0.00524986	0.0074959	0.0653094	0.0148413	0.00145595	0.00134712
Ruminobacter	0	0	1	0	0	0	0	0	0	0	0	0	0	0	0	0	0	0	0	4.06752e-05	0	0	0	0	0	0	0	0	0	0	0	0	0	0
Ruminococcus	277	792	674	719	880	2636	2644	1800	4246	2783	2106	820	1288	1608	1153	2088	1591	0.00988509	0.0204224	0.0274151	0.0189455	0.0185322	0.0658424	0.0615542	0.0670191	0.07152	0.059291	0.0411521	0.0201163	0.0217939	0.0365787	0.0324706	0.0410813	0.0363267
SAGMEG-1	10	66	41	40	87	82	40	17	51	47	84	40	73	29	33	61	64	0.000356862	0.00170186	0.00166768	0.00105399	0.00183216	0.00204821	0.000931229	0.000632959	0.000859049	0.00100132	0.00164139	0.000981282	0.00123522	0.000659691	0.000929342	0.00120017	0.00146129
Salinibacter	0	0	0	0	0	0	0	0	0	0	0	0	0	0	0	0	0	0	0	0	0	0	0	0	0	0	0	0	0	0	0	0	0	0
Sediminibacterium	1	1	1	0	0	2	0	1	1	0	1	0	0	0	0	1	0	3.56862e-05	2.57858e-05	4.06752e-05	0	0	4.99563e-05	0	3.72329e-05	1.68441e-05	0	1.95404e-05	0	0	0	0	1.9675e-05	0
Selenomonas	0	0	0	2	2	0	0	2	0	0	0	0	3	0	1	3	0	0	0	0	5.26995e-05	4.21186e-05	0	0	7.44657e-05	0	0	0	0	5.07623e-05	0	2.81619e-05	5.90249e-05	0
SHD-231	0	0	0	0	0	1	0	1	0	0	0	0	1	0	0	0	0	0	0	0	0	0	2.49781e-05	0	3.72329e-05	0	0	0	0	1.69208e-05	0	0	0	0
Shewanella	0	1	0	0	0	1	0	0	0	0	0	0	1	0	0	0	0	0	2.57858e-05	0	0	0	2.49781e-05	0	0	0	0	0	0	1.69208e-05	0	0	0	0
Shuttleworthia	0	1	0	0	1	3	0	0	1	0	1	0	3	2	2	1	0	0	2.57858e-05	0	0	2.10593e-05	7.49344e-05	0	0	1.68441e-05	0	1.95404e-05	0	5.07623e-05	4.54959e-05	5.63237e-05	1.9675e-05	0
SMB53	1	1	0	0	1	0	1	1	3	3	0	0	4	0	0	0	1	3.56862e-05	2.57858e-05	0	0	2.10593e-05	0	2.32807e-05	3.72329e-05	5.05323e-05	6.39141e-05	0	0	6.7683e-05	0	0	0	2.28326e-05
Sphingobacterium	40	76	11	17	38	7	3	19	12	7	25	13	7	4	14	10	6	0.00142745	0.00195972	0.000447427	0.000447946	0.000800253	0.000174847	6.98422e-05	0.000707424	0.000202129	0.000149133	0.00048851	0.000318917	0.000118445	9.09918e-05	0.000394266	0.00019675	0.000136996
Sphingopyxis	0	2	0	0	3	2	1	1	1	0	1	13	2	0	3	2	0	0	5.15716e-05	0	0	6.31778e-05	4.99563e-05	2.32807e-05	3.72329e-05	1.68441e-05	0	1.95404e-05	0.000318917	3.38415e-05	0	8.44856e-05	3.93499e-05	0
Spirosoma	0	0	0	0	0	0	0	0	1	1	0	0	0	0	0	0	4	0	0	0	0	0	0	0	0	1.68441e-05	2.13047e-05	0	0	0	0	0	0	9.13305e-05
Staphylococcus	2	1	2	1	0	3	1	1	1	2	0	1	0	0	1	0	0	7.13725e-05	2.57858e-05	8.13504e-05	2.63498e-05	0	7.49344e-05	2.32807e-05	3.72329e-05	1.68441e-05	4.26094e-05	0	2.45321e-05	0	0	2.81619e-05	0	0
Streptococcus	44	58	66	25	13	24	12	2	2	6	4	34	14	18	27	32	10	0.00157019	0.00149558	0.00268456	0.000658744	0.000273771	0.000599475	0.000279369	7.44657e-05	3.36882e-05	0.000127828	7.81616e-05	0.00083409	0.000236891	0.000409463	0.000760371	0.000629599	0.000228326
Streptomyces	0	3	11	0	0	0	2	1	0	0	1	1	0	0	0	0	0	0	7.73575e-05	0.000447427	0	0	0	4.65614e-05	3.72329e-05	0	0	1.95404e-05	2.45321e-05	0	0	0	0	0
Succiniclasticum	0	0	0	0	1	0	0	0	0	0	0	0	1	1	1	1	1	0	0	0	0	2.10593e-05	0	0	0	0	0	0	0	1.69208e-05	2.2748e-05	2.81619e-05	1.9675e-05	2.28326e-05
Sutterella	730	285	67	152	250	137	367	452	526	59	101	111	297	302	198	176	97	0.026051	0.00734896	0.00272524	0.00400516	0.00526482	0.00342201	0.00854402	0.0168293	0.00885999	0.00125698	0.00197358	0.00272306	0.00502547	0.00686988	0.00557605	0.00346279	0.00221476
Syntrophomonas	0	0	0	0	0	0	0	0	0	0	0	0	0	0	0	0	0	0	0	0	0	0	0	0	0	0	0	0	0	0	0	0	0	0
Syntrophus	0	0	0	0	0	0	0	0	0	0	2	0	0	0	0	0	0	0	0	0	0	0	0	0	0	0	0	3.90808e-05	0	0	0	0	0	0
Tepidibacter	0	2	2	0	1	0	1	0	0	1	0	1	1	0	0	0	0	0	5.15716e-05	8.13504e-05	0	2.10593e-05	0	2.32807e-05	0	0	2.13047e-05	0	2.45321e-05	1.69208e-05	0	0	0	0
Thermogymnomonas	3	9	4	3	6	3	2	0	1	1	3	12	3	0	1	0	2	0.000107059	0.000232072	0.000162701	7.90493e-05	0.000126356	7.49344e-05	4.65614e-05	0	1.68441e-05	2.13047e-05	5.86212e-05	0.000294385	5.07623e-05	0	2.81619e-05	0	4.56652e-05
Thermus	28	50	22	12	16	10	23	8	41	65	64	21	5	5	9	4	3	0.000999215	0.00128929	0.000894855	0.000316197	0.000336949	0.000249781	0.000535457	0.000297863	0.000690608	0.00138481	0.00125059	0.000515173	8.46038e-05	0.00011374	0.000253457	7.86999e-05	6.84978e-05
Thioalkalimicrobium	0	0	0	0	0	0	0	0	0	0	0	0	0	0	0	0	0	0	0	0	0	0	0	0	0	0	0	0	0	0	0	0	0	0
Thiovirga	10	4	7	2	13	11	3	5	5	1	2	3	11	0	1	2	2	0.000356862	0.000103143	0.000284726	5.26995e-05	0.000273771	0.00027476	6.98422e-05	0.000186164	8.42205e-05	2.13047e-05	3.90808e-05	7.35962e-05	0.000186128	0	2.81619e-05	3.93499e-05	4.56652e-05
Treponema	514	921	526	3779	3130	240	819	375	1539	773	666	2182	3916	2400	255	1522	2865	0.0183427	0.0237487	0.0213952	0.0995758	0.0659156	0.00599475	0.0190669	0.0139623	0.0259231	0.0164685	0.0130139	0.0535289	0.0662617	0.0545951	0.00718128	0.0299453	0.0654154
Turicibacter	589	130	18	31	236	172	167	90	229	75	76	109	497	15	113	4	58	0.0210192	0.00335216	0.000732154	0.000816843	0.00496999	0.00429624	0.00388788	0.00335096	0.0038573	0.00159785	0.00148507	0.00267399	0.00840962	0.000341219	0.00318229	7.86999e-05	0.00132429
Ureibacillus	1	0	0	0	0	0	0	0	0	0	0	0	0	0	0	1	0	3.56862e-05	0	0	0	0	0	0	0	0	0	0	0	0	0	0	1.9675e-05	0
vadinCA11	0	0	0	0	0	0	0	0	0	0	0	0	0	0	0	0	0	0	0	0	0	0	0	0	0	0	0	0	0	0	0	0	0	0
Vagococcus	1	5	6	7	7	5	3	7	5	7	3	6	18	8	14	6	1	3.56862e-05	0.000128929	0.000244051	0.000184448	0.000147415	0.000124891	6.98422e-05	0.00026063	8.42205e-05	0.000149133	5.86212e-05	0.000147192	0.000304574	0.000181984	0.000394266	0.00011805	2.28326e-05
Veillonella	109	93	5	17	24	11	21	11	18	12	19	23	16	21	20	29	20	0.0038898	0.00239808	0.000203376	0.000447946	0.000505423	0.00027476	0.000488895	0.000409561	0.000303194	0.000255656	0.000371268	0.000564237	0.000270732	0.000477707	0.000563237	0.000570574	0.000456652
Virgibacillus	1	1	4	0	0	0	1	0	2	1	1	0	0	0	0	0	0	3.56862e-05	2.57858e-05	0.000162701	0	0	0	2.32807e-05	0	3.36882e-05	2.13047e-05	1.95404e-05	0	0	0	0	0	0
Vulcanisaeta	1	1	0	0	1	1	0	0	0	1	2	0	0	2	0	3	0	3.56862e-05	2.57858e-05	0	0	2.10593e-05	2.49781e-05	0	0	0	2.13047e-05	3.90808e-05	0	0	4.54959e-05	0	5.90249e-05	0
Vulcanithermus	0	0	0	1	1	0	0	0	0	0	0	0	0	0	0	0	0	0	0	0	2.63498e-05	2.10593e-05	0	0	0	0	0	0	0	0	0	0	0	0
Wautersiella	0	3	37	13	6	7	3	0	0	0	0	3	3	1	0	1	0	0	7.73575e-05	0.00150498	0.000342547	0.000126356	0.000174847	6.98422e-05	0	0	0	0	7.35962e-05	5.07623e-05	2.2748e-05	0	1.9675e-05	0
WCHB1-05	0	3	0	0	0	0	1	0	0	0	0	0	0	0	0	0	0	0	7.73575e-05	0	0	0	0	2.32807e-05	0	0	0	0	0	0	0	0	0	0
Winogradskyella	0	2	0	0	0	0	0	1	0	0	0	0	0	0	0	0	0	0	5.15716e-05	0	0	0	0	0	3.72329e-05	0	0	0	0	0	0	0	0	0
XKL75	0	10	3	4	4	1	0	3	4	1	3	0	2	2	9	6	6	0	0.000257858	0.000122026	0.000105399	8.42371e-05	2.49781e-05	0	0.000111699	6.73764e-05	2.13047e-05	5.86212e-05	0	3.38415e-05	4.54959e-05	0.000253457	0.00011805	0.000136996
YRC22	0	2	0	0	0	0	0	0	0	0	0	1	0	0	0	0	1	0	5.15716e-05	0	0	0	0	0	0	0	0	0	2.45321e-05	0	0	0	0	2.28326e-05

## Sheet: differential genus
genus	log2FC CR/AL	FDR CR/AL	log2FC CR->AL/AL	FDR CR->AL/AL	log2FC CR->AL/CR	FDR CR->AL/CR
Allobaculum	4.827	1.2902e-09	2.5849	0.0079214	-2.3657	0.00011158
Bifidobacterium	3.3266	3.5729e-05			-3.309	1.48e-05
rc4-4	2.5645	0.013577	3.1236	0.0069966
Anaerostipes	2.423	0.0060116	2.8791	0.018598
Ruminococcus	2.144	0.00019884			-1.2067	0.027843
Desulfosporosinus	1.9511	0.022966
Lactobacillus	1.9068	0.0060116	1.8634	0.024378
Akkermansia	1.5412	0.01355
Azospirillum	-1.7663	0.016075
Faecalibacterium	-1.8046	0.016075
Bilophila	-2.1311	0.0060116
Streptococcus	-2.1699	0.013577
Wautersiella	-2.2036	0.041088	-2.7164	0.016174
Pseudomonas	-2.2719	0.0060116			2.0956	0.0060684
[Prevotella]	-3.2631	3.6436e-05			2.9553	0.00047938
Methanosphaera			5.8666	0.00060922	4.6499	0.00025146
Clostridium			1.7111	0.024378
Thermus			-1.7561	0.044586	-2.2973	0.0060684
Acinetobacter			-1.8442	0.032094	-2.2025	0.008444
Sphingobacterium			-2.0001	0.016174
Geobacillus			-2.0085	0.039432	-2.3555	0.0079324
Anoxybacillus			-2.0427	0.02691	-2.1606	0.015759
AF12			-2.7197	0.024378
Phascolarctobacterium					2.7808	2.92e-06
Bacillus					-1.6224	0.027843
Hyunsoonleella					-1.9038	0.013218
Facklamia					-1.9383	0.01484
